# Supplementary material for: Global proteomic profiling of multiple organs of cats (Felis catus) and proteome-transcriptome correlation during acute Toxoplasma gondii infection
Source: Infect Dis Poverty. 2022 Sep 14;11:96. doi: 10.1186/s40249-022-01022-7 (PMC9473462; doi:10.1186/s40249-022-01022-7)
Supplement: Supplementary file 2 — Additional file 2: Table S1. The GO enrichment of all proteins in the brain, liver, lung, spleen, heart and small intestine of cats infected by Toxoplasma gondii on day 7 post-infection. [file 40249_2022_1022_MOESM2_ESM.xls]

Protein_ID	GO Biological_Process	GO Molecular_Function	GO Cellular_Component
tr|M3WG86|M3WG86_FELCA	GO:0015823//phenylalanine transport;GO:0015820//leucine transport;GO:0015827//tryptophan transport	GO:0015297//antiporter activity;GO:0015196//L-tryptophan transmembrane transporter activity;GO:0015192//L-phenylalanine transmembrane transporter activity;GO:0015190//L-leucine transmembrane transporter activity	GO:0043231//intracellular membrane-bounded organelle;GO:0005829//cytosol;GO:0005887//integral component of plasma membrane;GO:0070062//extracellular exosome
tr|M3X964|M3X964_FELCA	GO:0034613//cellular protein localization;GO:0045944//positive regulation of transcription from RNA polymerase II promoter		GO:0016021//integral component of membrane;GO:0031307//integral component of mitochondrial outer membrane
tr|A0A2I2V1K9|A0A2I2V1K9_FELCA	GO:0006891//intra-Golgi vesicle-mediated transport;GO:0006888//ER to Golgi vesicle-mediated transport;GO:0006896//Golgi to vacuole transport;GO:0006623//protein targeting to vacuole;GO:0048280//vesicle fusion with Golgi apparatus;GO:0042147//retrograde transport, endosome to Golgi;GO:0015031//protein transport;GO:0016192//vesicle-mediated transport	GO:0000149//SNARE binding;GO:0005484//SNAP receptor activity	GO:0005794//Golgi apparatus;GO:0016021//integral component of membrane;GO:0031201//SNARE complex;GO:0031902//late endosome membrane;GO:0005789//endoplasmic reticulum membrane;GO:0012507//ER to Golgi transport vesicle membrane;GO:0000139//Golgi membrane;GO:0005829//cytosol
tr|M3WK60|M3WK60_FELCA		GO:0005509//calcium ion binding	GO:0005829//cytosol;GO:0016020//membrane;GO:0070062//extracellular exosome
tr|M3W4K4|M3W4K4_FELCA	GO:0030327//prenylated protein catabolic process;GO:0006998//nuclear envelope organization;GO:0071586//CAAX-box protein processing	GO:0004222//metalloendopeptidase activity	GO:0070062//extracellular exosome;GO:0016021//integral component of membrane
tr|M3VUU7|M3VUU7_FELCA	GO:0034504//protein localization to nucleus;GO:0006457//protein folding;GO:0033144//negative regulation of intracellular steroid hormone receptor signaling pathway;GO:0006611//protein export from nucleus;GO:0050821//protein stabilization;GO:0010628//positive regulation of gene expression;GO:0048387//negative regulation of retinoic acid receptor signaling pathway;GO:0050766//positive regulation of…	GO:0050681//androgen receptor binding;GO:0030246//carbohydrate binding;GO:0051082//unfolded protein binding;GO:0005509//calcium ion binding;GO:0005178//integrin binding;GO:0031625//ubiquitin protein ligase binding;GO:0003729//mRNA binding	GO:0009897//external side of plasma membrane;GO:0005788//endoplasmic reticulum lumen;GO:0005925//focal adhesion;GO:0070062//extracellular exosome;GO:0005634//nucleus;GO:0048471//perinuclear region of cytoplasm;GO:0042824//MHC class I peptide loading complex;GO:0005844//polysome;GO:0005829//cytosol
tr|M3WYS7|M3WYS7_FELCA	GO:0019221//cytokine-mediated signaling pathway;GO:0060670//branching involved in labyrinthine layer morphogenesis;GO:0060674//placenta blood vessel development;GO:0050728//negative regulation of inflammatory response;GO:1990830//cellular response to leukemia inhibitory factor;GO:0040008//regulation of growth;GO:0042531//positive regulation of tyrosine phosphorylation of STAT protein;GO:0042532//…	GO:0001784//phosphotyrosine residue binding;GO:0004860//protein kinase inhibitor activity	GO:0005737//cytoplasm;GO:0005829//cytosol;GO:0005622//intracellular
tr|M3W984|M3W984_FELCA	GO:0030334//regulation of cell migration;GO:0051017//actin filament bundle assembly;GO:0048678//response to axon injury;GO:0051491//positive regulation of filopodium assembly;GO:0010975//regulation of neuron projection development	GO:0016810//hydrolase activity, acting on carbon-nitrogen (but not peptide) bonds	GO:0005737//cytoplasm
tr|M3WEH6|M3WEH6_FELCA	GO:0043065//positive regulation of apoptotic process		GO:0005737//cytoplasm
tr|M3WHK2|M3WHK2_FELCA	GO:0032230//positive regulation of synaptic transmission, GABAergic;GO:0032849//positive regulation of cellular pH reduction;GO:0006730//one-carbon metabolic process;GO:2001225//regulation of chloride transport	GO:0008270//zinc ion binding;GO:0004089//carbonate dehydratase activity	GO:0005829//cytosol
tr|M3XBX1|M3XBX1_FELCA	GO:0019941//modification-dependent protein catabolic process;GO:0032020//ISG15-protein conjugation	GO:0042296//ISG15 transferase activity;GO:0005524//ATP binding
tr|A0A2I2UQ12|A0A2I2UQ12_FELCA			GO:0005737//cytoplasm
tr|A0A337SFD5|A0A337SFD5_FELCA	GO:0008285//negative regulation of cell proliferation;GO:0090084//negative regulation of inclusion body assembly;GO:0030308//negative regulation of cell growth;GO:0032091//negative regulation of protein binding;GO:0061077//chaperone-mediated protein folding;GO:0042026//protein refolding;GO:1903644//regulation of chaperone-mediated protein folding;GO:0031396//regulation of protein ubiquitination	GO:0030544//Hsp70 protein binding;GO:0051087//chaperone binding;GO:0051082//unfolded protein binding;GO:0001671//ATPase activator activity	GO:0005634//nucleus;GO:0005829//cytosol
tr|M3WKD6|M3WKD6_FELCA		GO:0003676//nucleic acid binding	GO:0005654//nucleoplasm
tr|A0A337SKF6|A0A337SKF6_FELCA	GO:0007165//signal transduction	GO:0005096//GTPase activator activity
tr|M3WSZ8|M3WSZ8_FELCA	GO:0007018//microtubule-based movement		GO:0005869//dynactin complex
tr|A0A337S3P0|A0A337S3P0_FELCA	GO:0031032//actomyosin structure organization	GO:0005200//structural constituent of cytoskeleton;GO:0008092//cytoskeletal protein binding	GO:0005856//cytoskeleton;GO:0016021//integral component of membrane
tr|M3W945|M3W945_FELCA	GO:0045948//positive regulation of translational initiation	GO:0005524//ATP binding;GO:0004004//ATP-dependent RNA helicase activity;GO:0003743//translation initiation factor activity	GO:0005737//cytoplasm
tr|A0A337S7U7|A0A337S7U7_FELCA	GO:0000902//cell morphogenesis;GO:0008283//cell proliferation;GO:0098609//cell-cell adhesion;GO:0071230//cellular response to amino acid stimulus	GO:0045296//cadherin binding;GO:0051015//actin filament binding;GO:0003682//chromatin binding;GO:0005524//ATP binding	GO:0009986//cell surface;GO:0016323//basolateral plasma membrane;GO:0030139//endocytic vesicle;GO:0031901//early endosome membrane
tr|A0A337SJE0|A0A337SJE0_FELCA	GO:0016925//protein sumoylation
tr|M3W2R7|M3W2R7_FELCA		GO:0016787//hydrolase activity	GO:0005739//mitochondrion
tr|A0A5F5XF21|A0A5F5XF21_FELCA	GO:0045944//positive regulation of transcription from RNA polymerase II promoter;GO:0006493//protein O-linked glycosylation;GO:0080182//histone H3-K4 trimethylation	GO:0008270//zinc ion binding;GO:0003677//DNA binding
tr|A0A337RW07|A0A337RW07_FELCA	GO:0060271//cilium assembly;GO:0061512//protein localization to cilium	GO:0042626//ATPase activity, coupled to transmembrane movement of substances	GO:0070062//extracellular exosome;GO:0005813//centrosome;GO:0005765//lysosomal membrane;GO:0005929//cilium;GO:0033176//proton-transporting V-type ATPase complex
tr|A0A337SK34|A0A337SK34_FELCA	GO:0015986//ATP synthesis coupled proton transport	GO:0015078//hydrogen ion transmembrane transporter activity;GO:0016887//ATPase activity	GO:0000276//mitochondrial proton-transporting ATP synthase complex, coupling factor F(o)
tr|M3W9K8|M3W9K8_FELCA		GO:0016491//oxidoreductase activity
tr|M3WDQ7|M3WDQ7_FELCA	GO:0009306//protein secretion;GO:0016192//vesicle-mediated transport		GO:0012505//endomembrane system
tr|A0A0P0GH12|A0A0P0GH12_FELCA	GO:0000902//cell morphogenesis;GO:0008283//cell proliferation;GO:0098609//cell-cell adhesion;GO:0071230//cellular response to amino acid stimulus	GO:0045296//cadherin binding;GO:0051015//actin filament binding;GO:0003682//chromatin binding;GO:0005524//ATP binding	GO:0009986//cell surface;GO:0016323//basolateral plasma membrane;GO:0030139//endocytic vesicle;GO:0031901//early endosome membrane
tr|M3WL98|M3WL98_FELCA		GO:0003824//catalytic activity;GO:0000287//magnesium ion binding;GO:0030976//thiamine pyrophosphate binding	GO:0016021//integral component of membrane
tr|M3W2X0|M3W2X0_FELCA	GO:0006839//mitochondrial transport	GO:0005313//L-glutamate transmembrane transporter activity;GO:0005314//high-affinity glutamate transmembrane transporter activity	GO:0005743//mitochondrial inner membrane;GO:0016021//integral component of membrane
tr|M3W933|M3W933_FELCA	GO:0033133//positive regulation of glucokinase activity	GO:0008270//zinc ion binding;GO:0008138//protein tyrosine/serine/threonine phosphatase activity	GO:0005737//cytoplasm;GO:0005634//nucleus
tr|M3WC21|M3WC21_FELCA	GO:0000184//nuclear-transcribed mRNA catabolic process, nonsense-mediated decay;GO:0071222//cellular response to lipopolysaccharide;GO:0071044//histone mRNA catabolic process;GO:0044770//cell cycle phase transition;GO:0009048//dosage compensation by inactivation of X chromosome;GO:0006449//regulation of translational termination;GO:0006281//DNA repair;GO:0061158//3'-UTR-mediated mRNA destabilizat…	GO:0008270//zinc ion binding;GO:0005524//ATP binding;GO:0042162//telomeric DNA binding;GO:0004004//ATP-dependent RNA helicase activity;GO:0003723//RNA binding;GO:0003682//chromatin binding	GO:0035145//exon-exon junction complex;GO:0000785//chromatin;GO:0005737//cytoplasm;GO:0005654//nucleoplasm;GO:0044530//supraspliceosomal complex;GO:0000784//nuclear chromosome, telomeric region
tr|A0A337SWN2|A0A337SWN2_FELCA	GO:0006915//apoptotic process;GO:0016055//Wnt signaling pathway;GO:0030154//cell differentiation	GO:0003779//actin binding
tr|A0A2I2UP40|A0A2I2UP40_FELCA	GO:0044878//mitotic cytokinesis checkpoint;GO:0009838//abscission;GO:0032466//negative regulation of cytokinesis	GO:0032266//phosphatidylinositol-3-phosphate binding;GO:0046872//metal ion binding	GO:0005813//centrosome;GO:0030496//midbody;GO:0032154//cleavage furrow
tr|M3X9V4|M3X9V4_FELCA	GO:0007292//female gamete generation;GO:0000184//nuclear-transcribed mRNA catabolic process, nonsense-mediated decay;GO:0000381//regulation of alternative mRNA splicing, via spliceosome;GO:0031124//mRNA 3'-end processing;GO:0000398//mRNA splicing, via spliceosome;GO:0008380//RNA splicing;GO:0006417//regulation of translation;GO:0006369//termination of RNA polymerase II transcription;GO:0051028//m…	GO:0003723//RNA binding	GO:0005737//cytoplasm;GO:0035145//exon-exon junction complex;GO:0005634//nucleus;GO:0016607//nuclear speck;GO:0005654//nucleoplasm;GO:0071013//catalytic step 2 spliceosome
tr|M3XD09|M3XD09_FELCA	GO:0009437//carnitine metabolic process;GO:0030855//epithelial cell differentiation;GO:0001676//long-chain fatty acid metabolic process	GO:1990698//palmitoleoyltransferase activity;GO:0004095//carnitine O-palmitoyltransferase activity	GO:0016021//integral component of membrane;GO:0005743//mitochondrial inner membrane
tr|A0A5F5XE15|A0A5F5XE15_FELCA	GO:0030206//chondroitin sulfate biosynthetic process;GO:0016051//carbohydrate biosynthetic process;GO:0030208//dermatan sulfate biosynthetic process	GO:0047756//chondroitin 4-sulfotransferase activity	GO:0016021//integral component of membrane;GO:0000139//Golgi membrane
tr|M3WGM9|M3WGM9_FELCA	GO:0006308//DNA catabolic process	GO:0004536//deoxyribonuclease activity;GO:0004519//endonuclease activity;GO:0004530//deoxyribonuclease I activity	GO:0070062//extracellular exosome
tr|M3WG27|M3WG27_FELCA	GO:0000185//activation of MAPKKK activity;GO:0001701//in utero embryonic development;GO:0030324//lung development;GO:0003279//cardiac septum development;GO:0003007//heart morphogenesis;GO:0060976//coronary vasculature development;GO:0035904//aorta development;GO:0007179//transforming growth factor beta receptor signaling pathway	GO:0019209//kinase activator activity;GO:0004722//protein serine/threonine phosphatase activity	GO:0016607//nuclear speck;GO:0005829//cytosol
tr|A0A2I2U0V8|A0A2I2U0V8_FELCA	GO:0032465//regulation of cytokinesis;GO:0008277//regulation of G-protein coupled receptor protein signaling pathway;GO:0048013//ephrin receptor signaling pathway	GO:0016301//kinase activity;GO:0046872//metal ion binding;GO:0005096//GTPase activator activity;GO:0032403//protein complex binding	GO:0005829//cytosol;GO:0016020//membrane;GO:0005925//focal adhesion
tr|A0A337SSW7|A0A337SSW7_FELCA	GO:0043161//proteasome-mediated ubiquitin-dependent protein catabolic process;GO:0042176//regulation of protein catabolic process	GO:0030234//enzyme regulator activity	GO:0070062//extracellular exosome;GO:0005634//nucleus;GO:0016020//membrane;GO:0000502//proteasome complex;GO:0034515//proteasome storage granule;GO:0008540//proteasome regulatory particle, base subcomplex
tr|A0A5F5Y665|A0A5F5Y665_FELCA		GO:0008168//methyltransferase activity;GO:0003676//nucleic acid binding
tr|M3WLD9|M3WLD9_FELCA	GO:0070208//protein heterotrimerization;GO:0035987//endodermal cell differentiation;GO:0001649//osteoblast differentiation;GO:0071230//cellular response to amino acid stimulus	GO:0048407//platelet-derived growth factor binding	GO:0043234//protein complex;GO:0042383//sarcolemma;GO:0070062//extracellular exosome;GO:0005765//lysosomal membrane;GO:0005578//proteinaceous extracellular matrix
tr|A0A2I2UVA0|A0A2I2UVA0_FELCA	GO:0043457//regulation of cellular respiration	GO:0051537//2 iron, 2 sulfur cluster binding;GO:0042802//identical protein binding	GO:0070062//extracellular exosome;GO:0016021//integral component of membrane;GO:0005741//mitochondrial outer membrane
tr|A0A5F5XDQ9|A0A5F5XDQ9_FELCA	GO:0046474//glycerophospholipid biosynthetic process		GO:0005739//mitochondrion
tr|A0A5F5XHL9|A0A5F5XHL9_FELCA	GO:0006633//fatty acid biosynthetic process	GO:0015645//fatty acid ligase activity	GO:0005759//mitochondrial matrix
tr|A0A337SFB3|A0A337SFB3_FELCA	GO:0050434//positive regulation of viral transcription;GO:0008543//fibroblast growth factor receptor signaling pathway;GO:0006360//transcription from RNA polymerase I promoter;GO:0006363//termination of RNA polymerase I transcription;GO:0006362//transcription elongation from RNA polymerase I promoter;GO:0006367//transcription initiation from RNA polymerase II promoter;GO:0006366//transcription fr…	GO:0003677//DNA binding;GO:0003899//DNA-directed 5'-3' RNA polymerase activity	GO:0005736//DNA-directed RNA polymerase I complex;GO:0005634//nucleus;GO:0005654//nucleoplasm;GO:0005829//cytosol;GO:0005665//DNA-directed RNA polymerase II, core complex;GO:0005666//DNA-directed RNA polymerase III complex
tr|A0A5F5XKL9|A0A5F5XKL9_FELCA	GO:0045727//positive regulation of translation;GO:0045948//positive regulation of translational initiation	GO:1990247//N6-methyladenosine-containing RNA binding;GO:0003723//RNA binding;GO:0043022//ribosome binding	GO:0005737//cytoplasm
tr|M3WV04|M3WV04_FELCA	GO:0006646//phosphatidylethanolamine biosynthetic process;GO:0009058//biosynthetic process	GO:0016779//nucleotidyltransferase activity;GO:0004306//ethanolamine-phosphate cytidylyltransferase activity
tr|M3WJX9|M3WJX9_FELCA	GO:0030393//fructoselysine metabolic process;GO:0030389//fructosamine metabolic process;GO:0030855//epithelial cell differentiation;GO:0043687//post-translational protein modification	GO:0030387//fructosamine-3-kinase activity;GO:0016301//kinase activity	GO:0005829//cytosol
tr|A0A510E9U5|A0A510E9U5_FELCA		GO:0005506//iron ion binding;GO:0020037//heme binding;GO:0016712//oxidoreductase activity, acting on paired donors, with incorporation or reduction of molecular oxygen, reduced flavin or flavoprotein as one donor, and incorporation of one atom of oxygen
tr|A0A337SK26|A0A337SK26_FELCA	GO:0000245//spliceosomal complex assembly;GO:0000398//mRNA splicing, via spliceosome;GO:0007049//cell cycle;GO:0051301//cell division;GO:0016579//protein deubiquitination;GO:0008380//RNA splicing;GO:0006397//mRNA processing	GO:0008270//zinc ion binding;GO:0036459//thiol-dependent ubiquitinyl hydrolase activity	GO:0005654//nucleoplasm;GO:0005681//spliceosomal complex
tr|A0A337SBA9|A0A337SBA9_FELCA			GO:0031410//cytoplasmic vesicle;GO:0016021//integral component of membrane;GO:0005778//peroxisomal membrane
tr|A0A2I2V3P5|A0A2I2V3P5_FELCA	GO:0019896//axonal transport of mitochondrion;GO:0000266//mitochondrial fission;GO:0061003//positive regulation of dendritic spine morphogenesis;GO:0031667//response to nutrient levels;GO:0060041//retina development in camera-type eye;GO:0090201//negative regulation of release of cytochrome c from mitochondria;GO:0007007//inner mitochondrial membrane organization;GO:0007005//mitochondrion organiz…	GO:1901612//cardiolipin binding;GO:0000287//magnesium ion binding;GO:0070300//phosphatidic acid binding;GO:0005525//GTP binding;GO:0003924//GTPase activity;GO:0008017//microtubule binding;GO:0019900//kinase binding	GO:0016020//membrane;GO:0030425//dendrite;GO:1904115//axon cytoplasm;GO:0031314//extrinsic component of mitochondrial inner membrane;GO:0016021//integral component of membrane;GO:0005739//mitochondrion;GO:0005654//nucleoplasm;GO:0005758//mitochondrial intermembrane space;GO:0005829//cytosol;GO:0030061//mitochondrial crista;GO:0005743//mitochondrial inner membrane;GO:0005741//mitochondrial outer m…
tr|A0A5F5XYK4|A0A5F5XYK4_FELCA	GO:0010628//positive regulation of gene expression	GO:0003723//RNA binding;GO:0045296//cadherin binding	GO:0005737//cytoplasm;GO:0005634//nucleus
tr|M3X0B4|M3X0B4_FELCA	GO:0006909//phagocytosis;GO:0042554//superoxide anion generation;GO:0045730//respiratory burst	GO:0008022//protein C-terminus binding;GO:0016175//superoxide-generating NADPH oxidase activity;GO:0016176//superoxide-generating NADPH oxidase activator activity;GO:0048365//Rac GTPase binding	GO:0005730//nucleolus;GO:0005829//cytosol;GO:0001669//acrosomal vesicle;GO:0043020//NADPH oxidase complex
tr|M3X169|M3X169_FELCA	GO:0030705//cytoskeleton-dependent intracellular transport;GO:0007100//mitotic centrosome separation;GO:0007368//determination of left/right symmetry;GO:0008089//anterograde axonal transport;GO:0032467//positive regulation of cytokinesis;GO:0035735//intraciliary transport involved in cilium assembly;GO:0019886//antigen processing and presentation of exogenous peptide antigen via MHC class II;GO:0…	GO:0017048//Rho GTPase binding;GO:0016887//ATPase activity;GO:0003777//microtubule motor activity;GO:0008017//microtubule binding;GO:0008574//ATP-dependent microtubule motor activity, plus-end-directed;GO:0005524//ATP binding	GO:1904115//axon cytoplasm;GO:0030496//midbody;GO:0030990//intraciliary transport particle;GO:0016939//kinesin II complex;GO:0005929//cilium;GO:0005871//kinesin complex;GO:0005873//plus-end kinesin complex;GO:0005874//microtubule;GO:0005819//spindle;GO:0070062//extracellular exosome;GO:0005813//centrosome;GO:0016020//membrane;GO:0015630//microtubule cytoskeleton;GO:0005829//cytosol;GO:0097542//ci…
tr|A0A337SII5|A0A337SII5_FELCA	GO:0032091//negative regulation of protein binding;GO:0032922//circadian regulation of gene expression;GO:0018105//peptidyl-serine phosphorylation;GO:0006897//endocytosis;GO:2000052//positive regulation of non-canonical Wnt signaling pathway;GO:0090263//positive regulation of canonical Wnt signaling pathway;GO:0016055//Wnt signaling pathway;GO:1903827//regulation of cellular protein localization;…	GO:0004674//protein serine/threonine kinase activity;GO:0003723//RNA binding;GO:0005524//ATP binding	GO:0005737//cytoplasm;GO:0005634//nucleus;GO:0030529//intracellular ribonucleoprotein complex
tr|A0A5F5XLJ2|A0A5F5XLJ2_FELCA	GO:0001514//selenocysteine incorporation	GO:0000049//tRNA binding;GO:0035368//selenocysteine insertion sequence binding;GO:0003924//GTPase activity;GO:0043021//ribonucleoprotein complex binding;GO:0003746//translation elongation factor activity;GO:0005525//GTP binding	GO:0005739//mitochondrion;GO:0030529//intracellular ribonucleoprotein complex
tr|A0A5F5Y0W4|A0A5F5Y0W4_FELCA	GO:0042127//regulation of cell proliferation;GO:0033628//regulation of cell adhesion mediated by integrin;GO:0030155//regulation of cell adhesion;GO:0030154//cell differentiation;GO:2000811//negative regulation of anoikis;GO:0001764//neuron migration;GO:0051893//regulation of focal adhesion assembly;GO:0060396//growth hormone receptor signaling pathway;GO:0051897//positive regulation of protein k…	GO:0042169//SH2 domain binding;GO:0004871//signal transducer activity;GO:0003779//actin binding;GO:0004715//non-membrane spanning protein tyrosine kinase activity;GO:0005524//ATP binding;GO:0008432//JUN kinase binding;GO:0005102//receptor binding	GO:0005925//focal adhesion;GO:0001725//stress fiber;GO:0005634//nucleus;GO:0030027//lamellipodium;GO:0016324//apical plasma membrane;GO:0031234//extrinsic component of cytoplasmic side of plasma membrane;GO:0005829//cytosol
tr|A0A5F5XXX0|A0A5F5XXX0_FELCA	GO:0006879//cellular iron ion homeostasis;GO:0098707//ferrous iron import across plasma membrane;GO:0048260//positive regulation of receptor-mediated endocytosis;GO:0001895//retina homeostasis;GO:0071281//cellular response to iron ion	GO:0008198//ferrous iron binding;GO:0008199//ferric iron binding;GO:1990459//transferrin receptor binding;GO:0015091//ferric iron transmembrane transporter activity	GO:0030139//endocytic vesicle;GO:0031232//extrinsic component of external side of plasma membrane;GO:0070062//extracellular exosome;GO:0048471//perinuclear region of cytoplasm;GO:0016324//apical plasma membrane;GO:0055037//recycling endosome;GO:0005770//late endosome;GO:0072562//blood microparticle;GO:1990712//HFE-transferrin receptor complex;GO:0005905//clathrin-coated pit;GO:0009925//basal plas…
tr|A0A2I2UDE4|A0A2I2UDE4_FELCA		GO:0016429//tRNA (adenine-N1-)-methyltransferase activity	GO:0031515//tRNA (m1A) methyltransferase complex;GO:0005634//nucleus
tr|A0A5F5Y281|A0A5F5Y281_FELCA	GO:0045087//innate immune response;GO:1903955//positive regulation of protein targeting to mitochondrion;GO:0032728//positive regulation of interferon-beta production;GO:0006383//transcription from RNA polymerase III promoter;GO:1903146//regulation of autophagy of mitochondrion	GO:0003677//DNA binding;GO:0003899//DNA-directed 5'-3' RNA polymerase activity;GO:0003682//chromatin binding	GO:0016020//membrane;GO:0005666//DNA-directed RNA polymerase III complex
tr|M3X4Y3|M3X4Y3_FELCA		GO:0051537//2 iron, 2 sulfur cluster binding;GO:0008121//ubiquinol-cytochrome-c reductase activity	GO:0005751//mitochondrial respiratory chain complex IV;GO:0005750//mitochondrial respiratory chain complex III;GO:0043209//myelin sheath
tr|M3X0R8|M3X0R8_FELCA	GO:0045892//negative regulation of transcription, DNA-templated;GO:0007165//signal transduction;GO:0009789//positive regulation of abscisic acid-activated signaling pathway	GO:0070273//phosphatidylinositol-4-phosphate binding;GO:0010314//phosphatidylinositol-5-phosphate binding;GO:0032266//phosphatidylinositol-3-phosphate binding	GO:0005634//nucleus;GO:0030864//cortical actin cytoskeleton;GO:0005886//plasma membrane;GO:0005829//cytosol
tr|A0A337SNL5|A0A337SNL5_FELCA	GO:0006457//protein folding;GO:0045070//positive regulation of viral genome replication;GO:0006355//regulation of transcription, DNA-templated;GO:0008380//RNA splicing;GO:0006397//mRNA processing	GO:0003723//RNA binding;GO:0003755//peptidyl-prolyl cis-trans isomerase activity	GO:0016607//nuclear speck;GO:0005829//cytosol;GO:0071013//catalytic step 2 spliceosome;GO:0005681//spliceosomal complex
tr|M3W920|M3W920_FELCA	GO:0048208//COPII vesicle coating;GO:0045842//positive regulation of mitotic metaphase/anaphase transition;GO:0035024//negative regulation of Rho protein signal transduction;GO:0000209//protein polyubiquitination;GO:0000902//cell morphogenesis;GO:0000122//negative regulation of transcription from RNA polymerase II promoter;GO:0007369//gastrulation;GO:0044346//fibroblast apoptotic process;GO:00070…	GO:0031208//POZ domain binding;GO:0005112//Notch binding;GO:0042803//protein homodimerization activity;GO:0030332//cyclin binding;GO:0046982//protein heterodimerization activity;GO:0004842//ubiquitin-protein transferase activity;GO:0031625//ubiquitin protein ligase binding	GO:0005634//nucleus;GO:0031461//cullin-RING ubiquitin ligase complex;GO:0031463//Cul3-RING ubiquitin ligase complex;GO:0070062//extracellular exosome;GO:0005827//polar microtubule;GO:0000139//Golgi membrane
tr|A0A337SAA6|A0A337SAA6_FELCA	GO:0001501//skeletal system development;GO:0007040//lysosome organization	GO:0003993//acid phosphatase activity	GO:0070062//extracellular exosome;GO:0016021//integral component of membrane;GO:0005764//lysosome
tr|M3WS63|M3WS63_FELCA	GO:0006958//complement activation, classical pathway		GO:0005581//collagen trimer;GO:0070062//extracellular exosome
tr|A0A337SAM8|A0A337SAM8_FELCA	GO:0000738//DNA catabolic process, exonucleolytic;GO:0007283//spermatogenesis;GO:0016049//cell growth	GO:0004534//5'-3' exoribonuclease activity;GO:0001147//transcription termination site sequence-specific DNA binding;GO:0003723//RNA binding	GO:0016020//membrane;GO:0005730//nucleolus;GO:0016235//aggresome
tr|M3WUL0|M3WUL0_FELCA	GO:0000055//ribosomal large subunit export from nucleus;GO:0045944//positive regulation of transcription from RNA polymerase II promoter;GO:1903026//negative regulation of RNA polymerase II regulatory region sequence-specific DNA binding	GO:0008270//zinc ion binding;GO:0003676//nucleic acid binding;GO:0043023//ribosomal large subunit binding	GO:0005730//nucleolus;GO:0030687//preribosome, large subunit precursor
tr|A0A2I2V4A2|A0A2I2V4A2_FELCA			GO:0031410//cytoplasmic vesicle;GO:0005886//plasma membrane
tr|A0A337SWI4|A0A337SWI4_FELCA	GO:0016579//protein deubiquitination	GO:0004843//thiol-dependent ubiquitin-specific protease activity
tr|A0A2I2UGI2|A0A2I2UGI2_FELCA	GO:0002244//hematopoietic progenitor cell differentiation
tr|A0A2I2UCP3|A0A2I2UCP3_FELCA	GO:0043171//peptide catabolic process;GO:0006508//proteolysis;GO:0045776//negative regulation of blood pressure	GO:0004177//aminopeptidase activity;GO:0042277//peptide binding;GO:0070006//metalloaminopeptidase activity;GO:0008270//zinc ion binding;GO:0008237//metallopeptidase activity	GO:0070062//extracellular exosome;GO:0030141//secretory granule;GO:0005576//extracellular region;GO:0005886//plasma membrane
tr|M3WMP0|M3WMP0_FELCA	GO:0060271//cilium assembly;GO:0010633//negative regulation of epithelial cell migration;GO:2000643//positive regulation of early endosome to late endosome transport;GO:0045022//early endosome to late endosome transport;GO:1903387//positive regulation of homophilic cell adhesion;GO:0032456//endocytic recycling;GO:1903393//positive regulation of adherens junction organization;GO:0043162//ubiquitin…	GO:0004725//protein tyrosine phosphatase activity;GO:0019901//protein kinase binding	GO:0036064//ciliary basal body;GO:0016604//nuclear body;GO:0070062//extracellular exosome;GO:0005769//early endosome;GO:0005829//cytosol
tr|A0A2I2U656|A0A2I2U656_FELCA	GO:0000122//negative regulation of transcription from RNA polymerase II promoter;GO:0070373//negative regulation of ERK1 and ERK2 cascade;GO:0045785//positive regulation of cell adhesion;GO:1902310//positive regulation of peptidyl-serine dephosphorylation;GO:0044387//negative regulation of protein kinase activity by regulation of protein phosphorylation	GO:0008138//protein tyrosine/serine/threonine phosphatase activity;GO:0004725//protein tyrosine phosphatase activity;GO:0004647//phosphoserine phosphatase activity;GO:0001102//RNA polymerase II activating transcription factor binding;GO:0002039//p53 binding	GO:0005794//Golgi apparatus;GO:0070062//extracellular exosome;GO:0005739//mitochondrion;GO:0005634//nucleus
tr|M3WHF8|M3WHF8_FELCA	GO:0046900//tetrahydrofolylpolyglutamate metabolic process	GO:0034722//gamma-glutamyl-peptidase activity	GO:0005773//vacuole;GO:0005634//nucleus;GO:0070062//extracellular exosome
tr|A0A2I2UJA2|A0A2I2UJA2_FELCA	GO:0034393//positive regulation of smooth muscle cell apoptotic process;GO:0000165//MAPK cascade;GO:0009611//response to wounding;GO:2000672//negative regulation of motor neuron apoptotic process;GO:0071260//cellular response to mechanical stimulus	GO:0004674//protein serine/threonine kinase activity;GO:0005524//ATP binding	GO:0005622//intracellular
tr|A0A337SHD7|A0A337SHD7_FELCA	GO:0036066//protein O-linked fucosylation;GO:0001707//mesoderm formation;GO:0051046//regulation of secretion;GO:0010717//regulation of epithelial to mesenchymal transition;GO:0006004//fucose metabolic process;GO:0010468//regulation of gene expression	GO:0016757//transferase activity, transferring glycosyl groups;GO:0046922//peptide-O-fucosyltransferase activity	GO:0005794//Golgi apparatus;GO:0005789//endoplasmic reticulum membrane
tr|A0A5F5XWS7|A0A5F5XWS7_FELCA	GO:0006562//proline catabolic process;GO:0010133//proline catabolic process to glutamate	GO:0004657//proline dehydrogenase activity;GO:0071949//FAD binding	GO:0005739//mitochondrion;GO:0005743//mitochondrial inner membrane
tr|A0A2I2UGE0|A0A2I2UGE0_FELCA	GO:0019370//leukotriene biosynthetic process;GO:0006629//lipid metabolic process	GO:0004364//glutathione transferase activity;GO:0004464//leukotriene-C4 synthase activity;GO:0004602//glutathione peroxidase activity	GO:0005783//endoplasmic reticulum;GO:0070062//extracellular exosome;GO:0016021//integral component of membrane;GO:0005635//nuclear envelope;GO:0043231//intracellular membrane-bounded organelle
tr|A0A2I2U2T9|A0A2I2U2T9_FELCA		GO:0000978//RNA polymerase II proximal promoter sequence-specific DNA binding;GO:0001078//transcriptional repressor activity, RNA polymerase II proximal promoter sequence-specific DNA binding;GO:0005509//calcium ion binding
tr|M3W8Q2|M3W8Q2_FELCA	GO:0009306//protein secretion;GO:0046928//regulation of neurotransmitter secretion;GO:0007165//signal transduction;GO:0007268//chemical synaptic transmission;GO:0050808//synapse organization;GO:0014059//regulation of dopamine secretion;GO:0008344//adult locomotory behavior		GO:0005737//cytoplasm;GO:0005819//spindle;GO:0070062//extracellular exosome;GO:0005815//microtubule organizing center;GO:0048471//perinuclear region of cytoplasm;GO:0030424//axon;GO:0043025//neuronal cell body
tr|A0A2I2UI66|A0A2I2UI66_FELCA	GO:0031032//actomyosin structure organization;GO:0030866//cortical actin cytoskeleton organization	GO:0005200//structural constituent of cytoskeleton;GO:0045296//cadherin binding;GO:0003779//actin binding	GO:0005856//cytoskeleton;GO:0005886//plasma membrane
tr|A0A5K1VSM7|A0A5K1VSM7_FELCA	GO:0050966//detection of mechanical stimulus involved in sensory perception of pain;GO:1905664//regulation of calcium ion import across plasma membrane;GO:0007596//blood coagulation;GO:0050852//T cell receptor signaling pathway;GO:0010629//negative regulation of gene expression;GO:0042177//negative regulation of protein catabolic process;GO:0001764//neuron migration;GO:0007166//cell surface recep…	GO:0042802//identical protein binding;GO:0004871//signal transducer activity;GO:0097718//disordered domain specific binding;GO:0044325//ion channel binding;GO:0042609//CD4 receptor binding;GO:0004715//non-membrane spanning protein tyrosine kinase activity;GO:0046875//ephrin receptor binding;GO:0005524//ATP binding;GO:0015631//tubulin binding;GO:0042610//CD8 receptor binding;GO:0046872//metal ion …	GO:0030425//dendrite;GO:0005634//nucleus;GO:0014069//postsynaptic density;GO:0005886//plasma membrane;GO:0031234//extrinsic component of cytoplasmic side of plasma membrane;GO:0005829//cytosol;GO:0045121//membrane raft;GO:0071944//cell periphery;GO:0005768//endosome;GO:0005884//actin filament
tr|M3W860|M3W860_FELCA		GO:0003723//RNA binding
tr|A0A2I2UQK8|A0A2I2UQK8_FELCA	GO:0045345//positive regulation of MHC class I biosynthetic process;GO:0032922//circadian regulation of gene expression;GO:0032206//positive regulation of telomere maintenance;GO:0030308//negative regulation of cell growth;GO:1902187//negative regulation of viral release from host cell;GO:0048146//positive regulation of fibroblast proliferation;GO:0030155//regulation of cell adhesion;GO:2001238//…	GO:0008270//zinc ion binding;GO:0031625//ubiquitin protein ligase binding;GO:0042803//protein homodimerization activity;GO:0046332//SMAD binding;GO:0032183//SUMO binding	GO:0042406//extrinsic component of endoplasmic reticulum membrane;GO:0016605//PML body;GO:0005730//nucleolus;GO:0016363//nuclear matrix;GO:0000792//heterochromatin;GO:0005829//cytosol;GO:0000784//nuclear chromosome, telomeric region
tr|M3VWF5|M3VWF5_FELCA	GO:0006351//transcription, DNA-templated;GO:0007275//multicellular organism development	GO:0008134//transcription factor binding;GO:0042802//identical protein binding;GO:0005525//GTP binding	GO:0005737//cytoplasm;GO:0005844//polysome;GO:0016604//nuclear body;GO:0005829//cytosol;GO:0016020//membrane
tr|A0A337RYH6|A0A337RYH6_FELCA	GO:1904322//cellular response to forskolin;GO:0007062//sister chromatid cohesion;GO:0071922//regulation of cohesin loading;GO:0000122//negative regulation of transcription from RNA polymerase II promoter;GO:0006325//chromatin organization;GO:2000616//negative regulation of histone H3-K9 acetylation;GO:0031397//negative regulation of protein ubiquitination;GO:0045668//negative regulation of osteob…	GO:0032041//NAD-dependent histone deacetylase activity (H3-K14 specific);GO:0004407//histone deacetylase activity;GO:0046872//metal ion binding;GO:0051879//Hsp90 protein binding;GO:0008134//transcription factor binding;GO:0030544//Hsp70 protein binding;GO:0003682//chromatin binding	GO:0000228//nuclear chromosome;GO:0005737//cytoplasm;GO:0005634//nucleus;GO:0005654//nucleoplasm;GO:0000118//histone deacetylase complex;GO:0005886//plasma membrane;GO:0005829//cytosol
tr|M3W6S5|M3W6S5_FELCA	GO:0070970//interleukin-2 secretion;GO:0006738//nicotinamide riboside catabolic process;GO:0046638//positive regulation of alpha-beta T cell differentiation;GO:0034356//NAD biosynthesis via nicotinamide riboside salvage pathway;GO:0042493//response to drug;GO:0006148//inosine catabolic process;GO:0034418//urate biosynthetic process;GO:0006955//immune response;GO:0042102//positive regulation of T …	GO:0004731//purine-nucleoside phosphorylase activity;GO:0008144//drug binding;GO:0002060//purine nucleobase binding;GO:0042301//phosphate ion binding;GO:0001882//nucleoside binding	GO:0005737//cytoplasm;GO:0070062//extracellular exosome
tr|M3VXR8|M3VXR8_FELCA	GO:0020027//hemoglobin metabolic process;GO:0051289//protein homotetramerization;GO:0000302//response to reactive oxygen species;GO:0009060//aerobic respiration;GO:0009650//UV protection;GO:0001649//osteoblast differentiation;GO:0043066//negative regulation of apoptotic process;GO:0006641//triglyceride metabolic process;GO:0014068//positive regulation of phosphatidylinositol 3-kinase signaling;GO…	GO:0019899//enzyme binding;GO:0050661//NADP binding;GO:0046872//metal ion binding;GO:0042803//protein homodimerization activity;GO:0004046//aminoacylase activity;GO:0020037//heme binding;GO:0004096//catalase activity;GO:0005102//receptor binding	GO:0005925//focal adhesion;GO:0005778//peroxisomal membrane;GO:0070062//extracellular exosome;GO:0005777//peroxisome;GO:0005739//mitochondrion
tr|M3WLZ4|M3WLZ4_FELCA	GO:1900113//negative regulation of histone H3-K9 trimethylation;GO:0045892//negative regulation of transcription, DNA-templated;GO:0014898//cardiac muscle hypertrophy in response to stress;GO:0010507//negative regulation of autophagy	GO:0031625//ubiquitin protein ligase binding;GO:0035064//methylated histone binding;GO:0051864//histone demethylase activity (H3-K36 specific);GO:0032454//histone demethylase activity (H3-K9 specific);GO:0008270//zinc ion binding;GO:0046872//metal ion binding	GO:0005721//pericentric heterochromatin;GO:0005829//cytosol;GO:0005634//nucleus;GO:0001650//fibrillar center
tr|A0A337S893|A0A337S893_FELCA		GO:0015293//symporter activity	GO:0016021//integral component of membrane;GO:0070062//extracellular exosome;GO:0005886//plasma membrane
tr|A0A5F5XDR9|A0A5F5XDR9_FELCA	GO:0006212//uracil catabolic process	GO:0051219//phosphoprotein binding;GO:0004157//dihydropyrimidinase activity	GO:0005737//cytoplasm;GO:0070062//extracellular exosome
tr|M3W3Q9|M3W3Q9_FELCA	GO:0015747//urate transport;GO:0097254//renal tubular secretion;GO:0043252//sodium-independent organic anion transport;GO:0015742//alpha-ketoglutarate transport	GO:0008514//organic anion transmembrane transporter activity;GO:0015347//sodium-independent organic anion transmembrane transporter activity;GO:0005452//inorganic anion exchanger activity;GO:0015143//urate transmembrane transporter activity	GO:0070062//extracellular exosome;GO:0016323//basolateral plasma membrane;GO:0005887//integral component of plasma membrane
tr|A0A5F5XWH3|A0A5F5XWH3_FELCA	GO:0070184//mitochondrial tyrosyl-tRNA aminoacylation;GO:0043039//tRNA aminoacylation	GO:0072545//tyrosine binding;GO:0000049//tRNA binding;GO:0004831//tyrosine-tRNA ligase activity;GO:0005524//ATP binding;GO:0042803//protein homodimerization activity	GO:0016604//nuclear body;GO:0005829//cytosol;GO:0005739//mitochondrion
tr|A0A2I2V3T2|A0A2I2V3T2_FELCA	GO:0019428//allantoin biosynthetic process	GO:0016831//carboxy-lyase activity
tr|M3WFW8|M3WFW8_FELCA	GO:0045927//positive regulation of growth;GO:1990261//pre-mRNA catabolic process;GO:0021510//spinal cord development;GO:0000226//microtubule cytoskeleton organization;GO:0033120//positive regulation of RNA splicing;GO:0061564//axon development;GO:0042023//DNA endoreduplication;GO:0071931//positive regulation of transcription involved in G1/S transition of mitotic cell cycle;GO:0042307//positive r…	GO:0008270//zinc ion binding;GO:0031369//translation initiation factor binding;GO:0030971//receptor tyrosine kinase binding	GO:0097504//Gemini of coiled bodies;GO:0032797//SMN complex;GO:0030424//axon;GO:0005737//cytoplasm;GO:0043204//perikaryon;GO:0005730//nucleolus;GO:0005634//nucleus;GO:0030426//growth cone;GO:0015030//Cajal body
tr|M3WP47|M3WP47_FELCA	GO:0006468//protein phosphorylation;GO:0018105//peptidyl-serine phosphorylation;GO:0006464//cellular protein modification process;GO:0043407//negative regulation of MAP kinase activity;GO:0035556//intracellular signal transduction	GO:0031435//mitogen-activated protein kinase kinase kinase binding;GO:0000287//magnesium ion binding;GO:0004674//protein serine/threonine kinase activity;GO:0045296//cadherin binding;GO:0005524//ATP binding	GO:0005737//cytoplasm;GO:0005634//nucleus;GO:0005622//intracellular;GO:0005829//cytosol
tr|M3WWI9|M3WWI9_FELCA	GO:0008637//apoptotic mitochondrial changes;GO:0072593//reactive oxygen species metabolic process;GO:0032981//mitochondrial respiratory chain complex I assembly;GO:0006120//mitochondrial electron transport, NADH to ubiquinone;GO:0045333//cellular respiration;GO:0046034//ATP metabolic process;GO:0051881//regulation of mitochondrial membrane potential;GO:0042773//ATP synthesis coupled electron tran…	GO:0051539//4 iron, 4 sulfur cluster binding;GO:0008137//NADH dehydrogenase (ubiquinone) activity;GO:0051536//iron-sulfur cluster binding;GO:0051537//2 iron, 2 sulfur cluster binding;GO:0046872//metal ion binding;GO:0009055//electron transfer activity	GO:0043209//myelin sheath;GO:0005739//mitochondrion;GO:0005747//mitochondrial respiratory chain complex I;GO:0005759//mitochondrial matrix;GO:0005758//mitochondrial intermembrane space
tr|M3WBF6|M3WBF6_FELCA	GO:0030154//cell differentiation;GO:0038083//peptidyl-tyrosine autophosphorylation;GO:0042127//regulation of cell proliferation;GO:0035556//intracellular signal transduction;GO:0045087//innate immune response;GO:0007169//transmembrane receptor protein tyrosine kinase signaling pathway;GO:0016477//cell migration	GO:0005131//growth hormone receptor binding;GO:0004715//non-membrane spanning protein tyrosine kinase activity;GO:0005102//receptor binding;GO:0005524//ATP binding	GO:0005737//cytoplasm;GO:0005856//cytoskeleton;GO:0070062//extracellular exosome;GO:0005634//nucleus;GO:0016020//membrane;GO:0031234//extrinsic component of cytoplasmic side of plasma membrane
tr|A0A337S837|A0A337S837_FELCA	GO:0034115//negative regulation of heterotypic cell-cell adhesion;GO:0006656//phosphatidylcholine biosynthetic process;GO:0030325//adrenal gland development;GO:0006869//lipid transport;GO:0010804//negative regulation of tumor necrosis factor-mediated signaling pathway;GO:0034375//high-density lipoprotein particle remodeling;GO:0035025//positive regulation of Rho protein signal transduction;GO:000…	GO:0031072//heat shock protein binding;GO:0017127//cholesterol transporter activity;GO:0060228//phosphatidylcholine-sterol O-acyltransferase activator activity;GO:0034191//apolipoprotein A-I receptor binding;GO:0001540//amyloid-beta binding;GO:0005543//phospholipid binding;GO:0045499//chemorepellent activity;GO:0042802//identical protein binding;GO:0008035//high-density lipoprotein particle bindi…	GO:0031012//extracellular matrix;GO:0030139//endocytic vesicle;GO:0072562//blood microparticle;GO:0034361//very-low-density lipoprotein particle;GO:0034364//high-density lipoprotein particle;GO:0034366//spherical high-density lipoprotein particle;GO:0070062//extracellular exosome
tr|A0A2I2UWX9|A0A2I2UWX9_FELCA	GO:0007269//neurotransmitter secretion;GO:0032024//positive regulation of insulin secretion;GO:0007616//long-term memory;GO:0010975//regulation of neuron projection development;GO:0001504//neurotransmitter uptake;GO:0070201//regulation of establishment of protein localization;GO:0048791//calcium ion-regulated exocytosis of neurotransmitter;GO:0051963//regulation of synapse assembly;GO:0006887//ex…	GO:0017022//myosin binding;GO:0005484//SNAP receptor activity;GO:0044325//ion channel binding;GO:0000149//SNARE binding;GO:0017075//syntaxin-1 binding;GO:0047485//protein N-terminus binding;GO:0019904//protein domain specific binding;GO:0048306//calcium-dependent protein binding;GO:0005249//voltage-gated potassium channel activity	GO:0008021//synaptic vesicle;GO:0016020//membrane;GO:0005886//plasma membrane;GO:0030426//growth cone;GO:0030424//axon;GO:0030175//filopodium;GO:0043229//intracellular organelle;GO:0035579//specific granule membrane;GO:0045202//synapse;GO:0031201//SNARE complex;GO:0030054//cell junction;GO:0015629//actin cytoskeleton;GO:0005737//cytoplasm;GO:0070821//tertiary granule membrane;GO:0043209//myelin s…
tr|M3W543|M3W543_FELCA		GO:0004867//serine-type endopeptidase inhibitor activity	GO:0070062//extracellular exosome;GO:0005615//extracellular space
tr|A0A5F5XYU0|A0A5F5XYU0_FELCA		GO:0008270//zinc ion binding;GO:0003676//nucleic acid binding	GO:0005634//nucleus
tr|A0A5F5XFR3|A0A5F5XFR3_FELCA	GO:0032922//circadian regulation of gene expression;GO:0097167//circadian regulation of translation;GO:0043153//entrainment of circadian clock by photoperiod;GO:0043966//histone H3 acetylation;GO:0000122//negative regulation of transcription from RNA polymerase II promoter;GO:2000323//negative regulation of glucocorticoid receptor signaling pathway;GO:0043967//histone H4 acetylation;GO:0051591//r…	GO:0031625//ubiquitin protein ligase binding;GO:0031490//chromatin DNA binding;GO:0019900//kinase binding;GO:0000989//transcription factor activity, transcription factor binding;GO:0070888//E-box binding;GO:0000978//RNA polymerase II proximal promoter sequence-specific DNA binding;GO:0008134//transcription factor binding	GO:0005829//cytosol;GO:0005654//nucleoplasm
tr|A0A2I2UDR1|A0A2I2UDR1_FELCA			GO:0016021//integral component of membrane
tr|A0A5F5XXY6|A0A5F5XXY6_FELCA	GO:0048675//axon extension;GO:0018107//peptidyl-threonine phosphorylation;GO:0008104//protein localization;GO:0031333//negative regulation of protein complex assembly;GO:0016236//macroautophagy;GO:0075044//autophagy of host cells involved in interaction with symbiont;GO:0018105//peptidyl-serine phosphorylation;GO:0007165//signal transduction;GO:0046777//protein autophosphorylation	GO:0042802//identical protein binding;GO:0017137//Rab GTPase binding;GO:0004674//protein serine/threonine kinase activity;GO:0032403//protein complex binding;GO:0005524//ATP binding	GO:0097635//extrinsic component of autophagosome membrane;GO:0032045//guanyl-nucleotide exchange factor complex;GO:0005829//cytosol;GO:1990316//Atg1/ULK1 kinase complex;GO:0097629//extrinsic component of omegasome membrane;GO:0097632//extrinsic component of phagophore assembly site membrane
tr|M3WBE2|M3WBE2_FELCA		GO:0003839//gamma-glutamylcyclotransferase activity
tr|M3VWW1|M3VWW1_FELCA	GO:0019695//choline metabolic process;GO:0006629//lipid metabolic process	GO:0008889//glycerophosphodiester phosphodiesterase activity;GO:0047390//glycerophosphocholine cholinephosphodiesterase activity	GO:0070062//extracellular exosome;GO:0005886//plasma membrane
tr|M3WGW6|M3WGW6_FELCA	GO:0007032//endosome organization;GO:0016197//endosomal transport;GO:0036089//cleavage furrow formation;GO:0044351//macropinocytosis;GO:0051044//positive regulation of membrane protein ectodomain proteolysis;GO:0017038//protein import;GO:0000281//mitotic cytokinesis;GO:0097320//plasma membrane tubulation;GO:2000010//positive regulation of protein localization to cell surface;GO:0045806//negative …	GO:0035091//phosphatidylinositol binding;GO:0042802//identical protein binding	GO:0031410//cytoplasmic vesicle;GO:0005829//cytosol;GO:0019898//extrinsic component of membrane;GO:0030659//cytoplasmic vesicle membrane
tr|M3W567|M3W567_FELCA		GO:0005332//gamma-aminobutyric acid:sodium symporter activity;GO:0005328//neurotransmitter:sodium symporter activity	GO:0005887//integral component of plasma membrane
tr|A0A2I2V2Z1|A0A2I2V2Z1_FELCA		GO:0003723//RNA binding
tr|M3WV28|M3WV28_FELCA	GO:0061024//membrane organization;GO:0051301//cell division;GO:0007049//cell cycle;GO:0031532//actin cytoskeleton reorganization;GO:0006887//exocytosis;GO:0051491//positive regulation of filopodium assembly;GO:0001843//neural tube closure;GO:0017157//regulation of exocytosis;GO:0051665//membrane raft localization;GO:0007265//Ras protein signal transduction	GO:0031755//Edg-2 lysophosphatidic acid receptor binding;GO:0017022//myosin binding;GO:0004713//protein tyrosine kinase activity;GO:0051117//ATPase binding;GO:0003924//GTPase activity;GO:0031625//ubiquitin protein ligase binding;GO:0019003//GDP binding;GO:0005525//GTP binding	GO:0030139//endocytic vesicle;GO:0005925//focal adhesion;GO:0070062//extracellular exosome;GO:0009986//cell surface;GO:0032154//cleavage furrow;GO:0030659//cytoplasmic vesicle membrane;GO:0005886//plasma membrane;GO:0005829//cytosol;GO:0030496//midbody;GO:0005622//intracellular;GO:0043209//myelin sheath
tr|A0A2I2U0J0|A0A2I2U0J0_FELCA	GO:0043524//negative regulation of neuron apoptotic process;GO:0045893//positive regulation of transcription, DNA-templated	GO:0051219//phosphoprotein binding;GO:0034056//estrogen response element binding;GO:0003682//chromatin binding;GO:0042803//protein homodimerization activity	GO:0005634//nucleus
tr|A0A5F5XGT0|A0A5F5XGT0_FELCA	GO:0033211//adiponectin-activated signaling pathway;GO:0044539//long-chain fatty acid import;GO:0071902//positive regulation of protein serine/threonine kinase activity;GO:0008610//lipid biosynthetic process	GO:0004467//long-chain fatty acid-CoA ligase activity	GO:0016021//integral component of membrane;GO:0005739//mitochondrion
tr|M3WUI2|M3WUI2_FELCA	GO:0048208//COPII vesicle coating;GO:0006888//ER to Golgi vesicle-mediated transport;GO:0061024//membrane organization	GO:0017112//Rab guanyl-nucleotide exchange factor activity	GO:0005783//endoplasmic reticulum;GO:0005801//cis-Golgi network;GO:0005829//cytosol;GO:0005802//trans-Golgi network;GO:0000139//Golgi membrane;GO:0030008//TRAPP complex
tr|M3W8I0|M3W8I0_FELCA	GO:0006398//mRNA 3'-end processing by stem-loop binding and cleavage	GO:0008409//5'-3' exonuclease activity;GO:0004521//endoribonuclease activity;GO:0003723//RNA binding;GO:0046872//metal ion binding	GO:0005847//mRNA cleavage and polyadenylation specificity factor complex;GO:0030529//intracellular ribonucleoprotein complex
tr|M3W4N2|M3W4N2_FELCA			GO:0005762//mitochondrial large ribosomal subunit
tr|A0A2I2UTN2|A0A2I2UTN2_FELCA	GO:0006469//negative regulation of protein kinase activity;GO:0019221//cytokine-mediated signaling pathway;GO:0019800//peptide cross-linking via chondroitin 4-sulfate glycosaminoglycan;GO:0046426//negative regulation of JAK-STAT cascade	GO:0005539//glycosaminoglycan binding;GO:0050840//extracellular matrix binding;GO:0004860//protein kinase inhibitor activity	GO:0005737//cytoplasm;GO:0042383//sarcolemma;GO:0009986//cell surface;GO:0030133//transport vesicle;GO:0005578//proteinaceous extracellular matrix;GO:0070062//extracellular exosome
tr|A0A2I2UH15|A0A2I2UH15_FELCA	GO:0017183//peptidyl-diphthamide biosynthetic process from peptidyl-histidine	GO:0004164//diphthine synthase activity
tr|A0A2I2UY49|A0A2I2UY49_FELCA	GO:0035774//positive regulation of insulin secretion involved in cellular response to glucose stimulus;GO:0042133//neurotransmitter metabolic process;GO:0000086//G2/M transition of mitotic cell cycle;GO:0016236//macroautophagy;GO:0021762//substantia nigra development;GO:0006809//nitric oxide biosynthetic process;GO:0007062//sister chromatid cohesion;GO:0042326//negative regulation of phosphorylat…	GO:0008022//protein C-terminus binding;GO:0019899//enzyme binding;GO:0004857//enzyme inhibitor activity;GO:0045505//dynein intermediate chain binding;GO:0051959//dynein light intermediate chain binding;GO:0003774//motor activity;GO:0030235//nitric-oxide synthase regulator activity;GO:0046982//protein heterodimerization activity;GO:0019904//protein domain specific binding;GO:0008092//cytoskeletal …	GO:0005868//cytoplasmic dynein complex;GO:0072686//mitotic spindle;GO:0005929//cilium;GO:0030286//dynein complex;GO:0005874//microtubule;GO:0005737//cytoplasm;GO:1904115//axon cytoplasm;GO:0070821//tertiary granule membrane;GO:0097542//ciliary tip;GO:0005813//centrosome;GO:0005634//nucleus;GO:0016020//membrane;GO:0005739//mitochondrion;GO:0008180//COP9 signalosome;GO:0005856//cytoskeleton;GO:0030…
tr|M3X1Z2|M3X1Z2_FELCA	GO:0007608//sensory perception of smell;GO:0042048//olfactory behavior;GO:0007154//cell communication		GO:0005730//nucleolus;GO:0016021//integral component of membrane;GO:0005922//connexin complex
tr|A0A337SLQ7|A0A337SLQ7_FELCA	GO:0006355//regulation of transcription, DNA-templated	GO:0046983//protein dimerization activity;GO:0008270//zinc ion binding;GO:0043565//sequence-specific DNA binding	GO:0005634//nucleus
tr|M3VVV7|M3VVV7_FELCA		GO:0003824//catalytic activity	GO:0016021//integral component of membrane;GO:0070062//extracellular exosome
tr|A0A2I2UR80|A0A2I2UR80_FELCA	GO:0000060//protein import into nucleus, translocation;GO:0050821//protein stabilization;GO:0007005//mitochondrion organization;GO:0007062//sister chromatid cohesion;GO:0031536//positive regulation of exit from mitosis;GO:0043066//negative regulation of apoptotic process;GO:0033147//negative regulation of intracellular estrogen receptor signaling pathway;GO:0033600//negative regulation of mammary…	GO:0008022//protein C-terminus binding;GO:0033218//amide binding;GO:0047485//protein N-terminus binding	GO:0071944//cell periphery;GO:0070062//extracellular exosome;GO:0016020//membrane;GO:0016363//nuclear matrix;GO:0009986//cell surface;GO:0043234//protein complex;GO:0005743//mitochondrial inner membrane;GO:0005741//mitochondrial outer membrane
tr|M3W6W1|M3W6W1_FELCA		GO:0005542//folic acid binding;GO:0008517//folic acid transmembrane transporter activity	GO:0016021//integral component of membrane
tr|A0A2I2UAE6|A0A2I2UAE6_FELCA	GO:0042730//fibrinolysis	GO:0004181//metallocarboxypeptidase activity;GO:0008270//zinc ion binding	GO:0005615//extracellular space;GO:0070062//extracellular exosome
tr|M3VYD8|M3VYD8_FELCA	GO:0006928//movement of cell or subcellular component;GO:0061024//membrane organization;GO:0034314//Arp2/3 complex-mediated actin nucleation;GO:1900026//positive regulation of substrate adhesion-dependent cell spreading;GO:0030041//actin filament polymerization;GO:0048013//ephrin receptor signaling pathway;GO:0038096//Fc-gamma receptor signaling pathway involved in phagocytosis;GO:0010592//positi…	GO:0005200//structural constituent of cytoskeleton;GO:0003779//actin binding;GO:0051015//actin filament binding	GO:0015629//actin cytoskeleton;GO:0005925//focal adhesion;GO:0005737//cytoplasm;GO:0070062//extracellular exosome;GO:0043005//neuron projection;GO:0031252//cell leading edge;GO:0005885//Arp2/3 protein complex;GO:0005829//cytosol;GO:0036195//muscle cell projection membrane;GO:0005768//endosome;GO:0045202//synapse
tr|A0A5F5XI80|A0A5F5XI80_FELCA	GO:0047496//vesicle transport along microtubule	GO:0030507//spectrin binding	GO:0055037//recycling endosome;GO:0005634//nucleus;GO:0000922//spindle pole;GO:0036464//cytoplasmic ribonucleoprotein granule;GO:0005868//cytoplasmic dynein complex;GO:0000776//kinetochore
tr|A0A2I2UQ80|A0A2I2UQ80_FELCA	GO:0022604//regulation of cell morphogenesis;GO:0007492//endoderm development;GO:0007010//cytoskeleton organization;GO:0009952//anterior/posterior pattern specification;GO:0016477//cell migration		GO:0005737//cytoplasm;GO:0005886//plasma membrane
tr|A0A337S8L7|A0A337S8L7_FELCA	GO:0008286//insulin receptor signaling pathway;GO:0042326//negative regulation of phosphorylation;GO:0030949//positive regulation of vascular endothelial growth factor receptor signaling pathway;GO:0042327//positive regulation of phosphorylation;GO:0046627//negative regulation of insulin receptor signaling pathway;GO:0032868//response to insulin;GO:0048009//insulin-like growth factor receptor sig…	GO:0005070//SH3/SH2 adaptor activity;GO:0005158//insulin receptor binding;GO:0042802//identical protein binding	GO:0005737//cytoplasm;GO:0005829//cytosol;GO:0043234//protein complex;GO:0005886//plasma membrane
tr|M3WLP3|M3WLP3_FELCA		GO:0003735//structural constituent of ribosome;GO:0016787//hydrolase activity	GO:0005654//nucleoplasm;GO:0030054//cell junction;GO:0005762//mitochondrial large ribosomal subunit
tr|A0A337SB54|A0A337SB54_FELCA	GO:0001942//hair follicle development;GO:0045616//regulation of keratinocyte differentiation;GO:0030512//negative regulation of transforming growth factor beta receptor signaling pathway;GO:0006501//C-terminal protein lipidation;GO:0072675//osteoclast fusion;GO:0061045//negative regulation of wound healing;GO:0001933//negative regulation of protein phosphorylation;GO:0002576//platelet degranulati…	GO:0050431//transforming growth factor beta binding;GO:0004867//serine-type endopeptidase inhibitor activity	GO:0005615//extracellular space;GO:0031092//platelet alpha granule membrane;GO:0005886//plasma membrane;GO:0005576//extracellular region;GO:0031225//anchored component of membrane;GO:0009986//cell surface
tr|M3W5T0|M3W5T0_FELCA	GO:0031648//protein destabilization		GO:0016021//integral component of membrane;GO:0016020//membrane;GO:0005789//endoplasmic reticulum membrane
tr|A0A5F5XWL7|A0A5F5XWL7_FELCA		GO:0003924//GTPase activity
tr|M3VXV6|M3VXV6_FELCA	GO:0007017//microtubule-based process;GO:0000278//mitotic cell cycle;GO:0008283//cell proliferation;GO:0071539//protein localization to centrosome;GO:0032402//melanosome transport	GO:0042802//identical protein binding;GO:0030507//spectrin binding	GO:0005813//centrosome;GO:0005829//cytosol;GO:0030426//growth cone;GO:0070062//extracellular exosome;GO:0005869//dynactin complex;GO:0000776//kinetochore
tr|A0A337SS37|A0A337SS37_FELCA	GO:0006468//protein phosphorylation;GO:0071222//cellular response to lipopolysaccharide;GO:0019731//antibacterial humoral response;GO:0050778//positive regulation of immune response;GO:0050832//defense response to fungus;GO:0050829//defense response to Gram-negative bacterium;GO:0006508//proteolysis;GO:0070946//neutrophil mediated killing of gram-positive bacterium;GO:0044130//negative regulation…	GO:0004252//serine-type endopeptidase activity;GO:0008201//heparin binding	GO:0010494//cytoplasmic stress granule;GO:0070062//extracellular exosome;GO:0030141//secretory granule;GO:0005634//nucleus;GO:0031012//extracellular matrix;GO:0005886//plasma membrane
tr|M3W0J6|M3W0J6_FELCA	GO:0000338//protein deneddylation		GO:0005654//nucleoplasm;GO:0008180//COP9 signalosome;GO:0070062//extracellular exosome;GO:0005737//cytoplasm
tr|A0A337SVQ1|A0A337SVQ1_FELCA	GO:0000187//activation of MAPK activity;GO:0030154//cell differentiation;GO:0000209//protein polyubiquitination;GO:0007254//JNK cascade;GO:0006301//postreplication repair;GO:0070534//protein K63-linked ubiquitination;GO:0043123//positive regulation of I-kappaB kinase/NF-kappaB signaling;GO:0050852//T cell receptor signaling pathway;GO:0006282//regulation of DNA repair;GO:0038095//Fc-epsilon recep…	GO:0061630//ubiquitin protein ligase activity;GO:0031625//ubiquitin protein ligase binding	GO:0035370//UBC13-UEV1A complex;GO:0005737//cytoplasm;GO:0070062//extracellular exosome;GO:0005634//nucleus;GO:0005654//nucleoplasm;GO:0031371//ubiquitin conjugating enzyme complex;GO:0043234//protein complex;GO:0005829//cytosol;GO:0000151//ubiquitin ligase complex
tr|M3X179|M3X179_FELCA	GO:0006355//regulation of transcription, DNA-templated	GO:0046872//metal ion binding;GO:0003676//nucleic acid binding	GO:0005622//intracellular
tr|M3X0W2|M3X0W2_FELCA	GO:0006469//negative regulation of protein kinase activity;GO:0046426//negative regulation of JAK-STAT cascade;GO:0010596//negative regulation of endothelial cell migration;GO:1900747//negative regulation of vascular endothelial growth factor signaling pathway;GO:0090141//positive regulation of mitochondrial fission;GO:0016239//positive regulation of macroautophagy;GO:0045944//positive regulation…	GO:0005539//glycosaminoglycan binding;GO:0050840//extracellular matrix binding;GO:0004860//protein kinase inhibitor activity;GO:0003723//RNA binding;GO:0005518//collagen binding	GO:0005737//cytoplasm;GO:0005615//extracellular space;GO:0005578//proteinaceous extracellular matrix
tr|M3W6R4|M3W6R4_FELCA	GO:0019226//transmission of nerve impulse;GO:0030155//regulation of cell adhesion;GO:0030595//leukocyte chemotaxis;GO:0061384//heart trabecula morphogenesis;GO:0050927//positive regulation of positive chemotaxis;GO:0030500//regulation of bone mineralization;GO:0001525//angiogenesis;GO:0045446//endothelial cell differentiation;GO:0031532//actin cytoskeleton reorganization;GO:0003245//cardiac muscl…	GO:0001664//G-protein coupled receptor binding;GO:0004930//G-protein coupled receptor activity;GO:0038036//sphingosine-1-phosphate receptor activity;GO:0046625//sphingolipid binding	GO:0009897//external side of plasma membrane;GO:0031226//intrinsic component of plasma membrane;GO:0016021//integral component of membrane;GO:0005654//nucleoplasm;GO:0005886//plasma membrane;GO:0043231//intracellular membrane-bounded organelle;GO:0045121//membrane raft;GO:0005768//endosome
tr|M3W2X9|M3W2X9_FELCA	GO:0032956//regulation of actin cytoskeleton organization;GO:0008064//regulation of actin polymerization or depolymerization;GO:0007165//signal transduction;GO:0007411//axon guidance;GO:0007413//axonal fasciculation;GO:0043087//regulation of GTPase activity;GO:0043547//positive regulation of GTPase activity;GO:0030950//establishment or maintenance of actin cytoskeleton polarity;GO:0021955//centra…	GO:0003677//DNA binding;GO:0005543//phospholipid binding;GO:0005525//GTP binding;GO:0005096//GTPase activator activity;GO:0003924//GTPase activity	GO:0005737//cytoplasm;GO:0036064//ciliary basal body;GO:0005886//plasma membrane
tr|M3WXL9|M3WXL9_FELCA	GO:0042127//regulation of cell proliferation;GO:0007015//actin filament organization;GO:2000474//regulation of opioid receptor signaling pathway;GO:0019722//calcium-mediated signaling;GO:0016358//dendrite development;GO:0050804//modulation of chemical synaptic transmission;GO:0071315//cellular response to morphine;GO:0001932//regulation of protein phosphorylation	GO:0003779//actin binding;GO:0008157//protein phosphatase 1 binding	GO:0030175//filopodium;GO:0030864//cortical actin cytoskeleton
tr|A0A337SRK5|A0A337SRK5_FELCA	GO:0061034//olfactory bulb mitral cell layer development;GO:0021756//striatum development;GO:0021766//hippocampus development;GO:0006099//tricarboxylic acid cycle;GO:0021695//cerebellar cortex development;GO:0022028//tangential migration from the subventricular zone to the olfactory bulb;GO:0021860//pyramidal neuron development;GO:0021794//thalamus development	GO:0030976//thiamine pyrophosphate binding;GO:0034602//oxoglutarate dehydrogenase (NAD+) activity;GO:0004591//oxoglutarate dehydrogenase (succinyl-transferring) activity	GO:0045252//oxoglutarate dehydrogenase complex;GO:0005739//mitochondrion
tr|A0A337SEA3|A0A337SEA3_FELCA	GO:0021930//cerebellar granule cell precursor proliferation;GO:0006338//chromatin remodeling;GO:0048813//dendrite morphogenesis;GO:0048755//branching morphogenesis of a nerve;GO:0021942//radial glia guided migration of Purkinje cell;GO:0021691//cerebellar Purkinje cell layer maturation	GO:0043565//sequence-specific DNA binding;GO:0003700//DNA binding transcription factor activity;GO:0001105//RNA polymerase II transcription coactivator activity;GO:0001106//RNA polymerase II transcription corepressor activity;GO:0008270//zinc ion binding;GO:0003682//chromatin binding	GO:0000118//histone deacetylase complex
tr|A0A2I2U8R4|A0A2I2U8R4_FELCA		GO:0004386//helicase activity;GO:0003723//RNA binding;GO:0005524//ATP binding	GO:0005730//nucleolus;GO:0005829//cytosol;GO:0016020//membrane
tr|A0A5F5Y5R4|A0A5F5Y5R4_FELCA	GO:0034975//protein folding in endoplasmic reticulum;GO:0034976//response to endoplasmic reticulum stress;GO:0070059//intrinsic apoptotic signaling pathway in response to endoplasmic reticulum stress;GO:0032781//positive regulation of ATPase activity;GO:0045454//cell redox homeostasis;GO:0030433//ubiquitin-dependent ERAD pathway;GO:0001933//negative regulation of protein phosphorylation	GO:0051117//ATPase binding;GO:0030544//Hsp70 protein binding;GO:0016671//oxidoreductase activity, acting on a sulfur group of donors, disulfide as acceptor;GO:0051787//misfolded protein binding;GO:0051087//chaperone binding;GO:0001671//ATPase activator activity;GO:0015035//protein disulfide oxidoreductase activity;GO:0015036//disulfide oxidoreductase activity	GO:0016021//integral component of membrane;GO:0016020//membrane;GO:0005788//endoplasmic reticulum lumen;GO:0034663//endoplasmic reticulum chaperone complex
tr|M3WSL5|M3WSL5_FELCA	GO:0038096//Fc-gamma receptor signaling pathway involved in phagocytosis;GO:0045010//actin nucleation;GO:0061024//membrane organization;GO:0034314//Arp2/3 complex-mediated actin nucleation;GO:0030041//actin filament polymerization;GO:0048013//ephrin receptor signaling pathway	GO:0005200//structural constituent of cytoskeleton;GO:0019899//enzyme binding;GO:0003779//actin binding	GO:0070062//extracellular exosome;GO:0005829//cytosol;GO:0005885//Arp2/3 protein complex;GO:0042995//cell projection
tr|M3VWP3|M3VWP3_FELCA	GO:0006730//one-carbon metabolic process;GO:0009058//biosynthetic process;GO:0009258//10-formyltetrahydrofolate catabolic process	GO:0004029//aldehyde dehydrogenase (NAD) activity;GO:0016155//formyltetrahydrofolate dehydrogenase activity;GO:0016742//hydroxymethyl-, formyl- and related transferase activity	GO:0005739//mitochondrion;GO:0070062//extracellular exosome
tr|A0A5F5XPU2|A0A5F5XPU2_FELCA	GO:0001887//selenium compound metabolic process;GO:0016260//selenocysteine biosynthetic process	GO:0004756//selenide, water dikinase activity;GO:0005524//ATP binding
tr|A0A337SEF1|A0A337SEF1_FELCA	GO:0019226//transmission of nerve impulse;GO:0007160//cell-matrix adhesion;GO:0050900//leukocyte migration;GO:0030010//establishment of cell polarity;GO:0001525//angiogenesis;GO:0042552//myelination;GO:0090022//regulation of neutrophil chemotaxis;GO:0001780//neutrophil homeostasis;GO:0031103//axon regeneration;GO:0090138//regulation of actin cytoskeleton organization by cell-cell adhesion;GO:0007…	GO:0042803//protein homodimerization activity;GO:0005178//integrin binding;GO:0046982//protein heterodimerization activity	GO:0005886//plasma membrane;GO:0043220//Schmidt-Lanterman incisure;GO:0030057//desmosome;GO:0005615//extracellular space;GO:0016021//integral component of membrane;GO:0005923//bicellular tight junction;GO:0033010//paranodal junction;GO:0044291//cell-cell contact zone
tr|A0A337S8K1|A0A337S8K1_FELCA	GO:0071166//ribonucleoprotein complex localization;GO:0000244//spliceosomal tri-snRNP complex assembly;GO:0000398//mRNA splicing, via spliceosome	GO:0030621//U4 snRNA binding;GO:0030622//U4atac snRNA binding;GO:0070990//snRNP binding;GO:0003723//RNA binding;GO:0043021//ribonucleoprotein complex binding	GO:0016607//nuclear speck;GO:0046540//U4/U6 x U5 tri-snRNP complex;GO:0071011//precatalytic spliceosome;GO:0005690//U4atac snRNP;GO:0097526//spliceosomal tri-snRNP complex;GO:0005687//U4 snRNP;GO:0015030//Cajal body;GO:0071339//MLL1 complex
tr|M3WKM8|M3WKM8_FELCA	GO:0007165//signal transduction		GO:0005856//cytoskeleton
tr|A0A337SLC9|A0A337SLC9_FELCA	GO:0006777//Mo-molybdopterin cofactor biosynthetic process	GO:0030366//molybdopterin synthase activity	GO:0019008//molybdopterin synthase complex;GO:0005829//cytosol
tr|A0A2I2U1U3|A0A2I2U1U3_FELCA		GO:0003700//DNA binding transcription factor activity;GO:0003676//nucleic acid binding
tr|A0A337SCD6|A0A337SCD6_FELCA	GO:0050434//positive regulation of viral transcription;GO:0007049//cell cycle;GO:1900364//negative regulation of mRNA polyadenylation;GO:0051301//cell division;GO:0006366//transcription from RNA polymerase II promoter;GO:0045737//positive regulation of cyclin-dependent protein serine/threonine kinase activity;GO:0006468//protein phosphorylation;GO:0006368//transcription elongation from RNA polyme…	GO:0003677//DNA binding;GO:0070063//RNA polymerase binding;GO:0004674//protein serine/threonine kinase activity;GO:0016538//cyclin-dependent protein serine/threonine kinase regulator activity;GO:0008134//transcription factor binding;GO:0019901//protein kinase binding;GO:0044212//transcription regulatory region DNA binding;GO:0097322//7SK snRNA binding;GO:0003682//chromatin binding	GO:0008024//cyclin/CDK positive transcription elongation factor complex;GO:0005634//nucleus;GO:0005654//nucleoplasm
tr|M3WJA9|M3WJA9_FELCA	GO:0006487//protein N-linked glycosylation		GO:0016021//integral component of membrane;GO:0034998//oligosaccharyltransferase I complex;GO:0005783//endoplasmic reticulum
tr|A0A5F5XK01|A0A5F5XK01_FELCA	GO:0006511//ubiquitin-dependent protein catabolic process	GO:0031625//ubiquitin protein ligase binding	GO:0005654//nucleoplasm;GO:0031462//Cul2-RING ubiquitin ligase complex;GO:0005730//nucleolus
tr|M3W7N3|M3W7N3_FELCA	GO:0030154//cell differentiation;GO:0051149//positive regulation of muscle cell differentiation;GO:0000381//regulation of alternative mRNA splicing, via spliceosome;GO:0046685//response to arsenic-containing substance;GO:0008380//RNA splicing;GO:0032055//negative regulation of translation in response to stress;GO:0045947//negative regulation of translational initiation;GO:0035278//miRNA mediated …	GO:0008270//zinc ion binding;GO:0003730//mRNA 3'-UTR binding;GO:0030332//cyclin binding;GO:0035198//miRNA binding;GO:0097157//pre-mRNA intronic binding;GO:0097158//pre-mRNA intronic pyrimidine-rich binding;GO:0003723//RNA binding;GO:0003729//mRNA binding	GO:0005737//cytoplasm;GO:0005730//nucleolus;GO:0005634//nucleus;GO:0005654//nucleoplasm;GO:0016607//nuclear speck;GO:0010494//cytoplasmic stress granule;GO:0005829//cytosol
tr|M3WWR2|M3WWR2_FELCA	GO:0030207//chondroitin sulfate catabolic process;GO:0005975//carbohydrate metabolic process	GO:0004415//hyalurononglucosaminidase activity	GO:0009986//cell surface
tr|M3WL42|M3WL42_FELCA	GO:0051480//regulation of cytosolic calcium ion concentration	GO:0005509//calcium ion binding	GO:0005634//nucleus;GO:0043005//neuron projection;GO:0005829//cytosol;GO:0045202//synapse
tr|A0A2I2V384|A0A2I2V384_FELCA	GO:0009249//protein lipoylation;GO:0032496//response to lipopolysaccharide;GO:0006954//inflammatory response;GO:0001843//neural tube closure;GO:0009107//lipoate biosynthetic process;GO:0006979//response to oxidative stress	GO:0046872//metal ion binding;GO:0051539//4 iron, 4 sulfur cluster binding;GO:0016992//lipoate synthase activity	GO:0005739//mitochondrion
tr|M3WRZ7|M3WRZ7_FELCA		GO:0005524//ATP binding	GO:0005856//cytoskeleton;GO:0005925//focal adhesion;GO:0097433//dense body;GO:0005886//plasma membrane
tr|A0A5F5XT90|A0A5F5XT90_FELCA	GO:0031529//ruffle organization;GO:0030335//positive regulation of cell migration;GO:0051496//positive regulation of stress fiber assembly;GO:0044351//macropinocytosis;GO:2000813//negative regulation of barbed-end actin filament capping;GO:1900026//positive regulation of substrate adhesion-dependent cell spreading;GO:0051639//actin filament network formation;GO:0051638//barbed-end actin filament …	GO:0032403//protein complex binding	GO:0016607//nuclear speck;GO:0070062//extracellular exosome;GO:0030027//lamellipodium;GO:0005829//cytosol;GO:0031941//filamentous actin;GO:0044354//macropinosome;GO:0005886//plasma membrane
tr|A0A2I2UMH4|A0A2I2UMH4_FELCA	GO:0007625//grooming behavior;GO:0006166//purine ribonucleoside salvage;GO:0006168//adenine salvage	GO:0016208//AMP binding;GO:0003999//adenine phosphoribosyltransferase activity;GO:0002055//adenine binding	GO:0070062//extracellular exosome;GO:0005829//cytosol;GO:0005654//nucleoplasm
tr|A0A2I2UBH8|A0A2I2UBH8_FELCA	GO:0030335//positive regulation of cell migration		GO:0033588//Elongator holoenzyme complex
tr|M3VYV3|M3VYV3_FELCA	GO:0008285//negative regulation of cell proliferation;GO:0051604//protein maturation;GO:0030219//megakaryocyte differentiation;GO:0045654//positive regulation of megakaryocyte differentiation;GO:0008584//male gonad development;GO:0033628//regulation of cell adhesion mediated by integrin;GO:0071300//cellular response to retinoic acid;GO:0032417//positive regulation of sodium:proton antiporter acti…	GO:0019212//phosphatase inhibitor activity;GO:0000287//magnesium ion binding;GO:0005509//calcium ion binding;GO:0042803//protein homodimerization activity	GO:0001726//ruffle;GO:0030027//lamellipodium;GO:0005634//nucleus;GO:0005886//plasma membrane;GO:0005829//cytosol
tr|M3X301|M3X301_FELCA	GO:0042574//retinal metabolic process	GO:0001758//retinal dehydrogenase activity;GO:0016491//oxidoreductase activity	GO:0005777//peroxisome;GO:0005739//mitochondrion
tr|A0A337SAY1|A0A337SAY1_FELCA	GO:0030593//neutrophil chemotaxis;GO:0032930//positive regulation of superoxide anion generation;GO:0007229//integrin-mediated signaling pathway;GO:0043315//positive regulation of neutrophil degranulation;GO:0007160//cell-matrix adhesion;GO:0007159//leukocyte cell-cell adhesion;GO:0050730//regulation of peptidyl-tyrosine phosphorylation;GO:0034113//heterotypic cell-cell adhesion;GO:0035987//endod…	GO:0019901//protein kinase binding;GO:0031072//heat shock protein binding;GO:0030369//ICAM-3 receptor activity;GO:0050839//cell adhesion molecule binding	GO:0099568//cytoplasmic region;GO:0070062//extracellular exosome;GO:0044853//plasma membrane raft;GO:0034687//integrin alphaL-beta2 complex;GO:0009986//cell surface
tr|M3WMG7|M3WMG7_FELCA	GO:1901053//sarcosine catabolic process	GO:0008480//sarcosine dehydrogenase activity	GO:0005759//mitochondrial matrix
tr|O18795|O18795_FELCA	GO:0005975//carbohydrate metabolic process	GO:0004563//beta-N-acetylhexosaminidase activity;GO:0102148//N-acetyl-beta-D-galactosaminidase activity	GO:0005764//lysosome
tr|A0A337SE44|A0A337SE44_FELCA	GO:0043457//regulation of cellular respiration;GO:0051282//regulation of sequestering of calcium ion;GO:0071277//cellular response to calcium ion;GO:0036444//mitochondrial calcium uptake;GO:0002082//regulation of oxidative phosphorylation;GO:0006839//mitochondrial transport;GO:0097274//urea homeostasis	GO:0005347//ATP transmembrane transporter activity;GO:0015217//ADP transmembrane transporter activity;GO:0005509//calcium ion binding	GO:0005743//mitochondrial inner membrane;GO:0016021//integral component of membrane
tr|A0A5F5XHF2|A0A5F5XHF2_FELCA	GO:0006633//fatty acid biosynthetic process;GO:0006635//fatty acid beta-oxidation;GO:0015910//peroxisomal long-chain fatty acid import;GO:0042760//very long-chain fatty acid catabolic process;GO:0014070//response to organic cyclic compound;GO:0055085//transmembrane transport;GO:0007031//peroxisome organization;GO:0042493//response to drug	GO:0005324//long-chain fatty acid transporter activity;GO:0016887//ATPase activity;GO:0042626//ATPase activity, coupled to transmembrane movement of substances;GO:0005524//ATP binding;GO:0042803//protein homodimerization activity;GO:0043621//protein self-association	GO:0005782//peroxisomal matrix;GO:0005778//peroxisomal membrane;GO:0016021//integral component of membrane;GO:0016020//membrane;GO:0005777//peroxisome;GO:0043231//intracellular membrane-bounded organelle;GO:0005829//cytosol;GO:0005743//mitochondrial inner membrane
tr|M3W540|M3W540_FELCA	GO:0000070//mitotic sister chromatid segregation;GO:0006513//protein monoubiquitination;GO:0007094//mitotic spindle assembly checkpoint;GO:0051301//cell division		GO:0005737//cytoplasm;GO:0005827//polar microtubule;GO:0005813//centrosome;GO:0072686//mitotic spindle;GO:0031463//Cul3-RING ubiquitin ligase complex
tr|A0A2I2UD98|A0A2I2UD98_FELCA	GO:0030838//positive regulation of actin filament polymerization;GO:0031274//positive regulation of pseudopodium assembly;GO:0008360//regulation of cell shape;GO:0007266//Rho protein signal transduction	GO:0005096//GTPase activator activity;GO:0017049//GTP-Rho binding;GO:0003723//RNA binding	GO:0005737//cytoplasm;GO:0015630//microtubule cytoskeleton;GO:0015629//actin cytoskeleton;GO:0005913//cell-cell adherens junction;GO:0005886//plasma membrane
tr|M3WR70|M3WR70_FELCA	GO:0009880//embryonic pattern specification;GO:0042102//positive regulation of T cell proliferation;GO:0001755//neural crest cell migration;GO:0007411//axon guidance;GO:0048013//ephrin receptor signaling pathway;GO:0031295//T cell costimulation	GO:0046875//ephrin receptor binding	GO:0005737//cytoplasm;GO:0005634//nucleus;GO:0045121//membrane raft;GO:0005886//plasma membrane;GO:0016021//integral component of membrane;GO:0070062//extracellular exosome
tr|M3XEU7|M3XEU7_FELCA	GO:0050688//regulation of defense response to virus	GO:0005096//GTPase activator activity	GO:0043234//protein complex;GO:0016020//membrane
tr|A0A337RZ54|A0A337RZ54_FELCA	GO:0002456//T cell mediated immunity;GO:0045065//cytotoxic T cell differentiation;GO:0007166//cell surface receptor signaling pathway		GO:0016021//integral component of membrane;GO:0009897//external side of plasma membrane
tr|M3WDF2|M3WDF2_FELCA	GO:0007275//multicellular organism development;GO:0007165//signal transduction;GO:0034653//retinoic acid catabolic process	GO:0005215//transporter activity;GO:0019841//retinol binding;GO:0001972//retinoic acid binding;GO:0005501//retinoid binding;GO:0016918//retinal binding	GO:0005737//cytoplasm;GO:0005829//cytosol
tr|M3WKH2|M3WKH2_FELCA			GO:0005765//lysosomal membrane;GO:0005829//cytosol;GO:0015630//microtubule cytoskeleton
tr|M3W7K0|M3W7K0_FELCA	GO:0007155//cell adhesion;GO:0031532//actin cytoskeleton reorganization	GO:0003779//actin binding
tr|A0A2I2V3P6|A0A2I2V3P6_FELCA	GO:0021510//spinal cord development;GO:0007411//axon guidance;GO:0048489//synaptic vesicle transport;GO:0045664//regulation of neuron differentiation;GO:0007010//cytoskeleton organization;GO:0010975//regulation of neuron projection development;GO:0021772//olfactory bulb development;GO:0042220//response to cocaine;GO:0030516//regulation of axon extension;GO:0014049//positive regulation of glutamat…	GO:0042802//identical protein binding;GO:0008017//microtubule binding;GO:0019901//protein kinase binding;GO:0016810//hydrolase activity, acting on carbon-nitrogen (but not peptide) bonds	GO:0005886//plasma membrane;GO:0030425//dendrite;GO:0030424//axon;GO:0045202//synapse;GO:0043195//terminal bouton;GO:0005737//cytoplasm;GO:0070062//extracellular exosome;GO:0043209//myelin sheath;GO:0016020//membrane;GO:0005739//mitochondrion;GO:0043005//neuron projection;GO:0043025//neuronal cell body;GO:0005856//cytoskeleton;GO:0030426//growth cone;GO:0043234//protein complex;GO:0005829//cytosol
tr|M3WEE2|M3WEE2_FELCA	GO:0006707//cholesterol catabolic process;GO:0006699//bile acid biosynthetic process	GO:0020037//heme binding;GO:0008396//oxysterol 7-alpha-hydroxylase activity;GO:0005506//iron ion binding;GO:0008387//steroid 7-alpha-hydroxylase activity	GO:0016021//integral component of membrane;GO:0005789//endoplasmic reticulum membrane
tr|M3W5J9|M3W5J9_FELCA	GO:0016126//sterol biosynthetic process	GO:0016627//oxidoreductase activity, acting on the CH-CH group of donors;GO:0016628//oxidoreductase activity, acting on the CH-CH group of donors, NAD or NADP as acceptor	GO:0043235//receptor complex;GO:0030176//integral component of endoplasmic reticulum membrane
tr|A0A2I2U9A5|A0A2I2U9A5_FELCA	GO:0071636//positive regulation of transforming growth factor beta production;GO:0046330//positive regulation of JNK cascade;GO:0048514//blood vessel morphogenesis;GO:0051496//positive regulation of stress fiber assembly;GO:0048661//positive regulation of smooth muscle cell proliferation;GO:0030199//collagen fibril organization;GO:0045597//positive regulation of cell differentiation;GO:0002034//r…	GO:0002020//protease binding;GO:0004867//serine-type endopeptidase inhibitor activity;GO:0042803//protein homodimerization activity	GO:0005615//extracellular space;GO:0009986//cell surface;GO:0070062//extracellular exosome;GO:0005577//fibrinogen complex;GO:0072562//blood microparticle
tr|M3W8A2|M3W8A2_FELCA	GO:0045921//positive regulation of exocytosis;GO:0016192//vesicle-mediated transport;GO:0015031//protein transport	GO:0003924//GTPase activity;GO:0005525//GTP binding	GO:0070062//extracellular exosome;GO:0005789//endoplasmic reticulum membrane;GO:0098793//presynapse;GO:0005886//plasma membrane;GO:0000139//Golgi membrane
tr|M3XA91|M3XA91_FELCA	GO:2000299//negative regulation of Rho-dependent protein serine/threonine kinase activity;GO:1900034//regulation of cellular response to heat;GO:0010824//regulation of centrosome duplication;GO:0061077//chaperone-mediated protein folding	GO:0008270//zinc ion binding;GO:0043531//ADP binding;GO:0046872//metal ion binding;GO:0051879//Hsp90 protein binding;GO:0005524//ATP binding
tr|M3W4R9|M3W4R9_FELCA	GO:0071353//cellular response to interleukin-4;GO:0006412//translation;GO:0000027//ribosomal large subunit assembly	GO:0003735//structural constituent of ribosome;GO:0003723//RNA binding	GO:0043234//protein complex;GO:0005840//ribosome;GO:0005730//nucleolus;GO:0070062//extracellular exosome;GO:0022625//cytosolic large ribosomal subunit;GO:0005925//focal adhesion
tr|A0A337SLY7|A0A337SLY7_FELCA		GO:0005516//calmodulin binding;GO:0005524//ATP binding;GO:0004683//calmodulin-dependent protein kinase activity
tr|A0A337SKY3|A0A337SKY3_FELCA	GO:0000028//ribosomal small subunit assembly;GO:0006412//translation	GO:0003735//structural constituent of ribosome;GO:0019843//rRNA binding;GO:0003729//mRNA binding	GO:0005840//ribosome;GO:0005763//mitochondrial small ribosomal subunit
tr|M3W2F5|M3W2F5_FELCA	GO:0034504//protein localization to nucleus;GO:0034505//tooth mineralization;GO:0060346//bone trabecula formation;GO:0090263//positive regulation of canonical Wnt signaling pathway;GO:0071260//cellular response to mechanical stimulus;GO:0032964//collagen biosynthetic process;GO:0060325//face morphogenesis;GO:0001649//osteoblast differentiation;GO:0001568//blood vessel development;GO:0043589//skin…	GO:0005201//extracellular matrix structural constituent;GO:0002020//protease binding;GO:0046872//metal ion binding;GO:0042802//identical protein binding;GO:0048407//platelet-derived growth factor binding	GO:0005584//collagen type I trimer;GO:0005581//collagen trimer;GO:0005737//cytoplasm;GO:0005615//extracellular space;GO:0005578//proteinaceous extracellular matrix
tr|A0A2I2ULF4|A0A2I2ULF4_FELCA	GO:0089711//L-glutamate transmembrane transport;GO:0015810//aspartate transport;GO:0043490//malate-aspartate shuttle;GO:0051592//response to calcium ion	GO:0005313//L-glutamate transmembrane transporter activity;GO:0005509//calcium ion binding;GO:0015183//L-aspartate transmembrane transporter activity	GO:0043209//myelin sheath;GO:0005743//mitochondrial inner membrane;GO:0016021//integral component of membrane
tr|A0A2I2U1Z6|A0A2I2U1Z6_FELCA	GO:0050765//negative regulation of phagocytosis;GO:0000422//autophagy of mitochondrion;GO:0043653//mitochondrial fragmentation involved in apoptotic process;GO:0016567//protein ubiquitination;GO:0044804//autophagy of nucleus;GO:0015031//protein transport;GO:1902017//regulation of cilium assembly;GO:0000045//autophagosome assembly;GO:0006914//autophagy	GO:0019776//Atg8 ligase activity;GO:0019777//Atg12 transferase activity;GO:0019899//enzyme binding	GO:0005737//cytoplasm;GO:0005829//cytosol;GO:0000153//cytoplasmic ubiquitin ligase complex
tr|A0A337S485|A0A337S485_FELCA			GO:0005739//mitochondrion
tr|A0A5F5XL62|A0A5F5XL62_FELCA	GO:0030336//negative regulation of cell migration;GO:0050680//negative regulation of epithelial cell proliferation;GO:0061045//negative regulation of wound healing;GO:0051548//negative regulation of keratinocyte migration;GO:1905041//regulation of epithelium regeneration;GO:0042060//wound healing;GO:0010839//negative regulation of keratinocyte proliferation;GO:0045109//intermediate filament organ…	GO:0019215//intermediate filament binding;GO:0008092//cytoskeletal protein binding;GO:0003723//RNA binding	GO:0045095//keratin filament;GO:0071944//cell periphery;GO:0030056//hemidesmosome;GO:0005923//bicellular tight junction;GO:0005737//cytoplasm;GO:0045111//intermediate filament cytoskeleton;GO:0097356//perinucleolar compartment;GO:0005856//cytoskeleton;GO:0016327//apicolateral plasma membrane;GO:0016323//basolateral plasma membrane;GO:0042995//cell projection
tr|A0A5F5XEM5|A0A5F5XEM5_FELCA	GO:0018107//peptidyl-threonine phosphorylation;GO:0018105//peptidyl-serine phosphorylation;GO:0090023//positive regulation of neutrophil chemotaxis;GO:0050773//regulation of dendrite development;GO:0060267//positive regulation of respiratory burst;GO:0032793//positive regulation of CREB transcription factor activity;GO:0043065//positive regulation of apoptotic process;GO:0045664//regulation of ne…	GO:0004683//calmodulin-dependent protein kinase activity;GO:0005524//ATP binding;GO:0005516//calmodulin binding	GO:0005737//cytoplasm;GO:0005634//nucleus
tr|A0A2I2UYU0|A0A2I2UYU0_FELCA	GO:0032060//bleb assembly;GO:0008219//cell death;GO:0016049//cell growth		GO:0016021//integral component of membrane;GO:0005886//plasma membrane
tr|M3XBL4|M3XBL4_FELCA	GO:0019628//urate catabolic process;GO:0006144//purine nucleobase metabolic process	GO:0004846//urate oxidase activity	GO:0005777//peroxisome;GO:0005739//mitochondrion
tr|M3WNL0|M3WNL0_FELCA	GO:0016070//RNA metabolic process	GO:0008138//protein tyrosine/serine/threonine phosphatase activity;GO:0004725//protein tyrosine phosphatase activity;GO:0004651//polynucleotide 5'-phosphatase activity;GO:0003723//RNA binding;GO:0098519//nucleotide phosphatase activity, acting on free nucleotides	GO:0016607//nuclear speck;GO:0045171//intercellular bridge;GO:0001650//fibrillar center
tr|A0A2I2UG63|A0A2I2UG63_FELCA	GO:0051056//regulation of small GTPase mediated signal transduction;GO:0043065//positive regulation of apoptotic process;GO:0034220//ion transmembrane transport;GO:0035023//regulation of Rho protein signal transduction	GO:0005089//Rho guanyl-nucleotide exchange factor activity;GO:0005085//guanyl-nucleotide exchange factor activity	GO:0005829//cytosol
tr|M3WIT0|M3WIT0_FELCA	GO:0016567//protein ubiquitination;GO:0006369//termination of RNA polymerase II transcription	GO:0001104//RNA polymerase II transcription cofactor activity;GO:0061630//ubiquitin protein ligase activity	GO:0070847//core mediator complex;GO:0000151//ubiquitin ligase complex;GO:0016592//mediator complex
tr|M3WS35|M3WS35_FELCA		GO:0003824//catalytic activity
tr|M3W7D9|M3W7D9_FELCA	GO:0006875//cellular metal ion homeostasis	GO:0043022//ribosome binding	GO:0005654//nucleoplasm;GO:0005743//mitochondrial inner membrane;GO:0016021//integral component of membrane
tr|A0A337S9C0|A0A337S9C0_FELCA	GO:0006839//mitochondrial transport		GO:0016021//integral component of membrane;GO:0031966//mitochondrial membrane
tr|A0A5F5Y4H2|A0A5F5Y4H2_FELCA			GO:0016021//integral component of membrane;GO:0005739//mitochondrion
tr|A0A2I2UYL9|A0A2I2UYL9_FELCA	GO:0008285//negative regulation of cell proliferation;GO:0030308//negative regulation of cell growth;GO:0006338//chromatin remodeling	GO:0042393//histone binding;GO:0044212//transcription regulatory region DNA binding;GO:0001105//RNA polymerase II transcription coactivator activity;GO:0016887//ATPase activity;GO:0005524//ATP binding	GO:0045111//intermediate filament cytoskeleton;GO:0005654//nucleoplasm;GO:0016514//SWI/SNF complex
tr|M3WWD8|M3WWD8_FELCA	GO:0000395//mRNA 5'-splice site recognition;GO:0000381//regulation of alternative mRNA splicing, via spliceosome	GO:0003723//RNA binding
tr|A0A2I2UTA4|A0A2I2UTA4_FELCA	GO:0019441//tryptophan catabolic process to kynurenine	GO:0046872//metal ion binding;GO:0033754//indoleamine 2,3-dioxygenase activity;GO:0020037//heme binding	GO:0005737//cytoplasm
tr|M3W364|M3W364_FELCA	GO:0097191//extrinsic apoptotic signaling pathway	GO:0005175//CD27 receptor binding;GO:0001618//virus receptor activity;GO:0005164//tumor necrosis factor receptor binding	GO:0005654//nucleoplasm
tr|M3X2H9|M3X2H9_FELCA	GO:0018279//protein N-linked glycosylation via asparagine		GO:0016021//integral component of membrane;GO:0008250//oligosaccharyltransferase complex
tr|A0A5F5Y2Q3|A0A5F5Y2Q3_FELCA	GO:0006281//DNA repair;GO:0010499//proteasomal ubiquitin-independent protein catabolic process;GO:0035093//spermatogenesis, exchange of chromosomal proteins	GO:0070628//proteasome binding;GO:0070577//lysine-acetylated histone binding;GO:0016504//peptidase activator activity	GO:1990111//spermatoproteasome complex;GO:0005829//cytosol;GO:0005654//nucleoplasm
tr|M3W228|M3W228_FELCA	GO:0009074//aromatic amino acid family catabolic process;GO:0009058//biosynthetic process	GO:0004838//L-tyrosine:2-oxoglutarate aminotransferase activity;GO:0030170//pyridoxal phosphate binding
tr|A0A5F5XP55|A0A5F5XP55_FELCA		GO:0008270//zinc ion binding;GO:0003723//RNA binding	GO:0005622//intracellular
tr|A0A337SK14|A0A337SK14_FELCA	GO:0042273//ribosomal large subunit biogenesis;GO:0006614//SRP-dependent cotranslational protein targeting to membrane;GO:0000184//nuclear-transcribed mRNA catabolic process, nonsense-mediated decay;GO:0019083//viral transcription;GO:0002181//cytoplasmic translation;GO:0006413//translational initiation;GO:0006412//translation;GO:0006364//rRNA processing	GO:0000049//tRNA binding;GO:0003735//structural constituent of ribosome;GO:0003723//RNA binding	GO:0005840//ribosome;GO:0022625//cytosolic large ribosomal subunit;GO:0070062//extracellular exosome;GO:0005829//cytosol;GO:0016020//membrane;GO:0031012//extracellular matrix
tr|M3XEF9|M3XEF9_FELCA	GO:0008380//RNA splicing;GO:0006397//mRNA processing;GO:0031124//mRNA 3'-end processing;GO:0006405//RNA export from nucleus;GO:0046784//viral mRNA export from host cell nucleus;GO:0006369//termination of RNA polymerase II transcription;GO:0006406//mRNA export from nucleus	GO:0003723//RNA binding	GO:0005737//cytoplasm;GO:0005654//nucleoplasm;GO:0005634//nucleus;GO:0016607//nuclear speck;GO:0000781//chromosome, telomeric region;GO:0000347//THO complex;GO:0000346//transcription export complex;GO:0000445//THO complex part of transcription export complex;GO:0005829//cytosol;GO:0000784//nuclear chromosome, telomeric region
tr|A0A337SGJ6|A0A337SGJ6_FELCA	GO:0019321//pentose metabolic process;GO:0070050//neuron cellular homeostasis	GO:0019150//D-ribulokinase activity	GO:0005623//cell
tr|M3WBK9|M3WBK9_FELCA	GO:0006904//vesicle docking involved in exocytosis;GO:0042593//glucose homeostasis;GO:1900454//positive regulation of long term synaptic depression;GO:0046676//negative regulation of insulin secretion;GO:0090314//positive regulation of protein targeting to membrane;GO:0001508//action potential;GO:0071805//potassium ion transmembrane transport;GO:0010701//positive regulation of norepinephrine secr…	GO:0044325//ion channel binding;GO:0005251//delayed rectifier potassium channel activity;GO:0005249//voltage-gated potassium channel activity;GO:0046982//protein heterodimerization activity	GO:0030425//dendrite;GO:0030424//axon;GO:0042383//sarcolemma;GO:0030054//cell junction;GO:0043204//perikaryon;GO:0016021//integral component of membrane;GO:0016328//lateral plasma membrane;GO:0008076//voltage-gated potassium channel complex;GO:0045211//postsynaptic membrane;GO:0032809//neuronal cell body membrane;GO:0005886//plasma membrane
tr|A0A2I2UTP4|A0A2I2UTP4_FELCA		GO:0005234//extracellularly glutamate-gated ion channel activity;GO:0004970//ionotropic glutamate receptor activity	GO:0045211//postsynaptic membrane;GO:0016021//integral component of membrane;GO:0030054//cell junction
tr|M3WME7|M3WME7_FELCA	GO:0001701//in utero embryonic development;GO:0048872//homeostasis of number of cells;GO:0007028//cytoplasm organization;GO:0008283//cell proliferation;GO:0001180//transcription initiation from RNA polymerase I promoter for nuclear large rRNA transcript;GO:0042254//ribosome biogenesis;GO:1902254//negative regulation of intrinsic apoptotic signaling pathway by p53 class mediator;GO:0045893//positi…	GO:0001181//transcription factor activity, core RNA polymerase I binding;GO:0001042//RNA polymerase I core binding;GO:0001164//RNA polymerase I CORE element sequence-specific DNA binding	GO:0005730//nucleolus;GO:0005634//nucleus
tr|A0A5F5XG26|A0A5F5XG26_FELCA	GO:0030321//transepithelial chloride transport;GO:0051924//regulation of calcium ion transport;GO:0050908//detection of light stimulus involved in visual perception	GO:0005254//chloride channel activity;GO:0042802//identical protein binding	GO:0016323//basolateral plasma membrane;GO:0034707//chloride channel complex
tr|M3WVR5|M3WVR5_FELCA	GO:1902902//negative regulation of autophagosome assembly;GO:0007411//axon guidance	GO:0043015//gamma-tubulin binding	GO:0005737//cytoplasm;GO:0005794//Golgi apparatus;GO:0005813//centrosome;GO:0030424//axon
tr|A0A5F5XIZ8|A0A5F5XIZ8_FELCA	GO:0006486//protein glycosylation;GO:0009298//GDP-mannose biosynthetic process;GO:0061611//mannose to fructose-6-phosphate metabolic process;GO:0000032//cell wall mannoprotein biosynthetic process	GO:0004476//mannose-6-phosphate isomerase activity;GO:0008270//zinc ion binding	GO:0005737//cytoplasm;GO:0070062//extracellular exosome
tr|A0A2I2UBN3|A0A2I2UBN3_FELCA	GO:0051353//positive regulation of oxidoreductase activity;GO:0030001//metal ion transport;GO:0006801//superoxide metabolic process;GO:0055114//oxidation-reduction process	GO:0016532//superoxide dismutase copper chaperone activity;GO:0045296//cadherin binding;GO:0046872//metal ion binding;GO:0004784//superoxide dismutase activity;GO:0005507//copper ion binding;GO:0008270//zinc ion binding	GO:0005737//cytoplasm;GO:0005634//nucleus
tr|A0A2I2U7R8|A0A2I2U7R8_FELCA	GO:0090091//positive regulation of extracellular matrix disassembly;GO:0030035//microspike assembly;GO:0030036//actin cytoskeleton organization;GO:0007163//establishment or maintenance of cell polarity;GO:0007043//cell-cell junction assembly;GO:0009653//anatomical structure morphogenesis;GO:0051491//positive regulation of filopodium assembly;GO:0016477//cell migration;GO:0071803//positive regulat…	GO:0008144//drug binding;GO:0003779//actin binding;GO:0051015//actin filament binding;GO:0030674//protein binding, bridging;GO:0045296//cadherin binding;GO:0003723//RNA binding	GO:0015629//actin cytoskeleton;GO:0030175//filopodium;GO:0005902//microvillus;GO:0005737//cytoplasm;GO:0001725//stress fiber;GO:0001726//ruffle;GO:0002102//podosome;GO:0070062//extracellular exosome;GO:0043209//myelin sheath;GO:0005856//cytoskeleton;GO:0031941//filamentous actin;GO:0030027//lamellipodium;GO:0031253//cell projection membrane;GO:0044393//microspike;GO:0030426//growth cone;GO:000591…
tr|A0A2I2V283|A0A2I2V283_FELCA	GO:0043066//negative regulation of apoptotic process;GO:0048659//smooth muscle cell proliferation		GO:0005844//polysome;GO:0031417//NatC complex
tr|A0A337SVE7|A0A337SVE7_FELCA	GO:0032623//interleukin-2 production;GO:0007005//mitochondrion organization;GO:1900210//positive regulation of cardiolipin metabolic process;GO:0050852//T cell receptor signaling pathway;GO:0006851//mitochondrial calcium ion transmembrane transport;GO:0006874//cellular calcium ion homeostasis;GO:1990046//stress-induced mitochondrial fusion;GO:0042776//mitochondrial ATP synthesis coupled proton tr…	GO:0051020//GTPase binding;GO:1901612//cardiolipin binding;GO:0005102//receptor binding	GO:0019897//extrinsic component of plasma membrane;GO:0015629//actin cytoskeleton;GO:0008180//COP9 signalosome;GO:0005856//cytoskeleton;GO:0016020//membrane;GO:0005758//mitochondrial intermembrane space;GO:0042101//T cell receptor complex;GO:0001772//immunological synapse;GO:0045121//membrane raft;GO:0005743//mitochondrial inner membrane
tr|A0A337ST24|A0A337ST24_FELCA	GO:1990090//cellular response to nerve growth factor stimulus;GO:0008104//protein localization;GO:0048227//plasma membrane to endosome transport;GO:0031175//neuron projection development;GO:0016197//endosomal transport;GO:0019882//antigen processing and presentation;GO:0000910//cytokinesis;GO:0061024//membrane organization;GO:0036010//protein localization to endosome;GO:0032456//endocytic recycli…	GO:0005546//phosphatidylinositol-4,5-bisphosphate binding;GO:0005525//GTP binding;GO:0003924//GTPase activity;GO:0019003//GDP binding	GO:0055038//recycling endosome membrane;GO:0005905//clathrin-coated pit;GO:0010008//endosome membrane;GO:0030665//clathrin-coated vesicle membrane;GO:0045171//intercellular bridge;GO:0070062//extracellular exosome;GO:0005739//mitochondrion;GO:0031253//cell projection membrane;GO:0045334//clathrin-coated endocytic vesicle;GO:0005886//plasma membrane;GO:0098993//anchored component of synaptic vesic…
tr|A0A5F5XZQ9|A0A5F5XZQ9_FELCA	GO:0046328//regulation of JNK cascade;GO:1990182//exosomal secretion;GO:0043066//negative regulation of apoptotic process;GO:0006366//transcription from RNA polymerase II promoter;GO:0016579//protein deubiquitination;GO:0006283//transcription-coupled nucleotide-excision repair;GO:0000338//protein deneddylation;GO:0043687//post-translational protein modification;GO:0051091//positive regulation of …	GO:0019899//enzyme binding;GO:0035718//macrophage migration inhibitory factor binding;GO:0008237//metallopeptidase activity;GO:0019784//NEDD8-specific protease activity;GO:0003713//transcription coactivator activity;GO:0046872//metal ion binding;GO:0004843//thiol-dependent ubiquitin-specific protease activity;GO:0003743//translation initiation factor activity	GO:0008021//synaptic vesicle;GO:0000785//chromatin;GO:0008180//COP9 signalosome;GO:0005737//cytoplasm;GO:0005852//eukaryotic translation initiation factor 3 complex;GO:0005634//nucleus;GO:0005654//nucleoplasm;GO:0030054//cell junction;GO:0048471//perinuclear region of cytoplasm;GO:0005829//cytosol;GO:0005667//transcription factor complex
tr|M3WAZ1|M3WAZ1_FELCA	GO:0000184//nuclear-transcribed mRNA catabolic process, nonsense-mediated decay;GO:0006614//SRP-dependent cotranslational protein targeting to membrane;GO:0019083//viral transcription;GO:0006413//translational initiation;GO:0006412//translation;GO:0001649//osteoblast differentiation;GO:0006364//rRNA processing	GO:0019843//rRNA binding;GO:0003735//structural constituent of ribosome;GO:0003723//RNA binding	GO:0005737//cytoplasm;GO:0005654//nucleoplasm;GO:0005840//ribosome;GO:0005730//nucleolus;GO:0070062//extracellular exosome;GO:0005829//cytosol;GO:0016020//membrane;GO:0022627//cytosolic small ribosomal subunit;GO:0031012//extracellular matrix;GO:0005925//focal adhesion
tr|A0A5F5Y0D5|A0A5F5Y0D5_FELCA	GO:0003056//regulation of vascular smooth muscle contraction;GO:0006919//activation of cysteine-type endopeptidase activity involved in apoptotic process;GO:0002554//serotonin secretion by platelet;GO:0051924//regulation of calcium ion transport;GO:0043270//positive regulation of ion transport;GO:0007320//insemination;GO:0033198//response to ATP;GO:0030168//platelet activation;GO:0046513//ceramid…	GO:0001614//purinergic nucleotide receptor activity;GO:0004931//extracellularly ATP-gated cation channel activity;GO:0005524//ATP binding	GO:0005639//integral component of nuclear inner membrane;GO:0045211//postsynaptic membrane;GO:0005887//integral component of plasma membrane
tr|A0A337S9P7|A0A337S9P7_FELCA	GO:1904153//negative regulation of retrograde protein transport, ER to cytosol;GO:0030970//retrograde protein transport, ER to cytosol;GO:0030433//ubiquitin-dependent ERAD pathway	GO:0051082//unfolded protein binding	GO:0005788//endoplasmic reticulum lumen
tr|A0A2I2U051|A0A2I2U051_FELCA	GO:0009966//regulation of signal transduction	GO:0016301//kinase activity;GO:0042802//identical protein binding	GO:0005737//cytoplasm;GO:0070062//extracellular exosome;GO:0016020//membrane;GO:0045211//postsynaptic membrane;GO:0014069//postsynaptic density;GO:0043005//neuron projection;GO:0043025//neuronal cell body
tr|M3VV37|M3VV37_FELCA	GO:0005975//carbohydrate metabolic process	GO:0003824//catalytic activity	GO:0070062//extracellular exosome;GO:0005743//mitochondrial inner membrane;GO:0016021//integral component of membrane;GO:0031526//brush border membrane
tr|A0A2I2U1C5|A0A2I2U1C5_FELCA	GO:0030224//monocyte differentiation;GO:0030220//platelet formation;GO:0006903//vesicle targeting;GO:0001525//angiogenesis;GO:0031532//actin cytoskeleton reorganization;GO:0006509//membrane protein ectodomain proteolysis;GO:0032506//cytokinetic process;GO:1903923//positive regulation of protein processing in phagocytic vesicle;GO:0006911//phagocytosis, engulfment;GO:0030048//actin filament-based …	GO:0016887//ATPase activity;GO:0000146//microfilament motor activity;GO:0003774//motor activity;GO:0005524//ATP binding;GO:0042803//protein homodimerization activity;GO:0051015//actin filament binding;GO:0043495//protein membrane anchor;GO:0005516//calmodulin binding	GO:0015629//actin cytoskeleton;GO:0005737//cytoplasm;GO:0001725//stress fiber;GO:0001726//ruffle;GO:0005634//nucleus;GO:0032154//cleavage furrow;GO:0070382//exocytic vesicle;GO:0016459//myosin complex;GO:0031252//cell leading edge;GO:0005886//plasma membrane;GO:0043234//protein complex;GO:0005826//actomyosin contractile ring;GO:0005829//cytosol
tr|A0A337SPQ6|A0A337SPQ6_FELCA	GO:0090149//mitochondrial membrane fission;GO:0006810//transport		GO:0016021//integral component of membrane;GO:0005741//mitochondrial outer membrane
tr|M3WVY3|M3WVY3_FELCA	GO:1990830//cellular response to leukemia inhibitory factor;GO:0071364//cellular response to epidermal growth factor stimulus;GO:0045944//positive regulation of transcription from RNA polymerase II promoter;GO:1901838//positive regulation of transcription of nuclear large rRNA transcript from RNA polymerase I promoter;GO:0017148//negative regulation of translation;GO:0001525//angiogenesis	GO:0008022//protein C-terminus binding;GO:0048027//mRNA 5'-UTR binding;GO:0044547//DNA topoisomerase binding;GO:0042162//telomeric DNA binding;GO:0042802//identical protein binding	GO:0070062//extracellular exosome;GO:0005730//nucleolus;GO:0016020//membrane;GO:0005654//nucleoplasm;GO:0005938//cell cortex;GO:0036464//cytoplasmic ribonucleoprotein granule
tr|A0A5F5XCB2|A0A5F5XCB2_FELCA		GO:0016740//transferase activity
tr|M3WDL0|M3WDL0_FELCA	GO:0030520//intracellular estrogen receptor signaling pathway;GO:0045661//regulation of myoblast differentiation;GO:1901998//toxin transport;GO:0045893//positive regulation of transcription, DNA-templated	GO:0044389//ubiquitin-like protein ligase binding;GO:0030331//estrogen receptor binding;GO:0003713//transcription coactivator activity;GO:0035035//histone acetyltransferase binding;GO:0019901//protein kinase binding;GO:0008270//zinc ion binding;GO:0002020//protease binding;GO:0016922//ligand-dependent nuclear receptor binding	GO:0005737//cytoplasm;GO:0031594//neuromuscular junction;GO:0016604//nuclear body;GO:0099053//activating signal cointegrator 1 complex;GO:0005813//centrosome;GO:0005634//nucleus
tr|M3WB38|M3WB38_FELCA	GO:0055085//transmembrane transport	GO:0042626//ATPase activity, coupled to transmembrane movement of substances;GO:0005524//ATP binding	GO:0016021//integral component of membrane;GO:0005634//nucleus;GO:0005886//plasma membrane
tr|A0A2I2UUT8|A0A2I2UUT8_FELCA	GO:0006457//protein folding;GO:0090263//positive regulation of canonical Wnt signaling pathway;GO:0002479//antigen processing and presentation of exogenous peptide antigen via MHC class I, TAP-dependent;GO:0038061//NIK/NF-kappaB signaling;GO:0033209//tumor necrosis factor-mediated signaling pathway;GO:0051436//negative regulation of ubiquitin-protein ligase activity involved in mitotic cell cycle…	GO:0036402//proteasome-activating ATPase activity;GO:0016887//ATPase activity;GO:0008233//peptidase activity;GO:0017025//TBP-class protein binding;GO:0005524//ATP binding;GO:0003723//RNA binding	GO:0022624//proteasome accessory complex;GO:0031595//nuclear proteasome complex;GO:0031597//cytosolic proteasome complex;GO:0008540//proteasome regulatory particle, base subcomplex;GO:0005737//cytoplasm;GO:0005838//proteasome regulatory particle;GO:0005634//nucleus;GO:0016020//membrane;GO:0005654//nucleoplasm;GO:0000502//proteasome complex;GO:0005829//cytosol
tr|A0A2I2UF94|A0A2I2UF94_FELCA	GO:1990441//negative regulation of transcription from RNA polymerase II promoter in response to endoplasmic reticulum stress;GO:0030032//lamellipodium assembly;GO:0033137//negative regulation of peptidyl-serine phosphorylation;GO:0042110//T cell activation;GO:1903676//positive regulation of cap-dependent translational initiation;GO:1903912//negative regulation of endoplasmic reticulum stress-indu…	GO:0030159//receptor signaling complex scaffold activity;GO:0019904//protein domain specific binding;GO:0005070//SH3/SH2 adaptor activity;GO:0030971//receptor tyrosine kinase binding;GO:0071074//eukaryotic initiation factor eIF2 binding;GO:0046875//ephrin receptor binding;GO:0004860//protein kinase inhibitor activity;GO:0030674//protein binding, bridging;GO:0008093//cytoskeletal adaptor activity;…	GO:0005783//endoplasmic reticulum;GO:0012506//vesicle membrane;GO:0005634//nucleus;GO:0000164//protein phosphatase type 1 complex;GO:0005737//cytoplasm;GO:0005911//cell-cell junction;GO:0005886//plasma membrane;GO:0005840//ribosome;GO:0005829//cytosol
sp|P62705|RS4X_FELCA	GO:0000184//nuclear-transcribed mRNA catabolic process, nonsense-mediated decay;GO:0019083//viral transcription;GO:0006614//SRP-dependent cotranslational protein targeting to membrane;GO:0007275//multicellular organism development;GO:0006364//rRNA processing;GO:0045727//positive regulation of translation;GO:0008284//positive regulation of cell proliferation;GO:0045471//response to ethanol;GO:0006…	GO:0003735//structural constituent of ribosome;GO:0019843//rRNA binding;GO:0003723//RNA binding	GO:0022627//cytosolic small ribosomal subunit;GO:0031012//extracellular matrix;GO:0036464//cytoplasmic ribonucleoprotein granule;GO:0005925//focal adhesion;GO:0015935//small ribosomal subunit;GO:0070062//extracellular exosome;GO:0005634//nucleus;GO:0016020//membrane;GO:0030529//intracellular ribonucleoprotein complex;GO:0005654//nucleoplasm;GO:0005844//polysome;GO:0005840//ribosome;GO:0005829//cy…
tr|M3VXM4|M3VXM4_FELCA	GO:0006044//N-acetylglucosamine metabolic process;GO:0005975//carbohydrate metabolic process	GO:0008448//N-acetylglucosamine-6-phosphate deacetylase activity
tr|A0A2I2UVZ1|A0A2I2UVZ1_FELCA	GO:0019827//stem cell population maintenance;GO:0045944//positive regulation of transcription from RNA polymerase II promoter;GO:0006351//transcription, DNA-templated;GO:0006367//transcription initiation from RNA polymerase II promoter	GO:0001104//RNA polymerase II transcription cofactor activity;GO:0061630//ubiquitin protein ligase activity	GO:0005654//nucleoplasm;GO:0070847//core mediator complex;GO:0000151//ubiquitin ligase complex;GO:0016592//mediator complex
tr|M3WH70|M3WH70_FELCA	GO:0043547//positive regulation of GTPase activity;GO:0007212//dopamine receptor signaling pathway;GO:0007165//signal transduction;GO:1901386//negative regulation of voltage-gated calcium channel activity;GO:0007186//G-protein coupled receptor signaling pathway	GO:0031682//G-protein gamma-subunit binding;GO:0051087//chaperone binding;GO:0032794//GTPase activating protein binding;GO:0005096//GTPase activator activity;GO:0004871//signal transducer activity	GO:0043234//protein complex;GO:0005834//heterotrimeric G-protein complex;GO:0044297//cell body;GO:0005829//cytosol;GO:0001750//photoreceptor outer segment;GO:0001917//photoreceptor inner segment;GO:0005886//plasma membrane;GO:0043209//myelin sheath;GO:0005634//nucleus
tr|M3W3M6|M3W3M6_FELCA	GO:0048675//axon extension;GO:0048671//negative regulation of collateral sprouting;GO:0075044//autophagy of host cells involved in interaction with symbiont;GO:0042594//response to starvation;GO:0046777//protein autophosphorylation	GO:0004674//protein serine/threonine kinase activity;GO:0005524//ATP binding	GO:0034045//phagophore assembly site membrane
tr|A0A5F5Y683|A0A5F5Y683_FELCA	GO:0010811//positive regulation of cell-substrate adhesion;GO:0030198//extracellular matrix organization;GO:0007155//cell adhesion	GO:0030023//extracellular matrix constituent conferring elasticity;GO:0042802//identical protein binding	GO:0005615//extracellular space;GO:0031012//extracellular matrix;GO:0005578//proteinaceous extracellular matrix;GO:0005581//collagen trimer
tr|A0A5F5XFM1|A0A5F5XFM1_FELCA	GO:0000381//regulation of alternative mRNA splicing, via spliceosome;GO:0006357//regulation of transcription from RNA polymerase II promoter;GO:0043065//positive regulation of apoptotic process;GO:0048025//negative regulation of mRNA splicing, via spliceosome;GO:0006397//mRNA processing;GO:0008380//RNA splicing;GO:0006351//transcription, DNA-templated	GO:0004407//histone deacetylase activity;GO:0003714//transcription corepressor activity;GO:0003723//RNA binding	GO:0016607//nuclear speck;GO:0005654//nucleoplasm;GO:0016604//nuclear body;GO:0005829//cytosol;GO:0000118//histone deacetylase complex;GO:0061574//ASAP complex
tr|M3W4N0|M3W4N0_FELCA		GO:0008270//zinc ion binding	GO:0005622//intracellular
tr|A0A2I2U5B3|A0A2I2U5B3_FELCA	GO:0006644//phospholipid metabolic process;GO:0050482//arachidonic acid secretion;GO:0016042//lipid catabolic process	GO:0005509//calcium ion binding;GO:0004623//phospholipase A2 activity	GO:0005576//extracellular region
tr|A0A337S5C3|A0A337S5C3_FELCA	GO:0043488//regulation of mRNA stability;GO:0043928//exonucleolytic nuclear-transcribed mRNA catabolic process involved in deadenylation-dependent decay;GO:0006364//rRNA processing	GO:0003723//RNA binding	GO:0005737//cytoplasm;GO:0000178//exosome (RNase complex);GO:0005730//nucleolus;GO:0005829//cytosol;GO:0000176//nuclear exosome (RNase complex);GO:0005654//nucleoplasm
tr|A0A2I2U5J1|A0A2I2U5J1_FELCA	GO:0030031//cell projection assembly;GO:0031532//actin cytoskeleton reorganization;GO:0071963//establishment or maintenance of cell polarity regulating cell shape;GO:0007155//cell adhesion;GO:0030032//lamellipodium assembly	GO:0003779//actin binding	GO:0005856//cytoskeleton;GO:0030027//lamellipodium;GO:0005829//cytosol;GO:0005886//plasma membrane;GO:0005925//focal adhesion;GO:0030018//Z disc
tr|A0A337RY68|A0A337RY68_FELCA	GO:0006622//protein targeting to lysosome;GO:1905123//regulation of glucosylceramidase activity	GO:0019899//enzyme binding;GO:0004872//receptor activity	GO:0043202//lysosomal lumen;GO:0070062//extracellular exosome;GO:0016021//integral component of membrane;GO:0005765//lysosomal membrane;GO:0005925//focal adhesion
tr|M3WJB0|M3WJB0_FELCA	GO:0006284//base-excision repair;GO:0045876//positive regulation of sister chromatid cohesion;GO:0043137//DNA replication, removal of RNA primer	GO:0017108//5'-flap endonuclease activity;GO:0008409//5'-3' exonuclease activity;GO:0000287//magnesium ion binding;GO:0004523//RNA-DNA hybrid ribonuclease activity;GO:0003677//DNA binding	GO:0016020//membrane;GO:0005730//nucleolus;GO:0005654//nucleoplasm;GO:0005739//mitochondrion;GO:0000784//nuclear chromosome, telomeric region;GO:0043234//protein complex
tr|A0A2I2UVC1|A0A2I2UVC1_FELCA	GO:0042985//negative regulation of amyloid precursor protein biosynthetic process	GO:0001540//amyloid-beta binding;GO:0005524//ATP binding	GO:0030660//Golgi-associated vesicle membrane;GO:0031301//integral component of organelle membrane;GO:0005886//plasma membrane;GO:0070062//extracellular exosome
tr|M3XFM3|M3XFM3_FELCA			GO:0005576//extracellular region
tr|A0A337S5U1|A0A337S5U1_FELCA	GO:0018107//peptidyl-threonine phosphorylation;GO:0018105//peptidyl-serine phosphorylation;GO:0007399//nervous system development;GO:0030154//cell differentiation;GO:0061003//positive regulation of dendritic spine morphogenesis;GO:0090129//positive regulation of synapse maturation;GO:0035556//intracellular signal transduction;GO:0046777//protein autophosphorylation;GO:0010976//positive regulation…	GO:0004683//calmodulin-dependent protein kinase activity;GO:0005516//calmodulin binding;GO:0042803//protein homodimerization activity;GO:0005524//ATP binding	GO:0005737//cytoplasm;GO:0005815//microtubule organizing center;GO:0033017//sarcoplasmic reticulum membrane;GO:0043005//neuron projection
tr|M3WZU0|M3WZU0_FELCA	GO:0034453//microtubule anchoring;GO:0006281//DNA repair;GO:0000079//regulation of cyclin-dependent protein serine/threonine kinase activity;GO:0090307//mitotic spindle assembly;GO:0061101//neuroendocrine cell differentiation	GO:0019207//kinase regulator activity;GO:0003723//RNA binding	GO:0005813//centrosome;GO:0097431//mitotic spindle pole;GO:0005814//centriole;GO:0005654//nucleoplasm;GO:0019908//nuclear cyclin-dependent protein kinase holoenzyme complex;GO:0005829//cytosol
tr|A0A5F5XZV7|A0A5F5XZV7_FELCA	GO:0009395//phospholipid catabolic process;GO:0050853//B cell receptor signaling pathway;GO:0032496//response to lipopolysaccharide;GO:0032237//activation of store-operated calcium channel activity;GO:0035556//intracellular signal transduction;GO:0050852//T cell receptor signaling pathway;GO:0051209//release of sequestered calcium ion into cytosol;GO:0032481//positive regulation of type I interfe…	GO:0004435//phosphatidylinositol phospholipase C activity;GO:0004871//signal transducer activity;GO:0001784//phosphotyrosine residue binding	GO:0070062//extracellular exosome;GO:0005829//cytosol;GO:0005886//plasma membrane
tr|M3WGU5|M3WGU5_FELCA	GO:0006924//activation-induced cell death of T cells;GO:0006457//protein folding;GO:0007005//mitochondrion organization;GO:0000122//negative regulation of transcription from RNA polymerase II promoter;GO:0006264//mitochondrial DNA replication;GO:0043069//negative regulation of programmed cell death;GO:0008285//negative regulation of cell proliferation;GO:0033077//T cell differentiation in thymus;…	GO:0031072//heat shock protein binding;GO:0051082//unfolded protein binding;GO:0046872//metal ion binding;GO:0005524//ATP binding;GO:0030695//GTPase regulator activity	GO:0019897//extrinsic component of plasma membrane;GO:0031594//neuromuscular junction;GO:0042645//mitochondrial nucleoid;GO:0005634//nucleus;GO:0005739//mitochondrion;GO:0005884//actin filament;GO:0045211//postsynaptic membrane;GO:0005829//cytosol
tr|A0A337SJW2|A0A337SJW2_FELCA	GO:0071277//cellular response to calcium ion;GO:0030335//positive regulation of cell migration;GO:0071363//cellular response to growth factor stimulus;GO:0038128//ERBB2 signaling pathway	GO:0030971//receptor tyrosine kinase binding;GO:0048306//calcium-dependent protein binding;GO:0005544//calcium-dependent phospholipid binding;GO:0004674//protein serine/threonine kinase activity;GO:0003723//RNA binding	GO:0070062//extracellular exosome;GO:0005730//nucleolus;GO:0005829//cytosol;GO:0005739//mitochondrion;GO:0005886//plasma membrane;GO:0005925//focal adhesion
tr|M3WZV4|M3WZV4_FELCA	GO:0016310//phosphorylation;GO:0035331//negative regulation of hippo signaling;GO:0001666//response to hypoxia;GO:0016477//cell migration;GO:0045668//negative regulation of osteoblast differentiation;GO:0090090//negative regulation of canonical Wnt signaling pathway;GO:0033962//cytoplasmic mRNA processing body assembly;GO:0008360//regulation of cell shape;GO:0045892//negative regulation of transc…	GO:0003714//transcription corepressor activity;GO:0046872//metal ion binding	GO:0005925//focal adhesion;GO:0005634//nucleus;GO:0005912//adherens junction;GO:0005911//cell-cell junction;GO:0005886//plasma membrane;GO:0000932//P-body;GO:0005667//transcription factor complex;GO:0016442//RISC complex
tr|A0A337S1Z5|A0A337S1Z5_FELCA	GO:0044208//'de novo' AMP biosynthetic process	GO:0004019//adenylosuccinate synthase activity;GO:0000287//magnesium ion binding;GO:0005525//GTP binding	GO:0005737//cytoplasm
tr|M3VX05|M3VX05_FELCA	GO:1904504//positive regulation of lipophagy;GO:0009058//biosynthetic process;GO:0006686//sphingomyelin biosynthetic process;GO:0046512//sphingosine biosynthetic process;GO:0046513//ceramide biosynthetic process;GO:0046511//sphinganine biosynthetic process	GO:0016740//transferase activity;GO:0004758//serine C-palmitoyltransferase activity;GO:0030170//pyridoxal phosphate binding	GO:0017059//serine C-palmitoyltransferase complex;GO:0005739//mitochondrion
tr|A0A2I2UIE1|A0A2I2UIE1_FELCA	GO:0051017//actin filament bundle assembly;GO:0060348//bone development;GO:0051639//actin filament network formation;GO:0051764//actin crosslink formation	GO:0051015//actin filament binding;GO:0003779//actin binding;GO:0005509//calcium ion binding	GO:0005737//cytoplasm;GO:0032432//actin filament bundle;GO:0005829//cytosol;GO:0005886//plasma membrane;GO:0005884//actin filament
tr|A0A2I2UNM4|A0A2I2UNM4_FELCA	GO:0090263//positive regulation of canonical Wnt signaling pathway;GO:0002479//antigen processing and presentation of exogenous peptide antigen via MHC class I, TAP-dependent;GO:0038061//NIK/NF-kappaB signaling;GO:0033209//tumor necrosis factor-mediated signaling pathway;GO:0051437//positive regulation of ubiquitin-protein ligase activity involved in regulation of mitotic cell cycle transition;GO…	GO:0004298//threonine-type endopeptidase activity	GO:1904813//ficolin-1-rich granule lumen;GO:0005737//cytoplasm;GO:0005839//proteasome core complex;GO:0005634//nucleus;GO:0005654//nucleoplasm;GO:0019773//proteasome core complex, alpha-subunit complex;GO:0034774//secretory granule lumen;GO:0000502//proteasome complex;GO:0070062//extracellular exosome;GO:0005829//cytosol;GO:0005576//extracellular region
tr|A0A2I2U851|A0A2I2U851_FELCA		GO:0061630//ubiquitin protein ligase activity;GO:0008270//zinc ion binding	GO:0005737//cytoplasm;GO:0005622//intracellular
tr|A0A2I2UHE1|A0A2I2UHE1_FELCA	GO:0006869//lipid transport	GO:0042626//ATPase activity, coupled to transmembrane movement of substances;GO:0005524//ATP binding	GO:0005615//extracellular space;GO:0016021//integral component of membrane;GO:0097233//alveolar lamellar body membrane;GO:0005886//plasma membrane;GO:0043231//intracellular membrane-bounded organelle
tr|A0A0R8CEQ8|A0A0R8CEQ8_FELCA	GO:0042773//ATP synthesis coupled electron transport	GO:0008137//NADH dehydrogenase (ubiquinone) activity	GO:0016021//integral component of membrane;GO:0005747//mitochondrial respiratory chain complex I
tr|A0A337S3F5|A0A337S3F5_FELCA	GO:0019373//epoxygenase P450 pathway	GO:0070330//aromatase activity;GO:0020037//heme binding;GO:0016712//oxidoreductase activity, acting on paired donors, with incorporation or reduction of molecular oxygen, reduced flavin or flavoprotein as one donor, and incorporation of one atom of oxygen;GO:0005506//iron ion binding;GO:0008395//steroid hydroxylase activity;GO:0008392//arachidonic acid epoxygenase activity	GO:0031090//organelle membrane;GO:0005789//endoplasmic reticulum membrane
tr|M3WI49|M3WI49_FELCA	GO:1990830//cellular response to leukemia inhibitory factor;GO:0010811//positive regulation of cell-substrate adhesion;GO:0019800//peptide cross-linking via chondroitin 4-sulfate glycosaminoglycan;GO:0045595//regulation of cell differentiation;GO:0030198//extracellular matrix organization;GO:0007165//signal transduction;GO:2000147//positive regulation of cell motility;GO:0010951//negative regulat…	GO:0050840//extracellular matrix binding;GO:0005539//glycosaminoglycan binding;GO:0008191//metalloendopeptidase inhibitor activity;GO:0005509//calcium ion binding	GO:0005578//proteinaceous extracellular matrix
tr|A0A5F5XZJ0|A0A5F5XZJ0_FELCA	GO:0051496//positive regulation of stress fiber assembly;GO:2000297//negative regulation of synapse maturation;GO:0050790//regulation of catalytic activity;GO:0035023//regulation of Rho protein signal transduction;GO:0061299//retina vasculature morphogenesis in camera-type eye	GO:0005089//Rho guanyl-nucleotide exchange factor activity	GO:0005737//cytoplasm;GO:0030425//dendrite
tr|M3WGI9|M3WGI9_FELCA	GO:0007596//blood coagulation	GO:0004920//interleukin-10 receptor activity	GO:0016021//integral component of membrane;GO:0005886//plasma membrane
tr|A0A337RV46|A0A337RV46_FELCA	GO:0006520//cellular amino acid metabolic process;GO:0006805//xenobiotic metabolic process	GO:0004046//aminoacylase activity;GO:0008237//metallopeptidase activity;GO:0046872//metal ion binding;GO:0042802//identical protein binding	GO:0070062//extracellular exosome;GO:0005829//cytosol
tr|M3W9J0|M3W9J0_FELCA	GO:0007165//signal transduction	GO:0005096//GTPase activator activity	GO:0005737//cytoplasm
tr|A0A337S389|A0A337S389_FELCA	GO:0006739//NADP metabolic process;GO:0042981//regulation of apoptotic process	GO:0003960//NADPH:quinone reductase activity;GO:0070402//NADPH binding;GO:0048038//quinone binding;GO:0042803//protein homodimerization activity	GO:0070062//extracellular exosome;GO:0005829//cytosol
tr|A0A337S9E8|A0A337S9E8_FELCA			GO:0005737//cytoplasm
tr|M3X0U3|M3X0U3_FELCA	GO:0046579//positive regulation of Ras protein signal transduction;GO:0007265//Ras protein signal transduction;GO:0008543//fibroblast growth factor receptor signaling pathway	GO:0019888//protein phosphatase regulator activity;GO:0019903//protein phosphatase binding;GO:0008157//protein phosphatase 1 binding	GO:0005737//cytoplasm;GO:0005634//nucleus;GO:0000164//protein phosphatase type 1 complex;GO:0005654//nucleoplasm;GO:0005829//cytosol
tr|A0A5F5XS46|A0A5F5XS46_FELCA	GO:0051262//protein tetramerization	GO:0004090//carbonyl reductase (NADPH) activity;GO:0043621//protein self-association	GO:0005739//mitochondrion
tr|A0A2I2UY34|A0A2I2UY34_FELCA	GO:0000398//mRNA splicing, via spliceosome	GO:0016740//transferase activity;GO:0003723//RNA binding;GO:0017070//U6 snRNA binding	GO:0046540//U4/U6 x U5 tri-snRNP complex;GO:0071011//precatalytic spliceosome;GO:0005654//nucleoplasm;GO:0005688//U6 snRNP;GO:0005681//spliceosomal complex
tr|A0A516V1E7|A0A516V1E7_FELCA	GO:0002474//antigen processing and presentation of peptide antigen via MHC class I;GO:0006955//immune response		GO:0016021//integral component of membrane;GO:0042612//MHC class I protein complex
tr|A0A5F5XSS5|A0A5F5XSS5_FELCA			GO:0005615//extracellular space
tr|A0A5F5XWN5|A0A5F5XWN5_FELCA	GO:0009948//anterior/posterior axis specification;GO:0006886//intracellular protein transport;GO:0061357//positive regulation of Wnt protein secretion;GO:0090263//positive regulation of canonical Wnt signaling pathway;GO:0061355//Wnt protein secretion;GO:0016055//Wnt signaling pathway;GO:0030901//midbrain development;GO:0030902//hindbrain development;GO:0031017//exocrine pancreas development;GO:0…	GO:0017147//Wnt-protein binding	GO:0016021//integral component of membrane;GO:0005783//endoplasmic reticulum;GO:0005802//trans-Golgi network;GO:0005886//plasma membrane;GO:0005769//early endosome
tr|A0A2I2UPB1|A0A2I2UPB1_FELCA	GO:0006139//nucleobase-containing compound metabolic process;GO:0019509//L-methionine salvage from methylthioadenosine;GO:0006166//purine ribonucleoside salvage;GO:0032259//methylation;GO:0035722//interleukin-12-mediated signaling pathway	GO:0004645//phosphorylase activity;GO:0017061//S-methyl-5-thioadenosine phosphorylase activity	GO:0005737//cytoplasm;GO:0070062//extracellular exosome;GO:0005634//nucleus;GO:0005829//cytosol
tr|A0A337SRY5|A0A337SRY5_FELCA	GO:0006656//phosphatidylcholine biosynthetic process;GO:0046470//phosphatidylcholine metabolic process	GO:0052740//1-acyl-2-lysophosphatidylserine acylhydrolase activity;GO:0008970//phosphatidylcholine 1-acylhydrolase activity;GO:0102567//phospholipase A2 activity (consuming 1,2-dipalmitoylphosphatidylcholine);GO:0052739//phosphatidylserine 1-acylhydrolase activity;GO:0102568//phospholipase A2 activity consuming 1,2-dioleoylphosphatidylethanolamine);GO:0004623//phospholipase A2 activity	GO:0005886//plasma membrane;GO:0016021//integral component of membrane
tr|M3X3T9|M3X3T9_FELCA	GO:0042730//fibrinolysis;GO:0071674//mononuclear cell migration;GO:0060707//trophoblast giant cell differentiation;GO:0007596//blood coagulation;GO:0042246//tissue regeneration;GO:0048771//tissue remodeling;GO:0046716//muscle cell cellular homeostasis;GO:0060716//labyrinthine layer blood vessel development;GO:0045445//myoblast differentiation	GO:0004252//serine-type endopeptidase activity;GO:0019900//kinase binding	GO:0019897//extrinsic component of plasma membrane;GO:0005576//extracellular region
tr|M3VWH8|M3VWH8_FELCA	GO:0008284//positive regulation of cell proliferation;GO:0030335//positive regulation of cell migration;GO:2001303//lipoxin A4 biosynthetic process;GO:0061436//establishment of skin barrier;GO:0030307//positive regulation of cell growth;GO:0043651//linoleic acid metabolic process;GO:1901751//leukotriene A4 metabolic process;GO:0045766//positive regulation of angiogenesis;GO:0090331//negative regu…	GO:0004052//arachidonate 12-lipoxygenase activity;GO:0016165//linoleate 13S-lipoxygenase activity;GO:0005506//iron ion binding	GO:0042383//sarcolemma;GO:0070062//extracellular exosome;GO:0005829//cytosol
tr|A0A337SK48|A0A337SK48_FELCA	GO:0035556//intracellular signal transduction	GO:0046872//metal ion binding	GO:0005622//intracellular
tr|A0A337SU68|A0A337SU68_FELCA	GO:0006629//lipid metabolic process;GO:0042136//neurotransmitter biosynthetic process;GO:0016042//lipid catabolic process;GO:0019369//arachidonic acid metabolic process;GO:0007405//neuroblast proliferation	GO:0016787//hydrolase activity;GO:0046872//metal ion binding;GO:0047372//acylglycerol lipase activity	GO:0005634//nucleus;GO:0005765//lysosomal membrane;GO:0005886//plasma membrane;GO:0016021//integral component of membrane
tr|A0A5F5Y1L3|A0A5F5Y1L3_FELCA			GO:0016021//integral component of membrane
tr|M3X2D5|M3X2D5_FELCA			GO:0016021//integral component of membrane;GO:0005739//mitochondrion
tr|M3X2H7|M3X2H7_FELCA	GO:0007165//signal transduction;GO:0098656//anion transmembrane transport	GO:0005225//volume-sensitive anion channel activity	GO:0005737//cytoplasm;GO:0034702//ion channel complex;GO:0005887//integral component of plasma membrane;GO:0005886//plasma membrane
tr|M3X6U1|M3X6U1_FELCA	GO:0016197//endosomal transport;GO:0006348//chromatin silencing at telomere;GO:0006351//transcription, DNA-templated;GO:0051568//histone H3-K4 methylation;GO:0045652//regulation of megakaryocyte differentiation	GO:0018024//histone-lysine N-methyltransferase activity;GO:0042802//identical protein binding;GO:0042803//protein homodimerization activity	GO:0005654//nucleoplasm;GO:0005794//Golgi apparatus;GO:0005634//nucleus;GO:0005802//trans-Golgi network;GO:0035097//histone methyltransferase complex;GO:0000781//chromosome, telomeric region;GO:0048188//Set1C/COMPASS complex;GO:0044666//MLL3/4 complex
tr|M3WTG7|M3WTG7_FELCA	GO:2001237//negative regulation of extrinsic apoptotic signaling pathway;GO:0006915//apoptotic process;GO:0043154//negative regulation of cysteine-type endopeptidase activity involved in apoptotic process;GO:0046328//regulation of JNK cascade	GO:0046872//metal ion binding	GO:0005829//cytosol
tr|A0A2I2V2J1|A0A2I2V2J1_FELCA	GO:0051443//positive regulation of ubiquitin-protein transferase activity;GO:0043687//post-translational protein modification;GO:0045116//protein neddylation	GO:0031624//ubiquitin conjugating enzyme binding;GO:0097602//cullin family protein binding;GO:0032182//ubiquitin-like protein binding	GO:0005829//cytosol;GO:0000151//ubiquitin ligase complex;GO:0005634//nucleus
tr|M3WTG5|M3WTG5_FELCA	GO:0070060//'de novo' actin filament nucleation;GO:0006357//regulation of transcription from RNA polymerase II promoter;GO:0034314//Arp2/3 complex-mediated actin nucleation	GO:0003713//transcription coactivator activity;GO:0003779//actin binding	GO:0031252//cell leading edge
tr|M3WSX0|M3WSX0_FELCA			GO:0016021//integral component of membrane
tr|M3W0W8|M3W0W8_FELCA	GO:1901673//regulation of mitotic spindle assembly;GO:1902188//positive regulation of viral release from host cell;GO:0051260//protein homooligomerization;GO:0000920//cell separation after cytokinesis;GO:0007080//mitotic metaphase plate congression;GO:0031468//nuclear envelope reassembly;GO:1903723//negative regulation of centriole elongation;GO:0060548//negative regulation of cell death;GO:00512…	GO:0031210//phosphatidylcholine binding;GO:0019904//protein domain specific binding	GO:0000785//chromatin;GO:0070062//extracellular exosome;GO:0005635//nuclear envelope;GO:0000815//ESCRT III complex;GO:0005829//cytosol;GO:0030117//membrane coat
tr|A0A2I2ULK3|A0A2I2ULK3_FELCA		GO:0005215//transporter activity;GO:0008289//lipid binding
tr|M3VVC4|M3VVC4_FELCA	GO:0043065//positive regulation of apoptotic process;GO:0030198//extracellular matrix organization;GO:0002064//epithelial cell development	GO:0002020//protease binding;GO:0008233//peptidase activity	GO:0005614//interstitial matrix;GO:0005615//extracellular space
tr|A0A2I2UIV2|A0A2I2UIV2_FELCA	GO:0007507//heart development;GO:0097194//execution phase of apoptosis;GO:0051402//neuron apoptotic process;GO:0009411//response to UV;GO:0016485//protein processing	GO:0097153//cysteine-type endopeptidase activity involved in apoptotic process;GO:0097200//cysteine-type endopeptidase activity involved in execution phase of apoptosis;GO:0004190//aspartic-type endopeptidase activity	GO:0005737//cytoplasm
tr|M3W472|M3W472_FELCA	GO:0070979//protein K11-linked ubiquitination;GO:0030071//regulation of mitotic metaphase/anaphase transition;GO:0031145//anaphase-promoting complex-dependent catabolic process		GO:0005680//anaphase-promoting complex
tr|M3WNK3|M3WNK3_FELCA	GO:0009887//animal organ morphogenesis;GO:0006665//sphingolipid metabolic process	GO:0008047//enzyme activator activity;GO:0001664//G-protein coupled receptor binding	GO:0005615//extracellular space;GO:0097208//alveolar lamellar body;GO:0005771//multivesicular body;GO:0005764//lysosome
tr|A0A5F5XLI0|A0A5F5XLI0_FELCA		GO:0005524//ATP binding	GO:0005634//nucleus
tr|A0A2I2U2E5|A0A2I2U2E5_FELCA	GO:0046015//regulation of transcription by glucose;GO:0000183//chromatin silencing at rDNA;GO:0071158//positive regulation of cell cycle arrest;GO:0042149//cellular response to glucose starvation;GO:0072332//intrinsic apoptotic signaling pathway by p53 class mediator	GO:0008757//S-adenosylmethionine-dependent methyltransferase activity;GO:0035064//methylated histone binding;GO:0003723//RNA binding;GO:0008168//methyltransferase activity	GO:0005730//nucleolus;GO:0005829//cytosol;GO:0033553//rDNA heterochromatin;GO:0005886//plasma membrane;GO:0005677//chromatin silencing complex
tr|M3W1T2|M3W1T2_FELCA	GO:0051252//regulation of RNA metabolic process;GO:0000398//mRNA splicing, via spliceosome	GO:0003729//mRNA binding	GO:0005730//nucleolus
tr|A0A2I2UNT6|A0A2I2UNT6_FELCA	GO:0010390//histone monoubiquitination;GO:1902916//positive regulation of protein polyubiquitination;GO:0033523//histone H2B ubiquitination;GO:1900364//negative regulation of mRNA polyadenylation;GO:1901800//positive regulation of proteasomal protein catabolic process;GO:2001168//positive regulation of histone H2B ubiquitination;GO:0043434//response to peptide hormone;GO:0016567//protein ubiquiti…	GO:0003730//mRNA 3'-UTR binding;GO:0032403//protein complex binding;GO:0017075//syntaxin-1 binding;GO:0046872//metal ion binding;GO:0042803//protein homodimerization activity;GO:0004842//ubiquitin-protein transferase activity;GO:0031624//ubiquitin conjugating enzyme binding;GO:0031625//ubiquitin protein ligase binding	GO:0019898//extrinsic component of membrane;GO:0043679//axon terminus;GO:0005634//nucleus;GO:0016020//membrane;GO:0033503//HULC complex;GO:0005654//nucleoplasm;GO:0043005//neuron projection;GO:0005829//cytosol;GO:0000151//ubiquitin ligase complex
tr|A0A337ST20|A0A337ST20_FELCA		GO:0005509//calcium ion binding
tr|A0A337SEW9|A0A337SEW9_FELCA		GO:0016788//hydrolase activity, acting on ester bonds	GO:0016021//integral component of membrane
tr|M3WCY2|M3WCY2_FELCA	GO:0006997//nucleus organization;GO:0031122//cytoplasmic microtubule organization;GO:0043066//negative regulation of apoptotic process		GO:0005829//cytosol;GO:0032154//cleavage furrow;GO:0000922//spindle pole
tr|A0A337SMT0|A0A337SMT0_FELCA	GO:0031532//actin cytoskeleton reorganization;GO:0048846//axon extension involved in axon guidance;GO:0060978//angiogenesis involved in coronary vascular morphogenesis;GO:0007413//axonal fasciculation	GO:0038085//vascular endothelial growth factor binding;GO:0046872//metal ion binding;GO:0005096//GTPase activator activity;GO:0017154//semaphorin receptor activity	GO:0005615//extracellular space;GO:0005829//cytosol;GO:0030424//axon;GO:0005769//early endosome
tr|A0A2I2UVW2|A0A2I2UVW2_FELCA		GO:0000287//magnesium ion binding;GO:0004012//phospholipid-translocating ATPase activity;GO:0005524//ATP binding	GO:0016021//integral component of membrane;GO:0005768//endosome;GO:0005802//trans-Golgi network
tr|A0A337RYN9|A0A337RYN9_FELCA		GO:0008146//sulfotransferase activity
tr|A0A337SC39|A0A337SC39_FELCA	GO:0006105//succinate metabolic process;GO:0034553//mitochondrial respiratory chain complex II assembly;GO:0006111//regulation of gluconeogenesis;GO:0006979//response to oxidative stress		GO:0005739//mitochondrion;GO:0005758//mitochondrial intermembrane space
tr|A0A2I2V3F9|A0A2I2V3F9_FELCA	GO:0097176//epoxide metabolic process;GO:0019439//aromatic compound catabolic process;GO:0014070//response to organic cyclic compound	GO:0033961//cis-stilbene-oxide hydrolase activity;GO:0004301//epoxide hydrolase activity	GO:0005789//endoplasmic reticulum membrane
tr|A0A2I2UKJ9|A0A2I2UKJ9_FELCA	GO:0031113//regulation of microtubule polymerization;GO:0031116//positive regulation of microtubule polymerization;GO:0051457//maintenance of protein location in nucleus;GO:0007021//tubulin complex assembly;GO:0010811//positive regulation of cell-substrate adhesion;GO:0050796//regulation of insulin secretion;GO:0034260//negative regulation of GTPase activity;GO:0007264//small GTPase mediated sign…	GO:0005525//GTP binding;GO:0003924//GTPase activity;GO:0005095//GTPase inhibitor activity	GO:0005925//focal adhesion;GO:0070062//extracellular exosome;GO:0005730//nucleolus;GO:0005813//centrosome;GO:0005634//nucleus;GO:0005759//mitochondrial matrix;GO:0005758//mitochondrial intermembrane space;GO:0005794//Golgi apparatus;GO:0016328//lateral plasma membrane;GO:0005829//cytosol;GO:0005622//intracellular
tr|A0A5F5Y4R4|A0A5F5Y4R4_FELCA	GO:0006893//Golgi to plasma membrane transport;GO:0006887//exocytosis;GO:0006904//vesicle docking involved in exocytosis;GO:0006612//protein targeting to membrane;GO:0006903//vesicle targeting;GO:0007268//chemical synaptic transmission;GO:0015031//protein transport;GO:0048341//paraxial mesoderm formation	GO:0017160//Ral GTPase binding;GO:0047485//protein N-terminus binding;GO:0030165//PDZ domain binding	GO:0035748//myelin sheath abaxonal region;GO:0000145//exocyst;GO:0005902//microvillus;GO:0045202//synapse;GO:0032584//growth cone membrane
tr|M3WBY7|M3WBY7_FELCA	GO:0051321//meiotic cell cycle	GO:0003682//chromatin binding	GO:0005737//cytoplasm;GO:0000790//nuclear chromatin
tr|M3WED3|M3WED3_FELCA	GO:0032836//glomerular basement membrane development;GO:0010811//positive regulation of cell-substrate adhesion;GO:0007160//cell-matrix adhesion	GO:0043237//laminin-1 binding;GO:0043394//proteoglycan binding;GO:0005509//calcium ion binding;GO:0005518//collagen binding	GO:0005605//basal lamina;GO:0070062//extracellular exosome;GO:0071944//cell periphery
tr|A0A5F5XQX5|A0A5F5XQX5_FELCA	GO:0002576//platelet degranulation;GO:0030855//epithelial cell differentiation	GO:0045296//cadherin binding	GO:0031982//vesicle;GO:0005576//extracellular region;GO:0005829//cytosol;GO:0070062//extracellular exosome
tr|A0A5F5XXI5|A0A5F5XXI5_FELCA	GO:1990090//cellular response to nerve growth factor stimulus;GO:0043303//mast cell degranulation;GO:0035635//entry of bacterium into host cell;GO:0036120//cellular response to platelet-derived growth factor stimulus;GO:0042059//negative regulation of epidermal growth factor receptor signaling pathway;GO:0008584//male gonad development;GO:0061024//membrane organization;GO:0046677//response to ant…	GO:0004871//signal transducer activity;GO:0017124//SH3 domain binding;GO:0016874//ligase activity;GO:0030971//receptor tyrosine kinase binding;GO:0005509//calcium ion binding;GO:0046875//ephrin receptor binding;GO:0001784//phosphotyrosine residue binding;GO:0005154//epidermal growth factor receptor binding;GO:0061630//ubiquitin protein ligase activity;GO:0004842//ubiquitin-protein transferase act…	GO:0005925//focal adhesion;GO:0005634//nucleus;GO:0042629//mast cell granule;GO:0048471//perinuclear region of cytoplasm;GO:0045121//membrane raft;GO:0030426//growth cone;GO:0005886//plasma membrane;GO:0030424//axon;GO:0005829//cytosol;GO:0016600//flotillin complex
tr|M3VWG1|M3VWG1_FELCA	GO:0000086//G2/M transition of mitotic cell cycle;GO:0061024//membrane organization;GO:0048167//regulation of synaptic plasticity;GO:0007165//signal transduction;GO:0032869//cellular response to insulin stimulus;GO:0097711//ciliary basal body-plasma membrane docking;GO:0009966//regulation of signal transduction;GO:0045664//regulation of neuron differentiation;GO:0006469//negative regulation of pr…	GO:0004497//monooxygenase activity;GO:0005080//protein kinase C binding;GO:0008426//protein kinase C inhibitor activity;GO:0030971//receptor tyrosine kinase binding;GO:0003779//actin binding;GO:0030234//enzyme regulator activity;GO:0042802//identical protein binding;GO:0005159//insulin-like growth factor receptor binding;GO:0019904//protein domain specific binding;GO:0003723//RNA binding	GO:0005925//focal adhesion;GO:0005737//cytoplasm;GO:0031982//vesicle;GO:0016020//membrane;GO:0005739//mitochondrion;GO:0030659//cytoplasmic vesicle membrane;GO:0070062//extracellular exosome;GO:0005829//cytosol;GO:0005622//intracellular;GO:0043209//myelin sheath
tr|M3WCV0|M3WCV0_FELCA	GO:0090630//activation of GTPase activity;GO:0048041//focal adhesion assembly;GO:0072356//chromosome passenger complex localization to kinetochore;GO:0051895//negative regulation of focal adhesion assembly;GO:1900027//regulation of ruffle assembly;GO:1900025//negative regulation of substrate adhesion-dependent cell spreading;GO:0010762//regulation of fibroblast migration;GO:0030334//regulation of…	GO:0008017//microtubule binding;GO:0019904//protein domain specific binding;GO:0019901//protein kinase binding;GO:0048365//Rac GTPase binding;GO:0003723//RNA binding	GO:0034506//chromosome, centromeric core domain;GO:0005634//nucleus;GO:0031901//early endosome membrane;GO:1990023//mitotic spindle midzone;GO:0005886//plasma membrane;GO:0030496//midbody
tr|A0A2I2UTK4|A0A2I2UTK4_FELCA	GO:0006351//transcription, DNA-templated;GO:0006355//regulation of transcription, DNA-templated	GO:0003723//RNA binding;GO:0046872//metal ion binding;GO:0042802//identical protein binding;GO:0005516//calmodulin binding	GO:0005737//cytoplasm;GO:0005730//nucleolus;GO:0005634//nucleus;GO:0005886//plasma membrane
tr|M3W3W2|M3W3W2_FELCA	GO:0070184//mitochondrial tyrosyl-tRNA aminoacylation;GO:0043039//tRNA aminoacylation	GO:0072545//tyrosine binding;GO:0000049//tRNA binding;GO:0004831//tyrosine-tRNA ligase activity;GO:0005524//ATP binding;GO:0042803//protein homodimerization activity	GO:0016604//nuclear body;GO:0005829//cytosol;GO:0005739//mitochondrion
tr|M3WMD6|M3WMD6_FELCA	GO:0030521//androgen receptor signaling pathway;GO:0006357//regulation of transcription from RNA polymerase II promoter;GO:0006367//transcription initiation from RNA polymerase II promoter;GO:0045893//positive regulation of transcription, DNA-templated	GO:0001104//RNA polymerase II transcription cofactor activity;GO:0046966//thyroid hormone receptor binding;GO:0004872//receptor activity	GO:0070847//core mediator complex;GO:0016020//membrane;GO:0016592//mediator complex
tr|M3X422|M3X422_FELCA	GO:0007165//signal transduction;GO:0098656//anion transmembrane transport;GO:0045444//fat cell differentiation	GO:0005225//volume-sensitive anion channel activity	GO:0005737//cytoplasm;GO:0005783//endoplasmic reticulum;GO:0034702//ion channel complex;GO:0005887//integral component of plasma membrane;GO:0005886//plasma membrane
tr|M3W970|M3W970_FELCA	GO:0007030//Golgi organization;GO:1905224//clathrin-coated pit assembly;GO:0006898//receptor-mediated endocytosis;GO:0090160//Golgi to lysosome transport;GO:0072583//clathrin-dependent endocytosis;GO:0072600//establishment of protein localization to Golgi;GO:0010977//negative regulation of neuron projection development;GO:0072659//protein localization to plasma membrane;GO:0072318//clathrin coat …	GO:0004672//protein kinase activity;GO:0005524//ATP binding	GO:0005794//Golgi apparatus;GO:0016020//membrane;GO:0031982//vesicle;GO:0005829//cytosol
tr|M3WBC8|M3WBC8_FELCA	GO:0051291//protein heterooligomerization;GO:1902857//positive regulation of non-motile cilium assembly	GO:0045296//cadherin binding;GO:0005525//GTP binding	GO:0001725//stress fiber;GO:0031105//septin complex;GO:0097730//non-motile cilium;GO:0048471//perinuclear region of cytoplasm;GO:0005874//microtubule;GO:0005930//axoneme
tr|A0A337STN2|A0A337STN2_FELCA	GO:0061136//regulation of proteasomal protein catabolic process;GO:0010950//positive regulation of endopeptidase activity;GO:2000045//regulation of G1/S transition of mitotic cell cycle	GO:0061133//endopeptidase activator activity;GO:0042802//identical protein binding	GO:0005737//cytoplasm;GO:0070062//extracellular exosome;GO:0016020//membrane;GO:0008537//proteasome activator complex;GO:0000502//proteasome complex
tr|M3W0R4|M3W0R4_FELCA	GO:0000184//nuclear-transcribed mRNA catabolic process, nonsense-mediated decay;GO:0045727//positive regulation of translation;GO:0006446//regulation of translational initiation;GO:0001731//formation of translation preinitiation complex;GO:1902416//positive regulation of mRNA binding;GO:0045947//negative regulation of translational initiation;GO:0006413//translational initiation	GO:0047485//protein N-terminus binding;GO:0045296//cadherin binding;GO:0003723//RNA binding;GO:0003743//translation initiation factor activity	GO:0005737//cytoplasm;GO:0016605//PML body;GO:0016604//nuclear body;GO:0005852//eukaryotic translation initiation factor 3 complex;GO:0070062//extracellular exosome;GO:0016282//eukaryotic 43S preinitiation complex;GO:0005634//nucleus;GO:0016020//membrane;GO:0005654//nucleoplasm;GO:0033290//eukaryotic 48S preinitiation complex;GO:0005829//cytosol
tr|A0A337S4W7|A0A337S4W7_FELCA	GO:0006887//exocytosis;GO:0010807//regulation of synaptic vesicle priming;GO:0006904//vesicle docking involved in exocytosis;GO:0035544//negative regulation of SNARE complex assembly;GO:1903296//positive regulation of glutamate secretion, neurotransmission;GO:0050821//protein stabilization;GO:0045921//positive regulation of exocytosis;GO:0043524//negative regulation of neuron apoptotic process;GO…	GO:0000149//SNARE binding;GO:0017075//syntaxin-1 binding;GO:0042802//identical protein binding;GO:0019905//syntaxin binding;GO:0019904//protein domain specific binding;GO:0019901//protein kinase binding;GO:0047485//protein N-terminus binding;GO:0003723//RNA binding;GO:0043274//phospholipase binding	GO:0030424//axon;GO:0005737//cytoplasm;GO:0031091//platelet alpha granule;GO:0016020//membrane;GO:0048787//presynaptic active zone membrane;GO:0005739//mitochondrion;GO:0005654//nucleoplasm;GO:0005856//cytoskeleton;GO:0005886//plasma membrane;GO:0098891//extrinsic component of presynaptic active zone membrane;GO:0048471//perinuclear region of cytoplasm;GO:0043234//protein complex;GO:0043195//term…
sp|P48894|ATP6_FELCA	GO:0015986//ATP synthesis coupled proton transport	GO:0016887//ATPase activity;GO:0015078//hydrogen ion transmembrane transporter activity	GO:0045263//proton-transporting ATP synthase complex, coupling factor F(o);GO:0070062//extracellular exosome;GO:0016021//integral component of membrane;GO:0005743//mitochondrial inner membrane;GO:0005753//mitochondrial proton-transporting ATP synthase complex
tr|A0A337SD53|A0A337SD53_FELCA	GO:0032401//establishment of melanosome localization;GO:0045176//apical protein localization	GO:0051015//actin filament binding	GO:0070062//extracellular exosome;GO:0030864//cortical actin cytoskeleton
tr|A0A337SLJ1|A0A337SLJ1_FELCA		GO:0003676//nucleic acid binding
tr|A0A5F5XIP0|A0A5F5XIP0_FELCA	GO:0042445//hormone metabolic process;GO:0042448//progesterone metabolic process;GO:0008202//steroid metabolic process;GO:1901615//organic hydroxy compound metabolic process	GO:0050649//testosterone 6-beta-hydroxylase activity;GO:0004497//monooxygenase activity;GO:0070330//aromatase activity;GO:0020037//heme binding;GO:0016712//oxidoreductase activity, acting on paired donors, with incorporation or reduction of molecular oxygen, reduced flavin or flavoprotein as one donor, and incorporation of one atom of oxygen;GO:0005506//iron ion binding;GO:0008395//steroid hydrox…	GO:0031090//organelle membrane;GO:0016021//integral component of membrane;GO:0005789//endoplasmic reticulum membrane
tr|A0A2I2V3L5|A0A2I2V3L5_FELCA	GO:0006886//intracellular protein transport;GO:0016192//vesicle-mediated transport	GO:0005198//structural molecule activity	GO:0030130//clathrin coat of trans-Golgi network vesicle;GO:0030132//clathrin coat of coated pit
tr|A0A337SAM6|A0A337SAM6_FELCA	GO:0032780//negative regulation of ATPase activity;GO:0030855//epithelial cell differentiation;GO:0031032//actomyosin structure organization	GO:0098641//cadherin binding involved in cell-cell adhesion;GO:0003779//actin binding;GO:0005516//calmodulin binding;GO:0008017//microtubule binding	GO:0015629//actin cytoskeleton;GO:0043197//dendritic spine;GO:0005829//cytosol;GO:0005913//cell-cell adherens junction;GO:0014069//postsynaptic density;GO:0005925//focal adhesion;GO:0043025//neuronal cell body
tr|M3X2J1|M3X2J1_FELCA	GO:0032272//negative regulation of protein polymerization;GO:2001243//negative regulation of intrinsic apoptotic signaling pathway	GO:0000166//nucleotide binding;GO:0015288//porin activity;GO:0008308//voltage-gated anion channel activity	GO:0046930//pore complex;GO:0070062//extracellular exosome;GO:0043209//myelin sheath;GO:0005634//nucleus;GO:0005739//mitochondrion;GO:0070382//exocytic vesicle;GO:0005743//mitochondrial inner membrane;GO:0005741//mitochondrial outer membrane;GO:0042645//mitochondrial nucleoid
tr|M3X4D0|M3X4D0_FELCA	GO:0006710//androgen catabolic process	GO:0016229//steroid dehydrogenase activity	GO:0005737//cytoplasm;GO:0005811//lipid droplet
tr|M3WD59|M3WD59_FELCA	GO:0006768//biotin metabolic process;GO:0009062//fatty acid catabolic process;GO:0019626//short-chain fatty acid catabolic process	GO:0004658//propionyl-CoA carboxylase activity;GO:0016421//CoA carboxylase activity;GO:0005524//ATP binding	GO:0005829//cytosol;GO:0005739//mitochondrion;GO:0005759//mitochondrial matrix
tr|A0A337SLP0|A0A337SLP0_FELCA	GO:0006334//nucleosome assembly;GO:0019731//antibacterial humoral response;GO:0016567//protein ubiquitination;GO:0050830//defense response to Gram-positive bacterium;GO:0002227//innate immune response in mucosa;GO:0061844//antimicrobial humoral immune response mediated by antimicrobial peptide	GO:0046982//protein heterodimerization activity;GO:0003677//DNA binding;GO:0042802//identical protein binding	GO:0005615//extracellular space;GO:0070062//extracellular exosome;GO:0005634//nucleus;GO:0000786//nucleosome;GO:0005654//nucleoplasm;GO:0000784//nuclear chromosome, telomeric region;GO:0005829//cytosol
tr|A0A337S191|A0A337S191_FELCA	GO:2000299//negative regulation of Rho-dependent protein serine/threonine kinase activity;GO:1900034//regulation of cellular response to heat;GO:0010824//regulation of centrosome duplication;GO:0061077//chaperone-mediated protein folding	GO:0008270//zinc ion binding;GO:0043531//ADP binding;GO:0051879//Hsp90 protein binding;GO:0005524//ATP binding
tr|A0A2I2UA14|A0A2I2UA14_FELCA	GO:0006436//tryptophanyl-tRNA aminoacylation;GO:0031334//positive regulation of protein complex assembly;GO:0045765//regulation of angiogenesis;GO:0006469//negative regulation of protein kinase activity;GO:0010628//positive regulation of gene expression;GO:0010835//regulation of protein ADP-ribosylation	GO:0019210//kinase inhibitor activity;GO:0019901//protein kinase binding;GO:0019904//protein domain specific binding;GO:0004830//tryptophan-tRNA ligase activity;GO:0005524//ATP binding;GO:0042803//protein homodimerization activity	GO:0005737//cytoplasm;GO:0070062//extracellular exosome;GO:0005634//nucleus;GO:0043234//protein complex;GO:0005829//cytosol
tr|A0A2I2U2I6|A0A2I2U2I6_FELCA	GO:0007596//blood coagulation;GO:0000122//negative regulation of transcription from RNA polymerase II promoter;GO:0045892//negative regulation of transcription, DNA-templated;GO:0016032//viral process	GO:0035064//methylated histone binding;GO:0044877//macromolecular complex binding;GO:0070491//repressing transcription factor binding;GO:0016740//transferase activity;GO:0043021//ribonucleoprotein complex binding;GO:0042826//histone deacetylase binding;GO:0042802//identical protein binding;GO:0042803//protein homodimerization activity;GO:0030674//protein binding, bridging;GO:0003682//chromatin bi…	GO:0000784//nuclear chromosome, telomeric region;GO:0031618//nuclear pericentric heterochromatin;GO:0016605//PML body;GO:0005634//nucleus;GO:0005635//nuclear envelope;GO:0005654//nucleoplasm;GO:0017053//transcriptional repressor complex;GO:0000118//histone deacetylase complex;GO:0000776//kinetochore;GO:0005720//nuclear heterochromatin;GO:0005721//pericentric heterochromatin;GO:0032991//macromolec…
tr|A0A2I2UIX6|A0A2I2UIX6_FELCA	GO:0006893//Golgi to plasma membrane transport;GO:0051601//exocyst localization;GO:0016192//vesicle-mediated transport;GO:0006887//exocytosis;GO:0035542//regulation of SNARE complex assembly	GO:0005546//phosphatidylinositol-4,5-bisphosphate binding;GO:0017049//GTP-Rho binding;GO:0098641//cadherin binding involved in cell-cell adhesion	GO:0000145//exocyst;GO:0016021//integral component of membrane;GO:0005913//cell-cell adherens junction;GO:0005886//plasma membrane
tr|A0A337SSE7|A0A337SSE7_FELCA	GO:0090110//cargo loading into COPII-coated vesicle;GO:0006886//intracellular protein transport	GO:0008270//zinc ion binding	GO:0070971//endoplasmic reticulum exit site;GO:0005829//cytosol;GO:0019898//extrinsic component of membrane;GO:0030127//COPII vesicle coat;GO:0048471//perinuclear region of cytoplasm;GO:0000139//Golgi membrane
tr|M3VWR5|M3VWR5_FELCA	GO:0048845//venous blood vessel morphogenesis;GO:0031953//negative regulation of protein autophosphorylation;GO:0010629//negative regulation of gene expression;GO:0045766//positive regulation of angiogenesis;GO:0003222//ventricular trabecula myocardium morphogenesis;GO:0010862//positive regulation of pathway-restricted SMAD protein phosphorylation;GO:0001569//branching involved in blood vessel mo…	GO:0050431//transforming growth factor beta binding;GO:0005072//transforming growth factor beta receptor, cytoplasmic mediator activity;GO:0036122//BMP binding;GO:0005114//type II transforming growth factor beta receptor binding;GO:0042803//protein homodimerization activity;GO:0034713//type I transforming growth factor beta receptor binding;GO:0005539//glycosaminoglycan binding;GO:0005534//galact…	GO:0009897//external side of plasma membrane;GO:0072563//endothelial microparticle;GO:0005925//focal adhesion;GO:0016021//integral component of membrane;GO:0043235//receptor complex
tr|A0A337SIT7|A0A337SIT7_FELCA	GO:0006968//cellular defense response;GO:0051260//protein homooligomerization;GO:0071260//cellular response to mechanical stimulus;GO:2001238//positive regulation of extrinsic apoptotic signaling pathway;GO:0002906//negative regulation of mature B cell apoptotic process;GO:0016064//immunoglobulin mediated immune response;GO:0032094//response to food;GO:0031398//positive regulation of protein ubiq…	GO:0008022//protein C-terminus binding;GO:0019209//kinase activator activity;GO:0003713//transcription coactivator activity;GO:0043422//protein kinase B binding;GO:0042802//identical protein binding;GO:0002020//protease binding;GO:0043621//protein self-association;GO:0031625//ubiquitin protein ligase binding;GO:0051059//NF-kappaB binding	GO:0005634//nucleus;GO:0042101//T cell receptor complex;GO:0005881//cytoplasmic microtubule;GO:0001772//immunological synapse;GO:0048471//perinuclear region of cytoplasm;GO:0043234//protein complex;GO:0005829//cytosol;GO:0045121//membrane raft;GO:0005764//lysosome;GO:0046696//lipopolysaccharide receptor complex
tr|M3W282|M3W282_FELCA	GO:0007399//nervous system development;GO:1902600//hydrogen ion transmembrane transport;GO:0051453//regulation of intracellular pH;GO:0048854//brain morphogenesis;GO:0035264//multicellular organism growth;GO:0009791//post-embryonic development;GO:0035641//locomotory exploration behavior;GO:0009416//response to light stimulus;GO:0021860//pyramidal neuron development;GO:0030641//regulation of cellu…	GO:0015301//anion:anion antiporter activity;GO:0008510//sodium:bicarbonate symporter activity;GO:0005452//inorganic anion exchanger activity	GO:0097442//CA3 pyramidal cell dendrite;GO:0016021//integral component of membrane;GO:0016323//basolateral plasma membrane;GO:0005887//integral component of plasma membrane;GO:0097440//apical dendrite;GO:0097441//basal dendrite;GO:0043025//neuronal cell body
tr|A0A2I2V038|A0A2I2V038_FELCA		GO:0045296//cadherin binding	GO:0005739//mitochondrion;GO:0070062//extracellular exosome
tr|M3W4J4|M3W4J4_FELCA	GO:0006656//phosphatidylcholine biosynthetic process;GO:0046498//S-adenosylhomocysteine metabolic process;GO:0050747//positive regulation of lipoprotein metabolic process;GO:0043200//response to amino acid;GO:0006686//sphingomyelin biosynthetic process;GO:0033273//response to vitamin;GO:0046500//S-adenosylmethionine metabolic process;GO:0008285//negative regulation of cell proliferation;GO:000662…	GO:0008429//phosphatidylethanolamine binding;GO:0080101//phosphatidyl-N-dimethylethanolamine N-methyltransferase activity;GO:0000773//phosphatidyl-N-methylethanolamine N-methyltransferase activity;GO:0004608//phosphatidylethanolamine N-methyltransferase activity	GO:0005789//endoplasmic reticulum membrane;GO:0016021//integral component of membrane;GO:0042383//sarcolemma;GO:0031966//mitochondrial membrane;GO:0031526//brush border membrane
tr|A0A5F5XW65|A0A5F5XW65_FELCA	GO:0018279//protein N-linked glycosylation via asparagine;GO:0009312//oligosaccharide biosynthetic process	GO:0008455//alpha-1,6-mannosylglycoprotein 2-beta-N-acetylglucosaminyltransferase activity	GO:0005795//Golgi stack;GO:0016021//integral component of membrane
tr|M3X1M2|M3X1M2_FELCA		GO:0005509//calcium ion binding	GO:0070062//extracellular exosome;GO:0005604//basement membrane;GO:0030054//cell junction;GO:0005938//cell cortex
tr|M3WD51|M3WD51_FELCA	GO:0006887//exocytosis;GO:0006906//vesicle fusion;GO:0017004//cytochrome complex assembly;GO:0061025//membrane fusion;GO:0007165//signal transduction;GO:0042311//vasodilation;GO:0032869//cellular response to insulin stimulus;GO:0017158//regulation of calcium ion-dependent exocytosis;GO:0043001//Golgi to plasma membrane protein transport;GO:0007269//neurotransmitter secretion;GO:0098967//exocytic …	GO:0008022//protein C-terminus binding;GO:0048306//calcium-dependent protein binding;GO:0005484//SNAP receptor activity;GO:0032403//protein complex binding;GO:0000149//SNARE binding;GO:0005543//phospholipid binding;GO:0042802//identical protein binding;GO:0017075//syntaxin-1 binding;GO:0044325//ion channel binding;GO:0019905//syntaxin binding;GO:0017022//myosin binding;GO:0043621//protein self-as…	GO:0008021//synaptic vesicle;GO:0000322//storage vacuole;GO:0005901//caveola;GO:0043229//intracellular organelle;GO:0030285//integral component of synaptic vesicle membrane;GO:0031201//SNARE complex;GO:0030054//cell junction;GO:0030136//clathrin-coated vesicle;GO:0030665//clathrin-coated vesicle membrane;GO:0016020//membrane;GO:0030667//secretory granule membrane;GO:0044306//neuron projection ter…
tr|M3WHN5|M3WHN5_FELCA	GO:2000491//positive regulation of hepatic stellate cell activation;GO:0045944//positive regulation of transcription from RNA polymerase II promoter;GO:0035556//intracellular signal transduction	GO:0000287//magnesium ion binding;GO:0004674//protein serine/threonine kinase activity;GO:0004712//protein serine/threonine/tyrosine kinase activity;GO:0043027//cysteine-type endopeptidase inhibitor activity involved in apoptotic process;GO:0005524//ATP binding	GO:0005634//nucleus;GO:0005829//cytosol
tr|A0A337SU94|A0A337SU94_FELCA	GO:0007015//actin filament organization;GO:0006897//endocytosis;GO:0097178//ruffle assembly;GO:0001958//endochondral ossification;GO:0008285//negative regulation of cell proliferation;GO:0009791//post-embryonic development;GO:0010629//negative regulation of gene expression;GO:0032868//response to insulin;GO:0046856//phosphatidylinositol dephosphorylation;GO:0006661//phosphatidylinositol biosynthe…	GO:0042169//SH2 domain binding;GO:0016787//hydrolase activity	GO:0005794//Golgi apparatus;GO:0005829//cytosol;GO:0005886//plasma membrane
tr|M3W5H1|M3W5H1_FELCA	GO:0006574//valine catabolic process;GO:0006210//thymine catabolic process;GO:0050873//brown fat cell differentiation	GO:0003723//RNA binding;GO:0004491//methylmalonate-semialdehyde dehydrogenase (acylating) activity	GO:0070062//extracellular exosome;GO:0005739//mitochondrion;GO:0005654//nucleoplasm
tr|A0A337RT95|A0A337RT95_FELCA	GO:0030241//skeletal muscle myosin thick filament assembly;GO:0030240//skeletal muscle thin filament assembly;GO:0060048//cardiac muscle contraction;GO:0035994//response to muscle stretch;GO:0007512//adult heart development;GO:0050982//detection of mechanical stimulus;GO:0003300//cardiac muscle hypertrophy;GO:0030916//otic vesicle formation;GO:0055003//cardiac myofibril assembly;GO:0035995//detec…	GO:0044325//ion channel binding;GO:0031432//titin binding;GO:0036122//BMP binding;GO:0070080//titin Z domain binding;GO:0008307//structural constituent of muscle;GO:0030674//protein binding, bridging;GO:0051373//FATZ binding	GO:0031674//I band;GO:0030018//Z disc;GO:0005829//cytosol
tr|M3WLK2|M3WLK2_FELCA			GO:0016020//membrane;GO:0070062//extracellular exosome
tr|M3WBE7|M3WBE7_FELCA	GO:0010920//negative regulation of inositol phosphate biosynthetic process;GO:0010925//positive regulation of inositol-polyphosphate 5-phosphatase activity;GO:0060305//regulation of cell diameter;GO:0010572//positive regulation of platelet activation;GO:0035556//intracellular signal transduction;GO:0070493//thrombin-activated receptor signaling pathway;GO:0032233//positive regulation of actin fil…	GO:0005080//protein kinase C binding;GO:0043325//phosphatidylinositol-3,4-bisphosphate binding;GO:0042803//protein homodimerization activity	GO:0005737//cytoplasm;GO:0032587//ruffle membrane;GO:0005622//intracellular
tr|A0A5F5Y1Z1|A0A5F5Y1Z1_FELCA	GO:1902042//negative regulation of extrinsic apoptotic signaling pathway via death domain receptors;GO:0071480//cellular response to gamma radiation;GO:1902230//negative regulation of intrinsic apoptotic signaling pathway in response to DNA damage;GO:0090201//negative regulation of release of cytochrome c from mitochondria;GO:0097192//extrinsic apoptotic signaling pathway in absence of ligand;GO:…	GO:0051434//BH3 domain binding;GO:0042802//identical protein binding;GO:0042803//protein homodimerization activity;GO:0019901//protein kinase binding;GO:0046982//protein heterodimerization activity	GO:0005783//endoplasmic reticulum;GO:0030054//cell junction;GO:0005737//cytoplasm;GO:0005813//centrosome;GO:0016021//integral component of membrane;GO:0005739//mitochondrion;GO:0005759//mitochondrial matrix;GO:0031965//nuclear membrane;GO:0030672//synaptic vesicle membrane;GO:0005829//cytosol;GO:0005743//mitochondrial inner membrane;GO:0005741//mitochondrial outer membrane;GO:0097136//Bcl-2 famil…
tr|A0A2I2U0B2|A0A2I2U0B2_FELCA	GO:0007165//signal transduction	GO:0004930//G-protein coupled receptor activity;GO:0004984//olfactory receptor activity	GO:0005886//plasma membrane;GO:0016021//integral component of membrane
tr|A0A337SS44|A0A337SS44_FELCA	GO:0061326//renal tubule development;GO:0019221//cytokine-mediated signaling pathway;GO:0003340//negative regulation of mesenchymal to epithelial transition involved in metanephros morphogenesis;GO:0072136//metanephric mesenchymal cell proliferation involved in metanephros development;GO:0000122//negative regulation of transcription from RNA polymerase II promoter;GO:0007259//JAK-STAT cascade;GO:…	GO:0004871//signal transducer activity;GO:0003677//DNA binding;GO:0003700//DNA binding transcription factor activity	GO:0030425//dendrite;GO:0030424//axon;GO:0005737//cytoplasm;GO:0005634//nucleus
tr|A0A5F5XUW4|A0A5F5XUW4_FELCA	GO:1904778//positive regulation of protein localization to cell cortex;GO:0060236//regulation of mitotic spindle organization;GO:0007188//adenylate cyclase-modulating G-protein coupled receptor signaling pathway;GO:0043434//response to peptide hormone;GO:0007186//G-protein coupled receptor signaling pathway;GO:0051301//cell division	GO:0031683//G-protein beta/gamma-subunit complex binding;GO:0003924//GTPase activity;GO:0004871//signal transducer activity;GO:0005525//GTP binding	GO:0070062//extracellular exosome;GO:0005730//nucleolus;GO:0099738//cell cortex region;GO:0005813//centrosome;GO:0005765//lysosomal membrane;GO:0005886//plasma membrane;GO:0030496//midbody
tr|A0A5F5XRN1|A0A5F5XRN1_FELCA	GO:0006644//phospholipid metabolic process;GO:0008152//metabolic process	GO:0071617//lysophospholipid acyltransferase activity;GO:0016746//transferase activity, transferring acyl groups	GO:0005783//endoplasmic reticulum;GO:0016021//integral component of membrane
tr|M3W0E4|M3W0E4_FELCA	GO:0035108//limb morphogenesis;GO:0043525//positive regulation of neuron apoptotic process;GO:0071681//cellular response to indole-3-methanol;GO:0090279//regulation of calcium ion import;GO:0033234//negative regulation of protein sumoylation;GO:1990138//neuron projection extension;GO:0070830//bicellular tight junction assembly;GO:0060317//cardiac epithelial to mesenchymal transition;GO:0090271//p…	GO:0050840//extracellular matrix binding;GO:0050681//androgen receptor binding;GO:0044325//ion channel binding;GO:0003713//transcription coactivator activity;GO:0003712//transcription cofactor activity;GO:0019900//kinase binding;GO:0019903//protein phosphatase binding;GO:0044212//transcription regulatory region DNA binding;GO:0045294//alpha-catenin binding;GO:0097718//disordered domain specific b…	GO:0005911//cell-cell junction;GO:0030054//cell junction;GO:0016020//membrane;GO:0005829//cytosol;GO:0005667//transcription factor complex;GO:0005925//focal adhesion;GO:0005923//bicellular tight junction;GO:0005719//nuclear euchromatin;GO:0030877//beta-catenin destruction complex;GO:0048471//perinuclear region of cytoplasm;GO:0005938//cell cortex;GO:0005737//cytoplasm;GO:0045177//apical part of c…
tr|M3VVL5|M3VVL5_FELCA	GO:0006851//mitochondrial calcium ion transmembrane transport;GO:0036444//mitochondrial calcium uptake;GO:0051560//mitochondrial calcium ion homeostasis		GO:1990246//uniplex complex;GO:0005634//nucleus;GO:0005739//mitochondrion;GO:0031305//integral component of mitochondrial inner membrane;GO:0005743//mitochondrial inner membrane;GO:0005759//mitochondrial matrix
tr|A0A337SRV2|A0A337SRV2_FELCA	GO:0008285//negative regulation of cell proliferation;GO:0007399//nervous system development;GO:0009948//anterior/posterior axis specification;GO:0042074//cell migration involved in gastrulation;GO:1900176//negative regulation of nodal signaling pathway involved in determination of lateral mesoderm left/right asymmetry;GO:0023019//signal transduction involved in regulation of gene expression;GO:0…	GO:0016015//morphogen activity;GO:0036122//BMP binding;GO:0042803//protein homodimerization activity	GO:0005615//extracellular space
tr|M3W433|M3W433_FELCA	GO:0070534//protein K63-linked ubiquitination;GO:0006513//protein monoubiquitination;GO:0042147//retrograde transport, endosome to Golgi;GO:0030513//positive regulation of BMP signaling pathway	GO:0061630//ubiquitin protein ligase activity;GO:0003723//RNA binding;GO:0061631//ubiquitin conjugating enzyme activity	GO:0016604//nuclear body;GO:0005829//cytosol
tr|A0A2I2UM37|A0A2I2UM37_FELCA	GO:0006892//post-Golgi vesicle-mediated transport	GO:0005096//GTPase activator activity	GO:0005794//Golgi apparatus;GO:0016604//nuclear body;GO:0070062//extracellular exosome;GO:0031410//cytoplasmic vesicle;GO:1990075//periciliary membrane compartment;GO:0005814//centriole;GO:0036064//ciliary basal body
tr|M3W5U5|M3W5U5_FELCA	GO:0030818//negative regulation of cAMP biosynthetic process;GO:0071874//cellular response to norepinephrine stimulus	GO:0031696//alpha-2C adrenergic receptor binding;GO:0031695//alpha-2B adrenergic receptor binding;GO:0031694//alpha-2A adrenergic receptor binding;GO:0046914//transition metal ion binding;GO:0008201//heparin binding;GO:0042802//identical protein binding	GO:0016021//integral component of membrane;GO:0005886//plasma membrane;GO:0048471//perinuclear region of cytoplasm
tr|M3WC02|M3WC02_FELCA			GO:0005794//Golgi apparatus;GO:0016021//integral component of membrane;GO:0030133//transport vesicle
tr|A0A337S5P7|A0A337S5P7_FELCA	GO:0042325//regulation of phosphorylation;GO:0006974//cellular response to DNA damage stimulus;GO:0008283//cell proliferation;GO:0006270//DNA replication initiation;GO:0071466//cellular response to xenobiotic stimulus;GO:0006268//DNA unwinding involved in DNA replication	GO:0004003//ATP-dependent DNA helicase activity;GO:0003697//single-stranded DNA binding;GO:0005524//ATP binding	GO:0016020//membrane;GO:0005829//cytosol;GO:0005654//nucleoplasm;GO:0042555//MCM complex;GO:0000784//nuclear chromosome, telomeric region
tr|A0A337SHU5|A0A337SHU5_FELCA		GO:0008270//zinc ion binding;GO:0016491//oxidoreductase activity	GO:0005741//mitochondrial outer membrane
tr|A0A2I2V1X7|A0A2I2V1X7_FELCA			GO:0005739//mitochondrion
tr|A0A5F5XR52|A0A5F5XR52_FELCA	GO:0000302//response to reactive oxygen species;GO:0048025//negative regulation of mRNA splicing, via spliceosome;GO:0048026//positive regulation of mRNA splicing, via spliceosome;GO:0000381//regulation of alternative mRNA splicing, via spliceosome;GO:0043484//regulation of RNA splicing;GO:0071333//cellular response to glucose stimulus;GO:0021796//cerebral cortex regionalization;GO:0000375//RNA s…	GO:0036002//pre-mRNA binding;GO:0042802//identical protein binding;GO:0003723//RNA binding;GO:0019904//protein domain specific binding;GO:0070717//poly-purine tract binding;GO:0003729//mRNA binding	GO:0005637//nuclear inner membrane;GO:0005634//nucleus;GO:0005654//nucleoplasm;GO:0048471//perinuclear region of cytoplasm;GO:0005681//spliceosomal complex
tr|M3WB64|M3WB64_FELCA		GO:0004222//metalloendopeptidase activity;GO:0008270//zinc ion binding	GO:0016021//integral component of membrane;GO:0070062//extracellular exosome
tr|M3WU44|M3WU44_FELCA	GO:0006479//protein methylation;GO:0000184//nuclear-transcribed mRNA catabolic process, nonsense-mediated decay;GO:0006449//regulation of translational termination;GO:0016032//viral process;GO:0006415//translational termination	GO:0008079//translation termination factor activity;GO:1990825//sequence-specific mRNA binding;GO:0003723//RNA binding;GO:0003747//translation release factor activity;GO:0043022//ribosome binding	GO:0005737//cytoplasm;GO:0005829//cytosol
tr|A0A337S673|A0A337S673_FELCA	GO:0000187//activation of MAPK activity;GO:0006915//apoptotic process;GO:0019369//arachidonic acid metabolic process;GO:0007411//axon guidance	GO:0004707//MAP kinase activity;GO:0042802//identical protein binding;GO:0016301//kinase activity;GO:0005524//ATP binding	GO:0005737//cytoplasm;GO:0005829//cytosol;GO:0005856//cytoskeleton;GO:0005622//intracellular;GO:0005901//caveola
tr|A0A2I2UTP1|A0A2I2UTP1_FELCA	GO:0042053//regulation of dopamine metabolic process;GO:0007613//memory;GO:0051899//membrane depolarization;GO:0001508//action potential;GO:0007271//synaptic transmission, cholinergic;GO:0001666//response to hypoxia;GO:0007274//neuromuscular synaptic transmission;GO:0008542//visual learning;GO:0001661//conditioned taste aversion;GO:0060084//synaptic transmission involved in micturition;GO:0035176…	GO:0022848//acetylcholine-gated cation-selective channel activity;GO:0042166//acetylcholine binding	GO:0009897//external side of plasma membrane;GO:0005892//acetylcholine-gated channel complex;GO:0030054//cell junction;GO:0016021//integral component of membrane;GO:0045211//postsynaptic membrane
tr|A0A2I2UNQ5|A0A2I2UNQ5_FELCA		GO:0016301//kinase activity
tr|A0A5F5XEB1|A0A5F5XEB1_FELCA	GO:0070098//chemokine-mediated signaling pathway;GO:0071346//cellular response to interferon-gamma;GO:0043922//negative regulation by host of viral transcription;GO:0050850//positive regulation of calcium-mediated signaling;GO:0009636//response to toxic substance;GO:2000503//positive regulation of natural killer cell chemotaxis;GO:0035690//cellular response to drug;GO:0030335//positive regulation…	GO:0042056//chemoattractant activity;GO:0008009//chemokine activity;GO:0004698//calcium-dependent protein kinase C activity;GO:0031730//CCR5 chemokine receptor binding;GO:0048020//CCR chemokine receptor binding;GO:0016004//phospholipase activator activity;GO:0004672//protein kinase activity;GO:0042802//identical protein binding;GO:0016301//kinase activity;GO:0031726//CCR1 chemokine receptor bindi…	GO:0005737//cytoplasm;GO:0005615//extracellular space;GO:0005829//cytosol;GO:0005622//intracellular;GO:0005576//extracellular region
tr|A0A337SSI9|A0A337SSI9_FELCA		GO:0017040//ceramidase activity	GO:0016021//integral component of membrane;GO:0005739//mitochondrion
tr|M3XC80|M3XC80_FELCA	GO:0048703//embryonic viscerocranium morphogenesis;GO:0007275//multicellular organism development;GO:0016567//protein ubiquitination;GO:0051216//cartilage development;GO:0043687//post-translational protein modification		GO:0005737//cytoplasm;GO:0043234//protein complex;GO:0016604//nuclear body;GO:0080008//Cul4-RING E3 ubiquitin ligase complex;GO:0005634//nucleus;GO:0005654//nucleoplasm;GO:0016363//nuclear matrix;GO:0005829//cytosol
tr|A0A2I2UTX4|A0A2I2UTX4_FELCA	GO:0006629//lipid metabolic process	GO:0008195//phosphatidate phosphatase activity	GO:0016021//integral component of membrane;GO:0005886//plasma membrane
tr|A0A337S8P7|A0A337S8P7_FELCA	GO:0030336//negative regulation of cell migration;GO:0051056//regulation of small GTPase mediated signal transduction;GO:0007165//signal transduction	GO:0005096//GTPase activator activity;GO:0048365//Rac GTPase binding	GO:0005737//cytoplasm;GO:0005829//cytosol
tr|A0A337SQZ9|A0A337SQZ9_FELCA	GO:0040014//regulation of multicellular organism growth;GO:0006631//fatty acid metabolic process;GO:0006656//phosphatidylcholine biosynthetic process;GO:0006637//acyl-CoA metabolic process;GO:0006654//phosphatidic acid biosynthetic process;GO:0007595//lactation;GO:0019432//triglyceride biosynthetic process;GO:0008152//metabolic process;GO:0046339//diacylglycerol metabolic process;GO:0002071//glan…	GO:0004366//glycerol-3-phosphate O-acyltransferase activity;GO:0102420//sn-1-glycerol-3-phosphate C16:0-DCA-CoA acyl transferase activity;GO:0003841//1-acylglycerol-3-phosphate O-acyltransferase activity;GO:0016746//transferase activity, transferring acyl groups	GO:0005783//endoplasmic reticulum;GO:0016021//integral component of membrane;GO:0016020//membrane;GO:0005789//endoplasmic reticulum membrane
tr|A0A5F5XPU5|A0A5F5XPU5_FELCA	GO:0032981//mitochondrial respiratory chain complex I assembly;GO:0001676//long-chain fatty acid metabolic process;GO:0051791//medium-chain fatty acid metabolic process	GO:0050660//flavin adenine dinucleotide binding;GO:0004466//long-chain-acyl-CoA dehydrogenase activity;GO:0070991//medium-chain-acyl-CoA dehydrogenase activity	GO:0005634//nucleus;GO:0030425//dendrite;GO:0031966//mitochondrial membrane
tr|A0A2I2U6N9|A0A2I2U6N9_FELCA	GO:0046130//purine ribonucleoside catabolic process;GO:0030194//positive regulation of blood coagulation	GO:0047710//bis(5'-adenosyl)-triphosphatase activity	GO:0016021//integral component of membrane;GO:0070062//extracellular exosome
tr|A0A5F5XEY2|A0A5F5XEY2_FELCA	GO:0007339//binding of sperm to zona pellucida	GO:0004869//cysteine-type endopeptidase inhibitor activity;GO:0008191//metalloendopeptidase inhibitor activity	GO:0005576//extracellular region;GO:0070062//extracellular exosome
tr|Q695U9|Q695U9_FELCA		GO:0003924//GTPase activity;GO:0005525//GTP binding
tr|M3W7H4|M3W7H4_FELCA	GO:0007016//cytoskeletal anchoring at plasma membrane;GO:0007155//cell adhesion	GO:0005200//structural constituent of cytoskeleton;GO:0051015//actin filament binding	GO:0005856//cytoskeleton;GO:0001726//ruffle;GO:0005925//focal adhesion
tr|A0A337SCI9|A0A337SCI9_FELCA	GO:0006616//SRP-dependent cotranslational protein targeting to membrane, translocation	GO:0008270//zinc ion binding	GO:0005783//endoplasmic reticulum
tr|M3WWI0|M3WWI0_FELCA		GO:0016787//hydrolase activity
tr|A0A2I2V532|A0A2I2V532_FELCA	GO:0046931//pore complex assembly;GO:0006458//'de novo' protein folding;GO:0032212//positive regulation of telomere maintenance via telomerase;GO:1901998//toxin transport;GO:0050821//protein stabilization;GO:1904874//positive regulation of telomerase RNA localization to Cajal body;GO:0007339//binding of sperm to zona pellucida;GO:1904871//positive regulation of protein localization to Cajal body;…	GO:0044183//protein binding involved in protein folding;GO:0003723//RNA binding;GO:0051082//unfolded protein binding;GO:0005524//ATP binding	GO:0044297//cell body;GO:0043209//myelin sheath;GO:0005832//chaperonin-containing T-complex;GO:0002199//zona pellucida receptor complex;GO:0005886//plasma membrane;GO:0005874//microtubule;GO:0070062//extracellular exosome
tr|A0A2I2UIP3|A0A2I2UIP3_FELCA	GO:0006468//protein phosphorylation;GO:0045766//positive regulation of angiogenesis;GO:0010628//positive regulation of gene expression;GO:0001525//angiogenesis	GO:0005179//hormone activity;GO:0032403//protein complex binding	GO:0005576//extracellular region
tr|M3WX23|M3WX23_FELCA	GO:0006516//glycoprotein catabolic process;GO:0006517//protein deglycosylation;GO:0006515//protein quality control for misfolded or incompletely synthesized proteins	GO:0000224//peptide-N4-(N-acetyl-beta-glucosaminyl)asparagine amidase activity	GO:0005634//nucleus;GO:0005829//cytosol
tr|M3W071|M3W071_FELCA	GO:0042273//ribosomal large subunit biogenesis;GO:0000122//negative regulation of transcription from RNA polymerase II promoter;GO:0035067//negative regulation of histone acetylation;GO:0031497//chromatin assembly;GO:0034644//cellular response to UV;GO:0002903//negative regulation of B cell apoptotic process;GO:2001243//negative regulation of intrinsic apoptotic signaling pathway	GO:0042393//histone binding;GO:0003714//transcription corepressor activity;GO:0031491//nucleosome binding;GO:0003723//RNA binding;GO:0070491//repressing transcription factor binding	GO:0005730//nucleolus;GO:0005829//cytosol;GO:0005654//nucleoplasm;GO:0030690//Noc1p-Noc2p complex;GO:0030691//Noc2p-Noc3p complex
tr|M3WJT1|M3WJT1_FELCA	GO:0030595//leukocyte chemotaxis;GO:0051924//regulation of calcium ion transport;GO:0050930//induction of positive chemotaxis	GO:0005125//cytokine activity;GO:0042609//CD4 receptor binding	GO:0016607//nuclear speck;GO:0005615//extracellular space;GO:0005829//cytosol;GO:0005886//plasma membrane
tr|A0A5F5XNY7|A0A5F5XNY7_FELCA		GO:0016301//kinase activity;GO:0005516//calmodulin binding
tr|A0A2I2UW88|A0A2I2UW88_FELCA	GO:0007268//chemical synaptic transmission		GO:0045202//synapse
tr|M3WUF4|M3WUF4_FELCA	GO:0006457//protein folding	GO:0005524//ATP binding	GO:0005737//cytoplasm
tr|M3WS12|M3WS12_FELCA	GO:0030449//regulation of complement activation;GO:2000510//positive regulation of dendritic cell chemotaxis;GO:0048025//negative regulation of mRNA splicing, via spliceosome;GO:0051897//positive regulation of protein kinase B signaling;GO:0090023//positive regulation of neutrophil chemotaxis;GO:0000122//negative regulation of transcription from RNA polymerase II promoter;GO:0042256//mature ribos…	GO:0030984//kininogen binding;GO:0001849//complement component C1q binding;GO:0005540//hyaluronic acid binding;GO:0003714//transcription corepressor activity;GO:0008134//transcription factor binding	GO:0005634//nucleus;GO:0005759//mitochondrial matrix;GO:0009986//cell surface;GO:0005886//plasma membrane;GO:0005829//cytosol
tr|A0A2I2UHH3|A0A2I2UHH3_FELCA	GO:0051385//response to mineralocorticoid;GO:0019221//cytokine-mediated signaling pathway;GO:0030036//actin cytoskeleton organization;GO:0038002//endocrine signaling;GO:0043406//positive regulation of MAP kinase activity;GO:0010628//positive regulation of gene expression;GO:0001889//liver development;GO:0007165//signal transduction;GO:0035022//positive regulation of Rac protein signal transductio…	GO:0032403//protein complex binding;GO:0005524//ATP binding;GO:0005525//GTP binding;GO:0003924//GTPase activity;GO:0030275//LRR domain binding;GO:0019002//GMP binding;GO:0019003//GDP binding	GO:0045121//membrane raft;GO:0005925//focal adhesion;GO:0005737//cytoplasm;GO:0016020//membrane;GO:0005739//mitochondrion;GO:0031234//extrinsic component of cytoplasmic side of plasma membrane
tr|M3W573|M3W573_FELCA	GO:0045892//negative regulation of transcription, DNA-templated	GO:0019899//enzyme binding;GO:1990226//histone methyltransferase binding;GO:0003682//chromatin binding;GO:0042802//identical protein binding;GO:0042803//protein homodimerization activity	GO:0005720//nuclear heterochromatin;GO:0005654//nucleoplasm;GO:0005819//spindle;GO:0005721//pericentric heterochromatin;GO:0001940//male pronucleus;GO:0005634//nucleus;GO:0010369//chromocenter;GO:0001939//female pronucleus;GO:0000785//chromatin;GO:0000784//nuclear chromosome, telomeric region;GO:0000775//chromosome, centromeric region
tr|A0A5F5XH37|A0A5F5XH37_FELCA	GO:0033140//negative regulation of peptidyl-serine phosphorylation of STAT protein;GO:0034773//histone H4-K20 trimethylation;GO:0006351//transcription, DNA-templated;GO:2000738//positive regulation of stem cell differentiation	GO:1990889//H4K20me3 modified histone binding	GO:0005794//Golgi apparatus;GO:0005730//nucleolus;GO:0005634//nucleus
tr|Q6Q7X4|Q6Q7X4_FELCA	GO:0050885//neuromuscular process controlling balance;GO:0009313//oligosaccharide catabolic process;GO:0007611//learning or memory;GO:0019915//lipid storage;GO:0006689//ganglioside catabolic process	GO:0004563//beta-N-acetylhexosaminidase activity;GO:0008047//enzyme activator activity	GO:0070062//extracellular exosome;GO:0005739//mitochondrion
tr|M3W236|M3W236_FELCA	GO:0000184//nuclear-transcribed mRNA catabolic process, nonsense-mediated decay;GO:0045727//positive regulation of translation	GO:0003676//nucleic acid binding;GO:0003729//mRNA binding	GO:0035145//exon-exon junction complex;GO:0005730//nucleolus;GO:0005829//cytosol;GO:0005815//microtubule organizing center
tr|M3VXA2|M3VXA2_FELCA	GO:0009143//nucleoside triphosphate catabolic process;GO:0009134//nucleoside diphosphate catabolic process	GO:0017110//nucleoside-diphosphatase activity;GO:0017111//nucleoside-triphosphatase activity	GO:0016021//integral component of membrane;GO:0005886//plasma membrane
sp|P48767|NAC1_FELCA	GO:0035994//response to muscle stretch;GO:0098735//positive regulation of the force of heart contraction;GO:0097369//sodium ion import;GO:0070588//calcium ion transmembrane transport;GO:0006883//cellular sodium ion homeostasis;GO:0035725//sodium ion transmembrane transport;GO:0070509//calcium ion import;GO:0030501//positive regulation of bone mineralization;GO:0007154//cell communication	GO:0005432//calcium:sodium antiporter activity;GO:0005509//calcium ion binding;GO:0030506//ankyrin binding;GO:0005516//calmodulin binding	GO:0042383//sarcolemma;GO:0005654//nucleoplasm;GO:0005887//integral component of plasma membrane;GO:0031226//intrinsic component of plasma membrane;GO:0016021//integral component of membrane
tr|M3VXE7|M3VXE7_FELCA		GO:0008430//selenium binding	GO:0001650//fibrillar center;GO:0070062//extracellular exosome
tr|M3WMY5|M3WMY5_FELCA	GO:0045089//positive regulation of innate immune response;GO:0051607//defense response to virus;GO:0032481//positive regulation of type I interferon production;GO:0006351//transcription, DNA-templated;GO:0032728//positive regulation of interferon-beta production;GO:0006383//transcription from RNA polymerase III promoter;GO:0045087//innate immune response	GO:0003677//DNA binding;GO:0032549//ribonucleoside binding;GO:0003899//DNA-directed 5'-3' RNA polymerase activity;GO:0046872//metal ion binding	GO:0005829//cytosol;GO:0005654//nucleoplasm;GO:0005666//DNA-directed RNA polymerase III complex
tr|A0A5F5XH67|A0A5F5XH67_FELCA		GO:0043395//heparan sulfate proteoglycan binding	GO:0009897//external side of plasma membrane;GO:0070062//extracellular exosome;GO:0005634//nucleus;GO:0005578//proteinaceous extracellular matrix;GO:0016021//integral component of membrane;GO:0031225//anchored component of membrane
tr|M3W6T5|M3W6T5_FELCA		GO:0005548//phospholipid transporter activity;GO:0070273//phosphatidylinositol-4-phosphate binding;GO:0001786//phosphatidylserine binding;GO:0015485//cholesterol binding	GO:0016020//membrane;GO:0043231//intracellular membrane-bounded organelle
tr|M3WP00|M3WP00_FELCA	GO:0051205//protein insertion into membrane;GO:0051924//regulation of calcium ion transport	GO:0005262//calcium channel activity;GO:0005234//extracellularly glutamate-gated ion channel activity;GO:0004970//ionotropic glutamate receptor activity	GO:0098794//postsynapse;GO:0017146//NMDA selective glutamate receptor complex;GO:0043025//neuronal cell body
tr|M3WGF3|M3WGF3_FELCA		GO:0019901//protein kinase binding;GO:0004707//MAP kinase activity;GO:0046982//protein heterodimerization activity;GO:0005524//ATP binding;GO:0042803//protein homodimerization activity	GO:0005737//cytoplasm;GO:0005634//nucleus
tr|A0A5F5XIW7|A0A5F5XIW7_FELCA	GO:0010811//positive regulation of cell-substrate adhesion;GO:0030198//extracellular matrix organization	GO:0008201//heparin binding;GO:0005518//collagen binding;GO:0001968//fibronectin binding;GO:0016491//oxidoreductase activity	GO:0016021//integral component of membrane;GO:0005578//proteinaceous extracellular matrix
tr|M3WD73|M3WD73_FELCA	GO:2001222//regulation of neuron migration		GO:0005576//extracellular region
tr|M3VUK2|M3VUK2_FELCA	GO:0046541//saliva secretion;GO:0003056//regulation of vascular smooth muscle contraction;GO:0040012//regulation of locomotion;GO:0009649//entrainment of circadian clock;GO:0007213//G-protein coupled acetylcholine receptor signaling pathway;GO:0050890//cognition;GO:0007207//phospholipase C-activating G-protein coupled acetylcholine receptor signaling pathway;GO:0043270//positive regulation of ion…	GO:0016907//G-protein coupled acetylcholine receptor activity	GO:0030054//cell junction;GO:0045211//postsynaptic membrane;GO:0005887//integral component of plasma membrane;GO:0045202//synapse
tr|A0A2I2U6N5|A0A2I2U6N5_FELCA			GO:0005654//nucleoplasm;GO:0030054//cell junction
tr|M3WFY0|M3WFY0_FELCA	GO:0042426//choline catabolic process	GO:0047865//dimethylglycine dehydrogenase activity;GO:0003723//RNA binding	GO:0005759//mitochondrial matrix
tr|Q8SPG2|Q8SPG2_FELCA	GO:0007338//single fertilization		GO:0016021//integral component of membrane;GO:0005578//proteinaceous extracellular matrix;GO:0005886//plasma membrane
tr|A0A337S3Z0|A0A337S3Z0_FELCA	GO:0007608//sensory perception of smell;GO:0043949//regulation of cAMP-mediated signaling;GO:0035690//cellular response to drug;GO:0007165//signal transduction;GO:0006198//cAMP catabolic process;GO:0010738//regulation of protein kinase A signaling	GO:0030552//cAMP binding;GO:0004115//3',5'-cyclic-AMP phosphodiesterase activity;GO:0046872//metal ion binding	GO:0005829//cytosol;GO:0005654//nucleoplasm;GO:0005886//plasma membrane;GO:0048471//perinuclear region of cytoplasm
tr|A0A5F5XKF7|A0A5F5XKF7_FELCA	GO:0010765//positive regulation of sodium ion transport	GO:0004252//serine-type endopeptidase activity;GO:0017080//sodium channel regulator activity;GO:0008236//serine-type peptidase activity	GO:0019897//extrinsic component of plasma membrane;GO:0070062//extracellular exosome;GO:0016021//integral component of membrane;GO:0046658//anchored component of plasma membrane
tr|A0A5F5XID0|A0A5F5XID0_FELCA		GO:0005524//ATP binding
tr|A0A5F5XJZ9|A0A5F5XJZ9_FELCA			GO:0005654//nucleoplasm;GO:0005829//cytosol
tr|A0A2I2UIS0|A0A2I2UIS0_FELCA	GO:0050728//negative regulation of inflammatory response;GO:0051930//regulation of sensory perception of pain;GO:0003093//regulation of glomerular filtration;GO:0002686//negative regulation of leukocyte migration;GO:1900453//negative regulation of long term synaptic depression;GO:0060079//excitatory postsynaptic potential;GO:0070256//negative regulation of mucus secretion	GO:0001609//G-protein coupled adenosine receptor activity	GO:0043197//dendritic spine;GO:0016021//integral component of membrane;GO:0005886//plasma membrane
tr|M3XBC3|M3XBC3_FELCA	GO:0000289//nuclear-transcribed mRNA poly(A) tail shortening;GO:0010501//RNA secondary structure unwinding;GO:0010468//regulation of gene expression;GO:0016032//viral process;GO:0006413//translational initiation	GO:0003676//nucleic acid binding;GO:0005524//ATP binding;GO:0000339//RNA cap binding;GO:0008135//translation factor activity, RNA binding;GO:0004004//ATP-dependent RNA helicase activity;GO:0004386//helicase activity;GO:0003725//double-stranded RNA binding;GO:0003723//RNA binding;GO:0003729//mRNA binding;GO:0003743//translation initiation factor activity	GO:0031012//extracellular matrix;GO:0005737//cytoplasm;GO:0005730//nucleolus;GO:0016281//eukaryotic translation initiation factor 4F complex;GO:0016020//membrane;GO:0070062//extracellular exosome;GO:0005829//cytosol
tr|A0A5F5XTB1|A0A5F5XTB1_FELCA		GO:0051539//4 iron, 4 sulfur cluster binding;GO:0003887//DNA-directed DNA polymerase activity;GO:0003896//DNA primase activity;GO:0003677//DNA binding;GO:0046872//metal ion binding;GO:0003697//single-stranded DNA binding	GO:0005658//alpha DNA polymerase:primase complex
tr|A0A2I2UFX2|A0A2I2UFX2_FELCA	GO:0035556//intracellular signal transduction;GO:0046580//negative regulation of Ras protein signal transduction	GO:0005096//GTPase activator activity	GO:0005737//cytoplasm;GO:0031235//intrinsic component of the cytoplasmic side of the plasma membrane
tr|A0A337SWD5|A0A337SWD5_FELCA	GO:0015904//tetracycline transport;GO:0043252//sodium-independent organic anion transport;GO:0055085//transmembrane transport	GO:0008514//organic anion transmembrane transporter activity;GO:0008493//tetracycline transmembrane transporter activity	GO:0016021//integral component of membrane;GO:0031526//brush border membrane;GO:0030659//cytoplasmic vesicle membrane
tr|A0A2I2U4I9|A0A2I2U4I9_FELCA	GO:0009165//nucleotide biosynthetic process;GO:0006221//pyrimidine nucleotide biosynthetic process;GO:0006015//5-phosphoribose 1-diphosphate biosynthetic process;GO:0034418//urate biosynthetic process;GO:0031100//animal organ regeneration;GO:0009156//ribonucleoside monophosphate biosynthetic process;GO:0009116//nucleoside metabolic process;GO:0046101//hypoxanthine biosynthetic process;GO:0007399/…	GO:0030246//carbohydrate binding;GO:0000287//magnesium ion binding;GO:0042802//identical protein binding;GO:0042803//protein homodimerization activity;GO:0016301//kinase activity;GO:0016208//AMP binding;GO:0043531//ADP binding;GO:0004749//ribose phosphate diphosphokinase activity;GO:0019003//GDP binding;GO:0005524//ATP binding	GO:0002189//ribose phosphate diphosphokinase complex;GO:0043234//protein complex;GO:0005829//cytosol
tr|A0A2I2UAU3|A0A2I2UAU3_FELCA	GO:0002098//tRNA wobble uridine modification	GO:0000049//tRNA binding;GO:0016706//oxidoreductase activity, acting on paired donors, with incorporation or reduction of molecular oxygen, 2-oxoglutarate as one donor, and incorporation of one atom each of oxygen into both donors;GO:0008198//ferrous iron binding;GO:0008168//methyltransferase activity;GO:0016300//tRNA (uracil) methyltransferase activity	GO:0005737//cytoplasm;GO:0005634//nucleus
tr|M3WEU5|M3WEU5_FELCA	GO:1901407//regulation of phosphorylation of RNA polymerase II C-terminal domain	GO:0003723//RNA binding;GO:0003755//peptidyl-prolyl cis-trans isomerase activity	GO:0005654//nucleoplasm;GO:0005829//cytosol
tr|A0A2I2UVB2|A0A2I2UVB2_FELCA	GO:0008543//fibroblast growth factor receptor signaling pathway;GO:0050434//positive regulation of viral transcription;GO:0000288//nuclear-transcribed mRNA catabolic process, deadenylation-dependent decay;GO:0006367//transcription initiation from RNA polymerase II promoter;GO:0006366//transcription from RNA polymerase II promoter;GO:0006368//transcription elongation from RNA polymerase II promote…	GO:0031369//translation initiation factor binding;GO:0000166//nucleotide binding;GO:0003899//DNA-directed 5'-3' RNA polymerase activity	GO:0016607//nuclear speck;GO:0005634//nucleus;GO:0005654//nucleoplasm;GO:0005829//cytosol;GO:0000932//P-body;GO:0005665//DNA-directed RNA polymerase II, core complex
tr|A0A337RY69|A0A337RY69_FELCA	GO:0090090//negative regulation of canonical Wnt signaling pathway;GO:0045184//establishment of protein localization;GO:0010633//negative regulation of epithelial cell migration;GO:0050680//negative regulation of epithelial cell proliferation		GO:0005829//cytosol;GO:0005654//nucleoplasm;GO:0005886//plasma membrane
tr|A0A337S3R8|A0A337S3R8_FELCA	GO:0071786//endoplasmic reticulum tubular network organization;GO:0006915//apoptotic process;GO:0016032//viral process;GO:0071787//endoplasmic reticulum tubular network formation;GO:0016192//vesicle-mediated transport		GO:0005783//endoplasmic reticulum;GO:0070062//extracellular exosome;GO:0016021//integral component of membrane;GO:0005789//endoplasmic reticulum membrane;GO:0005886//plasma membrane;GO:0000139//Golgi membrane;GO:0005615//extracellular space
tr|A0A337SKW8|A0A337SKW8_FELCA	GO:0033326//cerebrospinal fluid secretion;GO:0030157//pancreatic juice secretion;GO:0048146//positive regulation of fibroblast proliferation;GO:0046878//positive regulation of saliva secretion;GO:0072230//metanephric proximal straight tubule development;GO:0051458//corticotropin secretion;GO:0034644//cellular response to UV;GO:0044241//lipid digestion;GO:0071300//cellular response to retinoic aci…	GO:0005267//potassium channel activity;GO:0035379//carbon dioxide transmembrane transporter activity;GO:0005223//intracellular cGMP activated cation channel activity;GO:0015250//water channel activity;GO:0015168//glycerol transmembrane transporter activity;GO:0046875//ephrin receptor binding;GO:0042802//identical protein binding;GO:0030184//nitric oxide transmembrane transporter activity;GO:00085…	GO:0020005//symbiont-containing vacuole membrane;GO:0030424//axon;GO:0005901//caveola;GO:0005737//cytoplasm;GO:0070062//extracellular exosome;GO:0009925//basal plasma membrane;GO:0042383//sarcolemma;GO:0016324//apical plasma membrane;GO:0031965//nuclear membrane;GO:0016323//basolateral plasma membrane;GO:0005887//integral component of plasma membrane;GO:0031526//brush border membrane
tr|A0A5F5Y6Q2|A0A5F5Y6Q2_FELCA	GO:0021785//branchiomotor neuron axon guidance;GO:0048841//regulation of axon extension involved in axon guidance;GO:1902287//semaphorin-plexin signaling pathway involved in axon guidance;GO:0048843//negative regulation of axon extension involved in axon guidance;GO:0021637//trigeminal nerve structural organization;GO:0021766//hippocampus development;GO:0051495//positive regulation of cytoskeleto…	GO:0017154//semaphorin receptor activity	GO:0005634//nucleus;GO:0005886//plasma membrane;GO:0016021//integral component of membrane;GO:0030054//cell junction
tr|A0A337SSR2|A0A337SSR2_FELCA	GO:0046488//phosphatidylinositol metabolic process;GO:0021591//ventricular system development;GO:0021819//layer formation in cerebral cortex	GO:0071617//lysophospholipid acyltransferase activity	GO:0016021//integral component of membrane
tr|A0A2I2USE6|A0A2I2USE6_FELCA		GO:0046872//metal ion binding;GO:0042802//identical protein binding;GO:0008768//UDP-sugar diphosphatase activity	GO:0005737//cytoplasm;GO:0070062//extracellular exosome
tr|M3VVG6|M3VVG6_FELCA	GO:0006428//isoleucyl-tRNA aminoacylation;GO:0001649//osteoblast differentiation	GO:0000049//tRNA binding;GO:0004822//isoleucine-tRNA ligase activity;GO:0051020//GTPase binding;GO:0005524//ATP binding;GO:0002161//aminoacyl-tRNA editing activity	GO:0005737//cytoplasm;GO:0017101//aminoacyl-tRNA synthetase multienzyme complex;GO:0070062//extracellular exosome;GO:0005829//cytosol;GO:0016020//membrane
tr|A0A5F5XMB2|A0A5F5XMB2_FELCA	GO:0007030//Golgi organization;GO:0030324//lung development;GO:1900034//regulation of cellular response to heat;GO:0006606//protein import into nucleus;GO:0034605//cellular response to heat;GO:0015031//protein transport	GO:0008565//protein transporter activity;GO:0030544//Hsp70 protein binding	GO:0070062//extracellular exosome;GO:0005634//nucleus;GO:0005622//intracellular;GO:0005654//nucleoplasm;GO:0005829//cytosol
tr|A0A5F5XFN8|A0A5F5XFN8_FELCA	GO:0034446//substrate adhesion-dependent cell spreading;GO:0032940//secretion by cell;GO:0043524//negative regulation of neuron apoptotic process;GO:0021885//forebrain cell migration;GO:0060068//vagina development;GO:0046777//protein autophosphorylation;GO:0007218//neuropeptide signaling pathway;GO:0070527//platelet aggregation;GO:0034122//negative regulation of toll-like receptor signaling pathw…	GO:0004713//protein tyrosine kinase activity;GO:0005524//ATP binding;GO:0046982//protein heterodimerization activity;GO:0043548//phosphatidylinositol 3-kinase binding	GO:0016021//integral component of membrane;GO:0005622//intracellular
tr|M3WGG3|M3WGG3_FELCA	GO:0008152//metabolic process	GO:0003824//catalytic activity;GO:0000062//fatty-acyl-CoA binding;GO:0005102//receptor binding	GO:0016020//membrane;GO:0005777//peroxisome;GO:0005739//mitochondrion;GO:0005654//nucleoplasm
tr|M3WWJ4|M3WWJ4_FELCA	GO:0006048//UDP-N-acetylglucosamine biosynthetic process;GO:1990830//cellular response to leukemia inhibitory factor	GO:0008080//N-acetyltransferase activity;GO:0004343//glucosamine 6-phosphate N-acetyltransferase activity;GO:0042802//identical protein binding	GO:0005794//Golgi apparatus;GO:0005793//endoplasmic reticulum-Golgi intermediate compartment;GO:0005770//late endosome
tr|A0A2I2UCL1|A0A2I2UCL1_FELCA	GO:0019427//acetyl-CoA biosynthetic process from acetate	GO:0003987//acetate-CoA ligase activity;GO:0016208//AMP binding
tr|A0A337S535|A0A337S535_FELCA	GO:0006490//oligosaccharide-lipid intermediate biosynthetic process;GO:0006488//dolichol-linked oligosaccharide biosynthetic process;GO:0051592//response to calcium ion;GO:0033577//protein glycosylation in endoplasmic reticulum	GO:0047485//protein N-terminus binding;GO:0048306//calcium-dependent protein binding;GO:0046982//protein heterodimerization activity;GO:0000033//alpha-1,3-mannosyltransferase activity	GO:0005634//nucleus;GO:0005789//endoplasmic reticulum membrane;GO:0048471//perinuclear region of cytoplasm
tr|A0A337S295|A0A337S295_FELCA		GO:0003676//nucleic acid binding
tr|M3XDU8|M3XDU8_FELCA	GO:1900034//regulation of cellular response to heat	GO:0042802//identical protein binding	GO:0005737//cytoplasm;GO:0005634//nucleus;GO:0005622//intracellular;GO:0005654//nucleoplasm;GO:0005829//cytosol
tr|A0A337SAS6|A0A337SAS6_FELCA	GO:0030576//Cajal body organization		GO:0015030//Cajal body
tr|A0A2I2V0P1|A0A2I2V0P1_FELCA	GO:0023052//signaling
tr|M3WSB2|M3WSB2_FELCA	GO:0042493//response to drug;GO:0006614//SRP-dependent cotranslational protein targeting to membrane;GO:0006617//SRP-dependent cotranslational protein targeting to membrane, signal sequence recognition;GO:0006616//SRP-dependent cotranslational protein targeting to membrane, translocation;GO:0045047//protein targeting to ER	GO:0030942//endoplasmic reticulum signal peptide binding;GO:0003924//GTPase activity;GO:0019003//GDP binding;GO:0008312//7S RNA binding;GO:0003723//RNA binding;GO:0043021//ribonucleoprotein complex binding;GO:0008144//drug binding;GO:0005525//GTP binding	GO:0005737//cytoplasm;GO:0005786//signal recognition particle, endoplasmic reticulum targeting;GO:0005634//nucleus;GO:0016607//nuclear speck;GO:0005829//cytosol
tr|A0A5F5XQT8|A0A5F5XQT8_FELCA	GO:0001971//negative regulation of activation of membrane attack complex
tr|A0A5F5XX71|A0A5F5XX71_FELCA	GO:0000387//spliceosomal snRNP assembly;GO:0042118//endothelial cell activation;GO:0090161//Golgi ribbon formation;GO:0006355//regulation of transcription, DNA-templated;GO:0006353//DNA-templated transcription, termination;GO:0019918//peptidyl-arginine methylation, to symmetrical-dimethyl arginine;GO:1904992//positive regulation of adenylate cyclase-inhibiting dopamine receptor signaling pathway	GO:0008469//histone-arginine N-methyltransferase activity;GO:0008327//methyl-CpG binding;GO:0035243//protein-arginine omega-N symmetric methyltransferase activity;GO:0044020//histone methyltransferase activity (H4-R3 specific);GO:0043021//ribonucleoprotein complex binding;GO:0046982//protein heterodimerization activity;GO:0042802//identical protein binding	GO:0005794//Golgi apparatus;GO:0005829//cytosol;GO:0035097//histone methyltransferase complex;GO:0005634//nucleus;GO:0034709//methylosome
tr|M3W442|M3W442_FELCA			GO:0016021//integral component of membrane
tr|A0A2I2U6H1|A0A2I2U6H1_FELCA	GO:0060965//negative regulation of gene silencing by miRNA;GO:2000036//regulation of stem cell population maintenance;GO:0070935//3'-UTR-mediated mRNA stabilization	GO:0019901//protein kinase binding;GO:0003725//double-stranded RNA binding;GO:0003723//RNA binding;GO:0035925//mRNA 3'-UTR AU-rich region binding;GO:0042803//protein homodimerization activity	GO:0005829//cytosol;GO:0016020//membrane;GO:1990904//ribonucleoprotein complex;GO:0005654//nucleoplasm
tr|A0A5F5XJI6|A0A5F5XJI6_FELCA	GO:1902475//L-alpha-amino acid transmembrane transport	GO:0015189//L-lysine transmembrane transporter activity;GO:0015181//arginine transmembrane transporter activity;GO:0015171//amino acid transmembrane transporter activity	GO:0016021//integral component of membrane
tr|M3WM58|M3WM58_FELCA	GO:0036065//fucosylation;GO:0060180//female mating behavior;GO:0005996//monosaccharide metabolic process;GO:0045665//negative regulation of neuron differentiation;GO:0006004//fucose metabolic process	GO:0016857//racemase and epimerase activity, acting on carbohydrates and derivatives;GO:0016853//isomerase activity;GO:0048029//monosaccharide binding;GO:0042806//fucose binding
tr|A0A2I2V573|A0A2I2V573_FELCA	GO:0001933//negative regulation of protein phosphorylation;GO:0045727//positive regulation of translation;GO:0001934//positive regulation of protein phosphorylation;GO:0034976//response to endoplasmic reticulum stress		GO:0070062//extracellular exosome;GO:0005829//cytosol;GO:0005886//plasma membrane
tr|A0A5F5XLB0|A0A5F5XLB0_FELCA	GO:0007186//G-protein coupled receptor signaling pathway	GO:0030246//carbohydrate binding	GO:0016021//integral component of membrane
tr|A0A5F5XX33|A0A5F5XX33_FELCA			GO:0005622//intracellular
tr|M3X007|M3X007_FELCA	GO:0060702//negative regulation of endoribonuclease activity;GO:0000054//ribosomal subunit export from nucleus;GO:0060338//regulation of type I interferon-mediated signaling pathway;GO:0016032//viral process;GO:0006413//translational initiation;GO:0006415//translational termination	GO:0016887//ATPase activity;GO:0043024//ribosomal small subunit binding;GO:0060698//endoribonuclease inhibitor activity;GO:0005506//iron ion binding;GO:0046872//metal ion binding;GO:0005524//ATP binding;GO:0051539//4 iron, 4 sulfur cluster binding	GO:0005737//cytoplasm;GO:0005829//cytosol;GO:0016020//membrane;GO:0005739//mitochondrion;GO:0005759//mitochondrial matrix
tr|M3X0C2|M3X0C2_FELCA	GO:0006432//phenylalanyl-tRNA aminoacylation;GO:0051290//protein heterotetramerization	GO:0004826//phenylalanine-tRNA ligase activity;GO:0000287//magnesium ion binding;GO:0003723//RNA binding;GO:0005524//ATP binding	GO:0005737//cytoplasm;GO:0016020//membrane;GO:0009328//phenylalanine-tRNA ligase complex
tr|M3X587|M3X587_FELCA	GO:0048705//skeletal system morphogenesis;GO:0035264//multicellular organism growth;GO:1902525//regulation of protein monoubiquitination;GO:0000724//double-strand break repair via homologous recombination;GO:0048568//embryonic organ development;GO:0050679//positive regulation of epithelial cell proliferation;GO:0048872//homeostasis of number of cells;GO:0007283//spermatogenesis;GO:0007338//single…	GO:0036459//thiol-dependent ubiquitinyl hydrolase activity	GO:0005764//lysosome;GO:0005634//nucleus;GO:0005770//late endosome;GO:0005654//nucleoplasm;GO:0043231//intracellular membrane-bounded organelle
tr|M3WGY1|M3WGY1_FELCA	GO:0035556//intracellular signal transduction;GO:0035249//synaptic transmission, glutamatergic;GO:0060384//innervation;GO:0090382//phagosome maturation;GO:0043065//positive regulation of apoptotic process;GO:0071333//cellular response to glucose stimulus;GO:0099525//presynaptic dense core vesicle exocytosis;GO:0016081//synaptic vesicle docking;GO:0016082//synaptic vesicle priming;GO:0007528//neur…	GO:0030742//GTP-dependent protein binding;GO:0019992//diacylglycerol binding;GO:0046872//metal ion binding	GO:0016020//membrane;GO:0031594//neuromuscular junction;GO:0044305//calyx of Held;GO:0048786//presynaptic active zone;GO:0097470//ribbon synapse;GO:0005794//Golgi apparatus;GO:0005829//cytosol;GO:0032009//early phagosome
tr|A0A337SL26|A0A337SL26_FELCA	GO:0000387//spliceosomal snRNP assembly;GO:0006884//cell volume homeostasis;GO:0006821//chloride transport	GO:0003723//RNA binding;GO:0046982//protein heterodimerization activity	GO:0005856//cytoskeleton;GO:0034715//pICln-Sm protein complex;GO:0005634//nucleus;GO:0005654//nucleoplasm;GO:0005886//plasma membrane;GO:0005829//cytosol;GO:0034709//methylosome
tr|M3W4B6|M3W4B6_FELCA	GO:0090263//positive regulation of canonical Wnt signaling pathway;GO:0002479//antigen processing and presentation of exogenous peptide antigen via MHC class I, TAP-dependent;GO:0038061//NIK/NF-kappaB signaling;GO:0033209//tumor necrosis factor-mediated signaling pathway;GO:0051437//positive regulation of ubiquitin-protein ligase activity involved in regulation of mitotic cell cycle transition;GO…	GO:0061133//endopeptidase activator activity	GO:0000502//proteasome complex;GO:0005737//cytoplasm;GO:0070062//extracellular exosome;GO:0005654//nucleoplasm;GO:0005829//cytosol;GO:0008537//proteasome activator complex
tr|A0A2I2UKA3|A0A2I2UKA3_FELCA		GO:0016798//hydrolase activity, acting on glycosyl bonds	GO:0005794//Golgi apparatus
tr|M3WHD0|M3WHD0_FELCA	GO:0051321//meiotic cell cycle;GO:0043046//DNA methylation involved in gamete generation;GO:0045070//positive regulation of viral genome replication;GO:0007283//spermatogenesis;GO:0031047//gene silencing by RNA;GO:0034587//piRNA metabolic process;GO:0061077//chaperone-mediated protein folding	GO:0005528//FK506 binding;GO:0003755//peptidyl-prolyl cis-trans isomerase activity;GO:0051879//Hsp90 protein binding;GO:0042802//identical protein binding	GO:0005737//cytoplasm;GO:0005829//cytosol;GO:0000795//synaptonemal complex
tr|A0A337SPX5|A0A337SPX5_FELCA	GO:0090090//negative regulation of canonical Wnt signaling pathway;GO:0016055//Wnt signaling pathway;GO:0007398//ectoderm development;GO:0048856//anatomical structure development	GO:0008013//beta-catenin binding;GO:0005546//phosphatidylinositol-4,5-bisphosphate binding	GO:0005886//plasma membrane
tr|A0A516V178|A0A516V178_FELCA	GO:0002474//antigen processing and presentation of peptide antigen via MHC class I;GO:0006955//immune response		GO:0016021//integral component of membrane;GO:0042612//MHC class I protein complex
tr|M3VUN9|M3VUN9_FELCA	GO:0006303//double-strand break repair via nonhomologous end joining;GO:0051103//DNA ligation involved in DNA repair	GO:0032947//protein complex scaffold activity;GO:0042803//protein homodimerization activity	GO:0043564//Ku70:Ku80 complex;GO:0070062//extracellular exosome;GO:0035861//site of double-strand break;GO:0070419//nonhomologous end joining complex
tr|M3WVC7|M3WVC7_FELCA	GO:0061024//membrane organization;GO:0007165//signal transduction;GO:0010941//regulation of cell death;GO:0090168//Golgi reassembly;GO:0043488//regulation of mRNA stability;GO:0043066//negative regulation of apoptotic process;GO:0006605//protein targeting;GO:0030168//platelet activation;GO:1900740//positive regulation of protein insertion into mitochondrial membrane involved in apoptotic signalin…	GO:0004497//monooxygenase activity;GO:0044325//ion channel binding;GO:0042802//identical protein binding;GO:0008134//transcription factor binding;GO:0019901//protein kinase binding;GO:0019904//protein domain specific binding;GO:0031625//ubiquitin protein ligase binding;GO:0045296//cadherin binding;GO:0003723//RNA binding	GO:0005737//cytoplasm;GO:0005925//focal adhesion;GO:0005615//extracellular space;GO:0005634//nucleus;GO:0005739//mitochondrion;GO:0005654//nucleoplasm;GO:0030659//cytoplasmic vesicle membrane;GO:0031982//vesicle;GO:0042470//melanosome;GO:0070062//extracellular exosome;GO:0005829//cytosol;GO:0072562//blood microparticle
tr|A0A337SA01|A0A337SA01_FELCA	GO:0071480//cellular response to gamma radiation;GO:0000723//telomere maintenance;GO:0048660//regulation of smooth muscle cell proliferation;GO:0051290//protein heterotetramerization;GO:0045892//negative regulation of transcription, DNA-templated;GO:0002218//activation of innate immune response;GO:0045944//positive regulation of transcription from RNA polymerase II promoter;GO:0045860//positive r…	GO:0008022//protein C-terminus binding;GO:0044877//macromolecular complex binding;GO:0042162//telomeric DNA binding;GO:0003691//double-stranded telomeric DNA binding;GO:0030332//cyclin binding;GO:0004003//ATP-dependent DNA helicase activity;GO:0051575//5'-deoxyribose-5-phosphate lyase activity;GO:0044212//transcription regulatory region DNA binding;GO:0003723//RNA binding;GO:0003684//damaged DNA …	GO:0000784//nuclear chromosome, telomeric region;GO:0005730//nucleolus;GO:0016020//membrane;GO:0005654//nucleoplasm;GO:0070419//nonhomologous end joining complex;GO:0043564//Ku70:Ku80 complex;GO:0032993//protein-DNA complex;GO:0005667//transcription factor complex
tr|M3WY56|M3WY56_FELCA	GO:0006457//protein folding;GO:0006458//'de novo' protein folding;GO:0061077//chaperone-mediated protein folding	GO:0044183//protein binding involved in protein folding;GO:0051082//unfolded protein binding;GO:0005524//ATP binding	GO:0005737//cytoplasm;GO:0005832//chaperonin-containing T-complex
tr|M3WKX9|M3WKX9_FELCA	GO:0051603//proteolysis involved in cellular protein catabolic process;GO:1903955//positive regulation of protein targeting to mitochondrion	GO:0004298//threonine-type endopeptidase activity	GO:0005737//cytoplasm;GO:0005839//proteasome core complex;GO:0005634//nucleus;GO:0019774//proteasome core complex, beta-subunit complex;GO:0005654//nucleoplasm;GO:0005829//cytosol;GO:0070062//extracellular exosome
tr|A0A2I2U411|A0A2I2U411_FELCA	GO:0006897//endocytosis;GO:0051046//regulation of secretion;GO:0030330//DNA damage response, signal transduction by p53 class mediator;GO:0045944//positive regulation of transcription from RNA polymerase II promoter	GO:0045296//cadherin binding;GO:0051015//actin filament binding;GO:0003774//motor activity;GO:0005524//ATP binding	GO:0005794//Golgi apparatus;GO:0001726//ruffle;GO:0045334//clathrin-coated endocytic vesicle;GO:0070062//extracellular exosome;GO:0031965//nuclear membrane;GO:0031941//filamentous actin;GO:0016459//myosin complex;GO:0016591//DNA-directed RNA polymerase II, holoenzyme;GO:0048471//perinuclear region of cytoplasm
tr|A0A337SBX6|A0A337SBX6_FELCA	GO:0030336//negative regulation of cell migration;GO:0031116//positive regulation of microtubule polymerization;GO:0007026//negative regulation of microtubule depolymerization;GO:0032703//negative regulation of interleukin-2 production;GO:1905929//positive regulation of invadopodium disassembly	GO:0008017//microtubule binding;GO:0005524//ATP binding	GO:1990752//microtubule end
tr|A0A2I2UZZ3|A0A2I2UZZ3_FELCA	GO:0042325//regulation of phosphorylation;GO:0007165//signal transduction	GO:0004865//protein serine/threonine phosphatase inhibitor activity	GO:0005737//cytoplasm;GO:0016020//membrane;GO:0012505//endomembrane system
tr|A0A337SDH4|A0A337SDH4_FELCA		GO:0016491//oxidoreductase activity	GO:0070062//extracellular exosome;GO:0005739//mitochondrion
tr|A0A2I2UZ74|A0A2I2UZ74_FELCA	GO:0006355//regulation of transcription, DNA-templated;GO:0006351//transcription, DNA-templated	GO:0031491//nucleosome binding;GO:0016740//transferase activity;GO:0003677//DNA binding;GO:0042803//protein homodimerization activity	GO:0005654//nucleoplasm;GO:0005730//nucleolus;GO:0005634//nucleus;GO:0000118//histone deacetylase complex
tr|A0A516V187|A0A516V187_FELCA	GO:0002474//antigen processing and presentation of peptide antigen via MHC class I;GO:0006955//immune response		GO:0016021//integral component of membrane;GO:0042612//MHC class I protein complex
tr|M3WBP4|M3WBP4_FELCA	GO:0042552//myelination;GO:0014819//regulation of skeletal muscle contraction;GO:0006851//mitochondrial calcium ion transmembrane transport;GO:0060291//long-term synaptic potentiation;GO:0048709//oligodendrocyte differentiation;GO:0007612//learning;GO:0007613//memory;GO:0002244//hematopoietic progenitor cell differentiation;GO:0071456//cellular response to hypoxia;GO:0007154//cell communication;G…	GO:0005432//calcium:sodium antiporter activity;GO:0099580//ion antiporter activity involved in regulation of postsynaptic membrane potential	GO:0042383//sarcolemma;GO:0005789//endoplasmic reticulum membrane;GO:0031594//neuromuscular junction;GO:0005741//mitochondrial outer membrane;GO:0005887//integral component of plasma membrane;GO:0048471//perinuclear region of cytoplasm
tr|A0A2I2V5G9|A0A2I2V5G9_FELCA	GO:0050982//detection of mechanical stimulus	GO:0005262//calcium channel activity	GO:0016020//membrane
sp|A0M8S5|TES_FELCA	GO:0008285//negative regulation of cell proliferation	GO:0045296//cadherin binding;GO:0003723//RNA binding;GO:0008270//zinc ion binding	GO:0005737//cytoplasm;GO:0005634//nucleus;GO:0005886//plasma membrane;GO:0043234//protein complex;GO:0005925//focal adhesion;GO:0005829//cytosol
tr|A0A337S9C9|A0A337S9C9_FELCA	GO:0016338//calcium-independent cell-cell adhesion via plasma membrane cell-adhesion molecules;GO:0051291//protein heterooligomerization;GO:0051260//protein homooligomerization;GO:0003382//epithelial cell morphogenesis;GO:0070830//bicellular tight junction assembly;GO:0001666//response to hypoxia	GO:0005198//structural molecule activity;GO:0042802//identical protein binding	GO:0016328//lateral plasma membrane;GO:0070062//extracellular exosome;GO:0016021//integral component of membrane;GO:0016327//apicolateral plasma membrane;GO:0005923//bicellular tight junction
tr|A0A5F5XI25|A0A5F5XI25_FELCA	GO:0006631//fatty acid metabolic process	GO:0070403//NAD+ binding;GO:0003857//3-hydroxyacyl-CoA dehydrogenase activity;GO:0050104//L-gulonate 3-dehydrogenase activity;GO:0042803//protein homodimerization activity	GO:0070062//extracellular exosome
tr|A0A337S4Y4|A0A337S4Y4_FELCA	GO:0033211//adiponectin-activated signaling pathway;GO:0046426//negative regulation of JAK-STAT cascade;GO:0010719//negative regulation of epithelial to mesenchymal transition;GO:0010633//negative regulation of epithelial cell migration;GO:0019216//regulation of lipid metabolic process;GO:0010906//regulation of glucose metabolic process;GO:0042593//glucose homeostasis;GO:1901223//negative regulat…	GO:0019901//protein kinase binding;GO:0055100//adiponectin binding;GO:0097003//adipokinetic hormone receptor activity;GO:0004872//receptor activity;GO:0046982//protein heterodimerization activity;GO:0042562//hormone binding;GO:0042802//identical protein binding	GO:0016021//integral component of membrane;GO:0005886//plasma membrane;GO:0031226//intrinsic component of plasma membrane
tr|M3VVG2|M3VVG2_FELCA		GO:0004222//metalloendopeptidase activity;GO:0017124//SH3 domain binding;GO:0046872//metal ion binding	GO:0005615//extracellular space;GO:0016021//integral component of membrane;GO:0005654//nucleoplasm;GO:0005886//plasma membrane
tr|A0A5F5XMA8|A0A5F5XMA8_FELCA	GO:0006334//nucleosome assembly;GO:0006974//cellular response to DNA damage stimulus;GO:0000209//protein polyubiquitination	GO:0031625//ubiquitin protein ligase binding;GO:0003677//DNA binding;GO:0046872//metal ion binding;GO:0004842//ubiquitin-protein transferase activity;GO:0005524//ATP binding	GO:0005634//nucleus;GO:0000786//nucleosome
tr|M3WEF5|M3WEF5_FELCA	GO:0008286//insulin receptor signaling pathway;GO:0015992//proton transport;GO:0060271//cilium assembly;GO:0034220//ion transmembrane transport;GO:0061512//protein localization to cilium;GO:0043312//neutrophil degranulation;GO:0033572//transferrin transport;GO:0090383//phagosome acidification;GO:0016241//regulation of macroautophagy	GO:0042626//ATPase activity, coupled to transmembrane movement of substances	GO:0016020//membrane;GO:0070062//extracellular exosome;GO:0005813//centrosome;GO:0005829//cytosol;GO:0005929//cilium;GO:0005765//lysosomal membrane;GO:0035579//specific granule membrane;GO:0033176//proton-transporting V-type ATPase complex;GO:0005886//plasma membrane
tr|A0A337SM91|A0A337SM91_FELCA	GO:0021902//commitment of neuronal cell to specific neuron type in forebrain;GO:1902667//regulation of axon guidance;GO:0021764//amygdala development;GO:0045944//positive regulation of transcription from RNA polymerase II promoter;GO:0006351//transcription, DNA-templated;GO:0030902//hindbrain development;GO:0001661//conditioned taste aversion;GO:0010092//specification of animal organ identity	GO:0003700//DNA binding transcription factor activity;GO:0003677//DNA binding;GO:0000979//RNA polymerase II core promoter sequence-specific DNA binding	GO:0005634//nucleus
tr|M3W6Y4|M3W6Y4_FELCA	GO:0009117//nucleotide metabolic process;GO:0051607//defense response to virus	GO:0000287//magnesium ion binding;GO:0008253//5'-nucleotidase activity;GO:0000166//nucleotide binding	GO:0005737//cytoplasm;GO:0005783//endoplasmic reticulum;GO:0005739//mitochondrion
tr|M3WDP0|M3WDP0_FELCA	GO:0033673//negative regulation of kinase activity;GO:0042744//hydrogen peroxide catabolic process;GO:0032496//response to lipopolysaccharide;GO:0007005//mitochondrion organization;GO:0008284//positive regulation of cell proliferation;GO:0018171//peptidyl-cysteine oxidation;GO:0034614//cellular response to reactive oxygen species;GO:0045454//cell redox homeostasis;GO:0001893//maternal placenta de…	GO:0008022//protein C-terminus binding;GO:0008379//thioredoxin peroxidase activity;GO:0042802//identical protein binding;GO:0019901//protein kinase binding;GO:0051920//peroxiredoxin activity;GO:0043027//cysteine-type endopeptidase inhibitor activity involved in apoptotic process	GO:0070062//extracellular exosome;GO:0043209//myelin sheath;GO:0005739//mitochondrion;GO:0008385//IkappaB kinase complex;GO:0043234//protein complex;GO:0005623//cell;GO:0005769//early endosome
tr|M3WN21|M3WN21_FELCA	GO:0006869//lipid transport	GO:0042626//ATPase activity, coupled to transmembrane movement of substances;GO:0005524//ATP binding	GO:0043231//intracellular membrane-bounded organelle;GO:0016021//integral component of membrane;GO:0005739//mitochondrion
tr|A0A337SE95|A0A337SE95_FELCA		GO:0042802//identical protein binding	GO:0005794//Golgi apparatus;GO:0016021//integral component of membrane
tr|M3WEL8|M3WEL8_FELCA	GO:0030036//actin cytoskeleton organization;GO:0050821//protein stabilization;GO:0030833//regulation of actin filament polymerization;GO:0030837//negative regulation of actin filament polymerization;GO:0030838//positive regulation of actin filament polymerization;GO:0001843//neural tube closure;GO:0032781//positive regulation of ATPase activity;GO:0032233//positive regulation of actin filament bu…	GO:0070064//proline-rich region binding;GO:0005546//phosphatidylinositol-4,5-bisphosphate binding;GO:0003779//actin binding;GO:0000774//adenyl-nucleotide exchange factor activity;GO:0045296//cadherin binding;GO:0003723//RNA binding;GO:0017048//Rho GTPase binding;GO:0003785//actin monomer binding	GO:0072562//blood microparticle;GO:0005925//focal adhesion;GO:0005737//cytoplasm;GO:0070062//extracellular exosome;GO:0005634//nucleus;GO:0016020//membrane;GO:0005856//cytoskeleton;GO:0005938//cell cortex
tr|M3WY69|M3WY69_FELCA	GO:1902043//positive regulation of extrinsic apoptotic signaling pathway via death domain receptors;GO:0032147//activation of protein kinase activity;GO:0050821//protein stabilization;GO:0007165//signal transduction;GO:0042981//regulation of apoptotic process;GO:0023014//signal transduction by protein phosphorylation;GO:0007417//central nervous system development;GO:0007346//regulation of mitotic…	GO:0000287//magnesium ion binding;GO:0004674//protein serine/threonine kinase activity;GO:0042802//identical protein binding;GO:0005524//ATP binding	GO:0005737//cytoplasm;GO:0043234//protein complex
tr|A0A2I2ULA7|A0A2I2ULA7_FELCA	GO:0032623//interleukin-2 production;GO:0050852//T cell receptor signaling pathway;GO:0006851//mitochondrial calcium ion transmembrane transport;GO:0006874//cellular calcium ion homeostasis;GO:1990046//stress-induced mitochondrial fusion;GO:0042776//mitochondrial ATP synthesis coupled proton transport;GO:0010876//lipid localization;GO:0010918//positive regulation of mitochondrial membrane potenti…	GO:0051020//GTPase binding;GO:1901612//cardiolipin binding	GO:0019897//extrinsic component of plasma membrane;GO:0015629//actin cytoskeleton;GO:0008180//COP9 signalosome;GO:0005743//mitochondrial inner membrane;GO:0016020//membrane;GO:0005758//mitochondrial intermembrane space;GO:0042101//T cell receptor complex;GO:0001772//immunological synapse;GO:0045121//membrane raft
tr|M3WXK6|M3WXK6_FELCA	GO:0006620//posttranslational protein targeting to endoplasmic reticulum membrane	GO:0008565//protein transporter activity	GO:0005791//rough endoplasmic reticulum;GO:0016021//integral component of membrane;GO:0005789//endoplasmic reticulum membrane;GO:0005622//intracellular
tr|A0A2I2UWC7|A0A2I2UWC7_FELCA	GO:0042147//retrograde transport, endosome to Golgi;GO:0046854//phosphatidylinositol phosphorylation	GO:0000285//1-phosphatidylinositol-3-phosphate 5-kinase activity;GO:0046872//metal ion binding	GO:0005829//cytosol;GO:0010008//endosome membrane
tr|M3X4T0|M3X4T0_FELCA		GO:0005524//ATP binding
tr|A0A337SL45|A0A337SL45_FELCA	GO:0006893//Golgi to plasma membrane transport;GO:2000535//regulation of entry of bacterium into host cell;GO:0001927//exocyst assembly	GO:0017160//Ral GTPase binding;GO:0047485//protein N-terminus binding;GO:0019901//protein kinase binding	GO:0000145//exocyst;GO:0016020//membrane
tr|M3X4I3|M3X4I3_FELCA			GO:0016021//integral component of membrane
tr|A0A2I2UQT9|A0A2I2UQT9_FELCA	GO:0008104//protein localization;GO:0042552//myelination;GO:0045056//transcytosis;GO:0001766//membrane raft polarization	GO:0019911//structural constituent of myelin sheath	GO:0070062//extracellular exosome;GO:0016324//apical plasma membrane;GO:0016021//integral component of membrane;GO:0045121//membrane raft;GO:0012505//endomembrane system;GO:0048471//perinuclear region of cytoplasm
tr|A0A2I2U6F0|A0A2I2U6F0_FELCA	GO:0008284//positive regulation of cell proliferation	GO:0008083//growth factor activity	GO:0005615//extracellular space
tr|M3W3F8|M3W3F8_FELCA	GO:0033211//adiponectin-activated signaling pathway;GO:0044539//long-chain fatty acid import;GO:0008152//metabolic process;GO:0071902//positive regulation of protein serine/threonine kinase activity;GO:0008610//lipid biosynthetic process	GO:0003824//catalytic activity;GO:0004467//long-chain fatty acid-CoA ligase activity	GO:0016021//integral component of membrane;GO:0005739//mitochondrion
tr|A0A337SQX3|A0A337SQX3_FELCA	GO:0045921//positive regulation of exocytosis;GO:1903690//negative regulation of wound healing, spreading of epidermal cells;GO:0034453//microtubule anchoring;GO:0010634//positive regulation of epithelial cell migration;GO:0006903//vesicle targeting;GO:0051893//regulation of focal adhesion assembly;GO:0051301//cell division;GO:0007020//microtubule nucleation;GO:0040001//establishment of mitotic s…	GO:0002162//dystroglycan binding;GO:0051010//microtubule plus-end binding;GO:0043515//kinetochore binding	GO:0030981//cortical microtubule cytoskeleton;GO:0031592//centrosomal corona;GO:0005925//focal adhesion;GO:0070062//extracellular exosome;GO:0016020//membrane;GO:0005794//Golgi apparatus;GO:0005881//cytoplasmic microtubule;GO:0045180//basal cortex;GO:0000776//kinetochore;GO:0005828//kinetochore microtubule
tr|M3VV61|M3VV61_FELCA	GO:0007155//cell adhesion;GO:0007411//axon guidance;GO:0045665//negative regulation of neuron differentiation
tr|A0A2I2UDM2|A0A2I2UDM2_FELCA	GO:0006886//intracellular protein transport;GO:0006897//endocytosis		GO:0005737//cytoplasm;GO:0005794//Golgi apparatus;GO:0030121//AP-1 adaptor complex
tr|A0A337SIZ4|A0A337SIZ4_FELCA	GO:0019216//regulation of lipid metabolic process;GO:1904274//tricellular tight junction assembly;GO:0001889//liver development;GO:0060856//establishment of blood-brain barrier;GO:0061833//protein localization to tricellular tight junction		GO:0034361//very-low-density lipoprotein particle;GO:0034362//low-density lipoprotein particle;GO:0042627//chylomicron;GO:0070062//extracellular exosome;GO:0061689//tricellular tight junction;GO:0016021//integral component of membrane;GO:0005886//plasma membrane
tr|M3VWL5|M3VWL5_FELCA	GO:0006355//regulation of transcription, DNA-templated	GO:0046872//metal ion binding;GO:0003713//transcription coactivator activity;GO:0098641//cadherin binding involved in cell-cell adhesion	GO:0005856//cytoskeleton;GO:0005913//cell-cell adherens junction;GO:0005667//transcription factor complex;GO:0005925//focal adhesion
tr|A0A2I2UUC7|A0A2I2UUC7_FELCA	GO:0051259//protein oligomerization;GO:0006897//endocytosis;GO:0042147//retrograde transport, endosome to Golgi;GO:0072673//lamellipodium morphogenesis;GO:0006886//intracellular protein transport	GO:0046982//protein heterodimerization activity;GO:0005154//epidermal growth factor receptor binding;GO:0035091//phosphatidylinositol binding;GO:0005158//insulin receptor binding;GO:0045296//cadherin binding;GO:1990459//transferrin receptor binding;GO:0042803//protein homodimerization activity;GO:1990460//leptin receptor binding	GO:0030904//retromer complex;GO:0070062//extracellular exosome;GO:0005829//cytosol;GO:0005622//intracellular;GO:0005764//lysosome;GO:0030905//retromer, tubulation complex;GO:0010008//endosome membrane
tr|A0A5F5Y6E8|A0A5F5Y6E8_FELCA	GO:0030334//regulation of cell migration;GO:0007420//brain development;GO:0033564//anterior/posterior axon guidance;GO:0043065//positive regulation of apoptotic process	GO:0005042//netrin receptor activity	GO:0016021//integral component of membrane;GO:0005886//plasma membrane
tr|A0A5F5XQV5|A0A5F5XQV5_FELCA	GO:0007254//JNK cascade;GO:0007264//small GTPase mediated signal transduction	GO:0005070//SH3/SH2 adaptor activity;GO:0005085//guanyl-nucleotide exchange factor activity	GO:0005622//intracellular
tr|A0A337SWS9|A0A337SWS9_FELCA	GO:0034475//U4 snRNA 3'-end processing;GO:0071038//nuclear polyadenylation-dependent tRNA catabolic process;GO:0071051//polyadenylation-dependent snoRNA 3'-end processing;GO:0071035//nuclear polyadenylation-dependent rRNA catabolic process;GO:0030307//positive regulation of cell growth;GO:0071034//CUT catabolic process;GO:0071049//nuclear retention of pre-mRNA with aberrant 3'-ends at the site of…	GO:0003723//RNA binding	GO:0005730//nucleolus;GO:0000176//nuclear exosome (RNase complex);GO:0000177//cytoplasmic exosome (RNase complex)
tr|M3WGZ2|M3WGZ2_FELCA	GO:0000187//activation of MAPK activity;GO:0000902//cell morphogenesis;GO:0032060//bleb assembly;GO:0071359//cellular response to dsRNA;GO:0033198//response to ATP	GO:0001614//purinergic nucleotide receptor activity;GO:0004931//extracellularly ATP-gated cation channel activity;GO:0001530//lipopolysaccharide binding;GO:0005524//ATP binding	GO:0005911//cell-cell junction;GO:0005639//integral component of nuclear inner membrane;GO:0009897//external side of plasma membrane;GO:0098794//postsynapse;GO:0005887//integral component of plasma membrane
tr|A0A337SMS6|A0A337SMS6_FELCA	GO:0036066//protein O-linked fucosylation;GO:0015786//UDP-glucose transmembrane transport;GO:0045747//positive regulation of Notch signaling pathway;GO:0010629//negative regulation of gene expression		GO:0005794//Golgi apparatus;GO:0005793//endoplasmic reticulum-Golgi intermediate compartment;GO:0005801//cis-Golgi network;GO:0016021//integral component of membrane;GO:0005654//nucleoplasm
tr|A0A5F5Y0D8|A0A5F5Y0D8_FELCA	GO:0006432//phenylalanyl-tRNA aminoacylation;GO:0051290//protein heterotetramerization	GO:0004826//phenylalanine-tRNA ligase activity;GO:0000287//magnesium ion binding;GO:0003723//RNA binding;GO:0005524//ATP binding	GO:0005737//cytoplasm;GO:0016020//membrane;GO:0009328//phenylalanine-tRNA ligase complex
tr|A0A2I2V2X5|A0A2I2V2X5_FELCA	GO:0033539//fatty acid beta-oxidation using acyl-CoA dehydrogenase;GO:0022904//respiratory electron transport chain	GO:0050660//flavin adenine dinucleotide binding;GO:0009055//electron transfer activity;GO:0016491//oxidoreductase activity	GO:0070062//extracellular exosome;GO:0005739//mitochondrion;GO:0005759//mitochondrial matrix
tr|M3WAC8|M3WAC8_FELCA		GO:0008017//microtubule binding	GO:0015630//microtubule cytoskeleton
tr|M3WRG0|M3WRG0_FELCA	GO:0051938//L-glutamate import;GO:0042137//sequestering of neurotransmitter;GO:0007616//long-term memory;GO:0097401//synaptic vesicle lumen acidification;GO:0055085//transmembrane transport;GO:0035725//sodium ion transmembrane transport;GO:0006836//neurotransmitter transport;GO:0035249//synaptic transmission, glutamatergic	GO:0015319//sodium:inorganic phosphate symporter activity;GO:0015321//sodium-dependent phosphate transmembrane transporter activity;GO:0008068//extracellularly glutamate-gated chloride channel activity	GO:0030672//synaptic vesicle membrane;GO:0044300//cerebellar mossy fiber;GO:0016021//integral component of membrane;GO:0048786//presynaptic active zone;GO:0060076//excitatory synapse;GO:0098794//postsynapse;GO:0030054//cell junction
tr|A0A5F5XFF8|A0A5F5XFF8_FELCA	GO:0006839//mitochondrial transport;GO:0030974//thiamine pyrophosphate transmembrane transport	GO:0015234//thiamine transmembrane transporter activity	GO:0005634//nucleus;GO:0031305//integral component of mitochondrial inner membrane
tr|M3WSM2|M3WSM2_FELCA	GO:0008037//cell recognition;GO:0046718//viral entry into host cell;GO:0007155//cell adhesion;GO:0007156//homophilic cell adhesion via plasma membrane adhesion molecules;GO:0007157//heterophilic cell-cell adhesion via plasma membrane cell adhesion molecules	GO:0050839//cell adhesion molecule binding;GO:0004872//receptor activity;GO:0005102//receptor binding;GO:0042803//protein homodimerization activity	GO:0070062//extracellular exosome;GO:0016021//integral component of membrane;GO:0005913//cell-cell adherens junction;GO:0005887//integral component of plasma membrane
tr|M3WEJ0|M3WEJ0_FELCA	GO:0001574//ganglioside biosynthetic process;GO:0006491//N-glycan processing;GO:0006486//protein glycosylation;GO:0009311//oligosaccharide metabolic process;GO:1990743//protein sialylation	GO:0003828//alpha-N-acetylneuraminate alpha-2,8-sialyltransferase activity;GO:0042802//identical protein binding;GO:0008373//sialyltransferase activity	GO:0005794//Golgi apparatus;GO:0016021//integral component of membrane
tr|M3X4J3|M3X4J3_FELCA	GO:0000186//activation of MAPKK activity;GO:1990090//cellular response to nerve growth factor stimulus;GO:1905451//positive regulation of Fc-gamma receptor signaling pathway involved in phagocytosis;GO:0032966//negative regulation of collagen biosynthetic process;GO:0007165//signal transduction;GO:0046326//positive regulation of glucose import;GO:0061028//establishment of endothelial barrier;GO:0…	GO:0032403//protein complex binding;GO:0005525//GTP binding;GO:0008565//protein transporter activity;GO:0017034//Rap guanyl-nucleotide exchange factor activity;GO:0003924//GTPase activity;GO:0017016//Ras GTPase binding	GO:0005770//late endosome;GO:0032045//guanyl-nucleotide exchange factor complex;GO:0035579//specific granule membrane;GO:0030054//cell junction;GO:0005737//cytoplasm;GO:0043209//myelin sheath;GO:0016020//membrane;GO:0043005//neuron projection;GO:0048471//perinuclear region of cytoplasm;GO:0045335//phagocytic vesicle;GO:0005886//plasma membrane;GO:0070062//extracellular exosome;GO:0005829//cytosol…
tr|M3X115|M3X115_FELCA		GO:0046872//metal ion binding;GO:0004222//metalloendopeptidase activity
tr|M3X3B7|M3X3B7_FELCA	GO:0019896//axonal transport of mitochondrion;GO:0031117//positive regulation of microtubule depolymerization;GO:0034214//protein hexamerization;GO:0090148//membrane fission;GO:0006888//ER to Golgi vesicle-mediated transport;GO:0007409//axonogenesis;GO:0051260//protein homooligomerization;GO:0000281//mitotic cytokinesis;GO:0008089//anterograde axonal transport;GO:0032467//positive regulation of c…	GO:0008568//microtubule-severing ATPase activity;GO:0048487//beta-tubulin binding;GO:0005524//ATP binding;GO:0008017//microtubule binding;GO:0043014//alpha-tubulin binding	GO:0005783//endoplasmic reticulum;GO:0005874//microtubule;GO:0005819//spindle;GO:0005813//centrosome;GO:0016021//integral component of membrane;GO:1904115//axon cytoplasm;GO:0005654//nucleoplasm;GO:0031965//nuclear membrane;GO:0048471//perinuclear region of cytoplasm;GO:0070062//extracellular exosome;GO:0005829//cytosol;GO:0030496//midbody;GO:0005768//endosome
tr|M3W181|M3W181_FELCA	GO:0050821//protein stabilization;GO:0016559//peroxisome fission;GO:1900131//negative regulation of lipid binding;GO:0045046//protein import into peroxisome membrane;GO:0061077//chaperone-mediated protein folding;GO:0072321//chaperone-mediated protein transport	GO:0047485//protein N-terminus binding;GO:0051117//ATPase binding;GO:0036105//peroxisome membrane class-1 targeting sequence binding	GO:0043234//protein complex;GO:0005778//peroxisomal membrane;GO:0005829//cytosol;GO:0005777//peroxisome;GO:0005654//nucleoplasm
tr|A0A337SRE7|A0A337SRE7_FELCA	GO:0043065//positive regulation of apoptotic process;GO:0006915//apoptotic process;GO:0016567//protein ubiquitination;GO:0042787//protein ubiquitination involved in ubiquitin-dependent protein catabolic process	GO:0031625//ubiquitin protein ligase binding;GO:0061631//ubiquitin conjugating enzyme activity;GO:0061630//ubiquitin protein ligase activity;GO:0005524//ATP binding	GO:0005737//cytoplasm;GO:0005634//nucleus;GO:0005654//nucleoplasm;GO:0005829//cytosol
tr|A0A337RXE5|A0A337RXE5_FELCA	GO:0006094//gluconeogenesis	GO:0004613//phosphoenolpyruvate carboxykinase (GTP) activity;GO:0005525//GTP binding	GO:0070062//extracellular exosome;GO:0005739//mitochondrion
tr|M3WED0|M3WED0_FELCA	GO:0001561//fatty acid alpha-oxidation;GO:0006635//fatty acid beta-oxidation;GO:0097089//methyl-branched fatty acid metabolic process;GO:0044539//long-chain fatty acid import;GO:0006699//bile acid biosynthetic process;GO:0042760//very long-chain fatty acid catabolic process	GO:0050197//phytanate-CoA ligase activity;GO:0031957//very long-chain fatty acid-CoA ligase activity;GO:0019899//enzyme binding;GO:0004467//long-chain fatty acid-CoA ligase activity;GO:0015245//fatty acid transmembrane transporter activity;GO:0070251//pristanate-CoA ligase activity;GO:0005102//receptor binding	GO:0005779//integral component of peroxisomal membrane;GO:0030176//integral component of endoplasmic reticulum membrane;GO:0005788//endoplasmic reticulum lumen;GO:0005739//mitochondrion;GO:0070062//extracellular exosome
tr|A0A337SQZ8|A0A337SQZ8_FELCA		GO:0003723//RNA binding	GO:0005730//nucleolus
tr|M3XDT7|M3XDT7_FELCA	GO:0006886//intracellular protein transport;GO:1903551//regulation of extracellular exosome assembly;GO:1903543//positive regulation of exosomal secretion	GO:0044389//ubiquitin-like protein ligase binding	GO:0033565//ESCRT-0 complex
tr|M3WFG2|M3WFG2_FELCA	GO:0045089//positive regulation of innate immune response;GO:0007605//sensory perception of sound;GO:0008360//regulation of cell shape;GO:0042742//defense response to bacterium	GO:0005518//collagen binding	GO:0070062//extracellular exosome;GO:0005578//proteinaceous extracellular matrix
tr|M3WF65|M3WF65_FELCA	GO:0034136//negative regulation of toll-like receptor 2 signaling pathway;GO:0030889//negative regulation of B cell proliferation;GO:0050727//regulation of inflammatory response;GO:0043407//negative regulation of MAP kinase activity;GO:0031175//neuron projection development;GO:0007169//transmembrane receptor protein tyrosine kinase signaling pathway;GO:0035556//intracellular signal transduction;G…	GO:0017124//SH3 domain binding;GO:0044325//ion channel binding;GO:0004715//non-membrane spanning protein tyrosine kinase activity;GO:0140031//phosphorylation-dependent protein binding;GO:0046875//ephrin receptor binding;GO:0005524//ATP binding;GO:0032403//protein complex binding	GO:0048471//perinuclear region of cytoplasm;GO:0005794//Golgi apparatus;GO:0005886//plasma membrane;GO:0070062//extracellular exosome;GO:0045121//membrane raft;GO:0005634//nucleus
tr|M3W447|M3W447_FELCA		GO:0008289//lipid binding;GO:0000062//fatty-acyl-CoA binding
tr|M3WWE7|M3WWE7_FELCA	GO:0097009//energy homeostasis;GO:0003085//negative regulation of systemic arterial blood pressure;GO:0002353//plasma kallikrein-kinin cascade;GO:0060055//angiogenesis involved in wound healing;GO:2000377//regulation of reactive oxygen species metabolic process;GO:0042593//glucose homeostasis;GO:0043535//regulation of blood vessel endothelial cell migration;GO:0006508//proteolysis;GO:0002155//reg…	GO:0008239//dipeptidyl-peptidase activity;GO:0008236//serine-type peptidase activity	GO:0070062//extracellular exosome;GO:0045178//basal part of cell
tr|M3WT65|M3WT65_FELCA	GO:0000066//mitochondrial ornithine transport;GO:0006810//transport;GO:0006839//mitochondrial transport	GO:0000064//L-ornithine transmembrane transporter activity	GO:0005743//mitochondrial inner membrane;GO:0016021//integral component of membrane
tr|A0A337S5Z3|A0A337S5Z3_FELCA	GO:0007601//visual perception;GO:0050896//response to stimulus	GO:0004114//3',5'-cyclic-nucleotide phosphodiesterase activity;GO:0017137//Rab GTPase binding;GO:0005095//GTPase inhibitor activity	GO:0005856//cytoskeleton;GO:0031410//cytoplasmic vesicle;GO:0005829//cytosol;GO:0030659//cytoplasmic vesicle membrane;GO:0005929//cilium
tr|A0A337SDB3|A0A337SDB3_FELCA	GO:0071479//cellular response to ionizing radiation;GO:0000077//DNA damage checkpoint;GO:0034472//snRNA 3'-end processing;GO:0016180//snRNA processing;GO:0042795//snRNA transcription from RNA polymerase II promoter	GO:0005319//lipid transporter activity	GO:0005737//cytoplasm;GO:0005634//nucleus;GO:0016607//nuclear speck;GO:0032039//integrator complex;GO:0005654//nucleoplasm;GO:0005694//chromosome;GO:0005829//cytosol
tr|A0A337SJX2|A0A337SJX2_FELCA	GO:0007219//Notch signaling pathway;GO:0042351//'de novo' GDP-L-fucose biosynthetic process;GO:0019673//GDP-mannose metabolic process	GO:0008446//GDP-mannose 4,6-dehydratase activity;GO:0070401//NADP+ binding;GO:0042802//identical protein binding	GO:0005737//cytoplasm;GO:0070062//extracellular exosome;GO:0005829//cytosol
tr|M3W7G5|M3W7G5_FELCA	GO:0042742//defense response to bacterium;GO:0030193//regulation of blood coagulation;GO:0007155//cell adhesion;GO:0010468//regulation of gene expression	GO:0005540//hyaluronic acid binding;GO:0005044//scavenger receptor activity;GO:0005041//low-density lipoprotein receptor activity;GO:0005509//calcium ion binding;GO:0030169//low-density lipoprotein particle binding	GO:0005829//cytosol;GO:0005887//integral component of plasma membrane
tr|A0A5F5XFJ7|A0A5F5XFJ7_FELCA			GO:0016020//membrane;GO:0005783//endoplasmic reticulum
tr|A0A337S112|A0A337S112_FELCA	GO:1990830//cellular response to leukemia inhibitory factor;GO:0006231//dTMP biosynthetic process;GO:0006545//glycine biosynthetic process;GO:1904482//cellular response to tetrahydrofolate;GO:0051289//protein homotetramerization;GO:0006565//L-serine catabolic process;GO:0035999//tetrahydrofolate interconversion;GO:0009113//purine nucleobase biosynthetic process;GO:0046655//folic acid metabolic pr…	GO:0004372//glycine hydroxymethyltransferase activity;GO:0000900//translation repressor activity, nucleic acid binding;GO:0030170//pyridoxal phosphate binding;GO:0070905//serine binding;GO:0048027//mRNA 5'-UTR binding;GO:0042803//protein homodimerization activity	GO:0070062//extracellular exosome;GO:0005829//cytosol;GO:0005739//mitochondrion;GO:0005634//nucleus
tr|A0A337SVM2|A0A337SVM2_FELCA	GO:0007275//multicellular organism development
tr|M3WIR6|M3WIR6_FELCA	GO:0015991//ATP hydrolysis coupled proton transport;GO:0046034//ATP metabolic process	GO:0005524//ATP binding	GO:0033180//proton-transporting V-type ATPase, V1 domain;GO:0001726//ruffle;GO:0070062//extracellular exosome;GO:0043209//myelin sheath;GO:0005829//cytosol;GO:0005765//lysosomal membrane;GO:0005902//microvillus;GO:0012505//endomembrane system;GO:0005886//plasma membrane;GO:0042470//melanosome
tr|M3WDU7|M3WDU7_FELCA	GO:1990830//cellular response to leukemia inhibitory factor;GO:0042274//ribosomal small subunit biogenesis;GO:0000462//maturation of SSU-rRNA from tricistronic rRNA transcript (SSU-rRNA, 5.8S rRNA, LSU-rRNA);GO:0006412//translation;GO:0006364//rRNA processing	GO:0003735//structural constituent of ribosome;GO:0003723//RNA binding	GO:0022627//cytosolic small ribosomal subunit;GO:0070062//extracellular exosome;GO:0016020//membrane;GO:0031012//extracellular matrix;GO:0005925//focal adhesion
tr|A0A2I2UGZ5|A0A2I2UGZ5_FELCA	GO:1900383//regulation of synaptic plasticity by receptor localization to synapse	GO:0046875//ephrin receptor binding	GO:0043231//intracellular membrane-bounded organelle;GO:0043197//dendritic spine;GO:0005829//cytosol;GO:0045211//postsynaptic membrane;GO:0014069//postsynaptic density;GO:0005886//plasma membrane;GO:0015030//Cajal body;GO:0030054//cell junction
tr|A0A5F5XEJ4|A0A5F5XEJ4_FELCA	GO:0008152//metabolic process	GO:0016874//ligase activity	GO:0016021//integral component of membrane
tr|M3X6H1|M3X6H1_FELCA	GO:0044208//'de novo' AMP biosynthetic process;GO:0046040//IMP metabolic process	GO:0004019//adenylosuccinate synthase activity;GO:0000287//magnesium ion binding;GO:0046872//metal ion binding;GO:0005525//GTP binding	GO:0005737//cytoplasm;GO:0070062//extracellular exosome;GO:0005829//cytosol;GO:0005886//plasma membrane
tr|M3VZR8|M3VZR8_FELCA	GO:0006457//protein folding;GO:0006458//'de novo' protein folding;GO:1904851//positive regulation of establishment of protein localization to telomere;GO:0050821//protein stabilization;GO:1904871//positive regulation of protein localization to Cajal body;GO:1901998//toxin transport;GO:0032212//positive regulation of telomere maintenance via telomerase;GO:0007339//binding of sperm to zona pellucid…	GO:0048487//beta-tubulin binding;GO:0051082//unfolded protein binding;GO:0048027//mRNA 5'-UTR binding;GO:0003730//mRNA 3'-UTR binding;GO:0005524//ATP binding;GO:0031681//G-protein beta-subunit binding;GO:0044183//protein binding involved in protein folding	GO:0005874//microtubule;GO:0070062//extracellular exosome;GO:0005730//nucleolus;GO:0043209//myelin sheath;GO:0005813//centrosome;GO:0005832//chaperonin-containing T-complex;GO:0044297//cell body;GO:0002199//zona pellucida receptor complex
tr|M3W2B0|M3W2B0_FELCA	GO:1905344//prostaglandin catabolic process;GO:0052651//monoacylglycerol catabolic process	GO:0047372//acylglycerol lipase activity	GO:0016021//integral component of membrane
tr|M3XB73|M3XB73_FELCA	GO:1902042//negative regulation of extrinsic apoptotic signaling pathway via death domain receptors;GO:0000186//activation of MAPKK activity;GO:0033138//positive regulation of peptidyl-serine phosphorylation;GO:0008285//negative regulation of cell proliferation;GO:0030154//cell differentiation;GO:0048011//neurotrophin TRK receptor signaling pathway;GO:0060324//face development;GO:0035556//intrace…	GO:0031434//mitogen-activated protein kinase kinase binding;GO:0005057//signal transducer activity, downstream of receptor;GO:0004674//protein serine/threonine kinase activity;GO:0046872//metal ion binding;GO:0005524//ATP binding;GO:0017016//Ras GTPase binding;GO:0042802//identical protein binding;GO:0004709//MAP kinase kinase kinase activity	GO:0016607//nuclear speck;GO:0005794//Golgi apparatus;GO:0031143//pseudopodium;GO:0005886//plasma membrane;GO:0005829//cytosol;GO:0005622//intracellular
tr|M3W1N5|M3W1N5_FELCA	GO:0060628//regulation of ER to Golgi vesicle-mediated transport;GO:1902504//regulation of signal transduction involved in mitotic G2 DNA damage checkpoint;GO:0048193//Golgi vesicle transport		GO:0070939//Dsl1/NZR complex
tr|A0A5F5Y6X5|A0A5F5Y6X5_FELCA	GO:0008286//insulin receptor signaling pathway;GO:0032435//negative regulation of proteasomal ubiquitin-dependent protein catabolic process;GO:0006337//nucleosome disassembly;GO:0043044//ATP-dependent chromatin remodeling;GO:0009887//animal organ morphogenesis;GO:0045944//positive regulation of transcription from RNA polymerase II promoter	GO:0047485//protein N-terminus binding;GO:0031492//nucleosomal DNA binding;GO:0000978//RNA polymerase II proximal promoter sequence-specific DNA binding;GO:0000980//RNA polymerase II distal enhancer sequence-specific DNA binding	GO:0043234//protein complex;GO:0005654//nucleoplasm;GO:0071564//npBAF complex;GO:0016514//SWI/SNF complex;GO:0071565//nBAF complex;GO:0001741//XY body
tr|A0A5F5Y1R8|A0A5F5Y1R8_FELCA	GO:0001731//formation of translation preinitiation complex	GO:0003743//translation initiation factor activity	GO:0070062//extracellular exosome;GO:0016282//eukaryotic 43S preinitiation complex;GO:0071541//eukaryotic translation initiation factor 3 complex, eIF3m;GO:0016020//membrane;GO:0033290//eukaryotic 48S preinitiation complex
tr|M3W950|M3W950_FELCA			GO:0031012//extracellular matrix
tr|A0A337SAJ1|A0A337SAJ1_FELCA	GO:0060385//axonogenesis involved in innervation
tr|A0A2I2V4F7|A0A2I2V4F7_FELCA	GO:0021549//cerebellum development;GO:2000177//regulation of neural precursor cell proliferation;GO:0021510//spinal cord development;GO:0033119//negative regulation of RNA splicing;GO:0006376//mRNA splice site selection;GO:0006397//mRNA processing	GO:0036002//pre-mRNA binding;GO:0003723//RNA binding;GO:0003729//mRNA binding	GO:0005634//nucleus;GO:0030426//growth cone;GO:0043025//neuronal cell body;GO:0005681//spliceosomal complex
tr|A0A5F5Y794|A0A5F5Y794_FELCA	GO:0043457//regulation of cellular respiration;GO:0042254//ribosome biogenesis;GO:0010941//regulation of cell death;GO:0032543//mitochondrial translation	GO:0003924//GTPase activity;GO:0003723//RNA binding;GO:0005525//GTP binding	GO:0005739//mitochondrion;GO:0031314//extrinsic component of mitochondrial inner membrane
tr|G3XEW7|G3XEW7_FELCA	GO:0000122//negative regulation of transcription from RNA polymerase II promoter;GO:0071492//cellular response to UV-A;GO:0034389//lipid particle organization;GO:0006457//protein folding;GO:0006461//protein complex assembly;GO:0045070//positive regulation of viral genome replication;GO:0061077//chaperone-mediated protein folding;GO:0043065//positive regulation of apoptotic process;GO:0042981//reg…	GO:0051879//Hsp90 protein binding;GO:0003755//peptidyl-prolyl cis-trans isomerase activity;GO:0008134//transcription factor binding	GO:0005730//nucleolus;GO:0005829//cytosol
tr|A0A2I2UZQ6|A0A2I2UZQ6_FELCA	GO:0060350//endochondral bone morphogenesis;GO:0071168//protein localization to chromatin;GO:0032091//negative regulation of protein binding;GO:0030520//intracellular estrogen receptor signaling pathway;GO:0045600//positive regulation of fat cell differentiation;GO:0016571//histone methylation;GO:2000171//negative regulation of dendrite development;GO:0008284//positive regulation of cell prolifer…	GO:0016274//protein-arginine N-methyltransferase activity;GO:0042054//histone methyltransferase activity;GO:0008469//histone-arginine N-methyltransferase activity;GO:0008276//protein methyltransferase activity;GO:0035242//protein-arginine omega-N asymmetric methyltransferase activity;GO:0003713//transcription coactivator activity;GO:0070577//lysine-acetylated histone binding;GO:0035642//histone m…	GO:0090575//RNA polymerase II transcription factor complex;GO:0005737//cytoplasm;GO:0005634//nucleus;GO:0005654//nucleoplasm;GO:0005829//cytosol
tr|A0A5F5Y349|A0A5F5Y349_FELCA	GO:0051965//positive regulation of synapse assembly;GO:0007409//axonogenesis		GO:0016021//integral component of membrane
tr|A0A337SQ32|A0A337SQ32_FELCA	GO:0018345//protein palmitoylation	GO:0019706//protein-cysteine S-palmitoyltransferase activity;GO:0016409//palmitoyltransferase activity	GO:0016021//integral component of membrane;GO:0005789//endoplasmic reticulum membrane;GO:0005783//endoplasmic reticulum
tr|A0A5F5XW21|A0A5F5XW21_FELCA	GO:0001829//trophectodermal cell differentiation;GO:0006355//regulation of transcription, DNA-templated;GO:2000036//regulation of stem cell population maintenance		GO:0005634//nucleus;GO:0000932//P-body;GO:0030015//CCR4-NOT core complex
tr|A0A2I2UYM5|A0A2I2UYM5_FELCA	GO:0007030//Golgi organization;GO:0007264//small GTPase mediated signal transduction;GO:0042147//retrograde transport, endosome to Golgi;GO:0048193//Golgi vesicle transport;GO:0034067//protein localization to Golgi apparatus;GO:0009404//toxin metabolic process;GO:0031584//activation of phospholipase D activity	GO:0003924//GTPase activity;GO:0046872//metal ion binding;GO:0008047//enzyme activator activity;GO:0019904//protein domain specific binding;GO:0005525//GTP binding	GO:0005737//cytoplasm;GO:0005794//Golgi apparatus;GO:0070062//extracellular exosome;GO:0005829//cytosol;GO:0005802//trans-Golgi network;GO:0005622//intracellular;GO:0000139//Golgi membrane
tr|A0A2I2V4P1|A0A2I2V4P1_FELCA	GO:0007017//microtubule-based process		GO:0030286//dynein complex
tr|A0A337S8S2|A0A337S8S2_FELCA	GO:0006294//nucleotide-excision repair, preincision complex assembly;GO:0000086//G2/M transition of mitotic cell cycle;GO:0000082//G1/S transition of mitotic cell cycle;GO:0048661//positive regulation of smooth muscle cell proliferation;GO:0006361//transcription initiation from RNA polymerase I promoter;GO:0021591//ventricular system development;GO:0007512//adult heart development;GO:0008283//cel…	GO:0061575//cyclin-dependent protein serine/threonine kinase activator activity;GO:0008270//zinc ion binding;GO:0047485//protein N-terminus binding	GO:0005654//nucleoplasm;GO:0005675//holo TFIIH complex;GO:0005829//cytosol
tr|M3WJH0|M3WJH0_FELCA	GO:0008285//negative regulation of cell proliferation;GO:0007250//activation of NF-kappaB-inducing kinase activity;GO:0000338//protein deneddylation;GO:0010387//COP9 signalosome assembly		GO:0005737//cytoplasm;GO:0070062//extracellular exosome;GO:0005829//cytosol;GO:0005654//nucleoplasm;GO:0048471//perinuclear region of cytoplasm;GO:0008180//COP9 signalosome
tr|M3VXG0|M3VXG0_FELCA		GO:0004674//protein serine/threonine kinase activity;GO:0015459//potassium channel regulator activity;GO:0005524//ATP binding	GO:0005654//nucleoplasm
tr|M3XB84|M3XB84_FELCA	GO:1902600//hydrogen ion transmembrane transport;GO:0009060//aerobic respiration;GO:0006122//mitochondrial electron transport, ubiquinol to cytochrome c;GO:0034551//mitochondrial respiratory chain complex III assembly		GO:0005750//mitochondrial respiratory chain complex III
tr|A0A5F5XKC1|A0A5F5XKC1_FELCA	GO:0048312//intracellular distribution of mitochondria	GO:0003729//mRNA binding	GO:0005737//cytoplasm
tr|M3VX78|M3VX78_FELCA		GO:0035091//phosphatidylinositol binding;GO:0008526//phosphatidylinositol transporter activity;GO:0031210//phosphatidylcholine binding;GO:0046872//metal ion binding;GO:0070300//phosphatidic acid binding	GO:0005829//cytosol;GO:0036464//cytoplasmic ribonucleoprotein granule
tr|M3WV46|M3WV46_FELCA	GO:0006357//regulation of transcription from RNA polymerase II promoter;GO:0030154//cell differentiation;GO:0050860//negative regulation of T cell receptor signaling pathway;GO:0001817//regulation of cytokine production	GO:0001077//transcriptional activator activity, RNA polymerase II proximal promoter sequence-specific DNA binding;GO:0000978//RNA polymerase II proximal promoter sequence-specific DNA binding;GO:0000981//RNA polymerase II transcription factor activity, sequence-specific DNA binding	GO:0005634//nucleus
tr|A0A2I2U4V1|A0A2I2U4V1_FELCA	GO:0006886//intracellular protein transport;GO:0016192//vesicle-mediated transport	GO:0008565//protein transporter activity	GO:0030131//clathrin adaptor complex
tr|A0A337S137|A0A337S137_FELCA	GO:2000483//negative regulation of interleukin-8 secretion;GO:0007219//Notch signaling pathway;GO:0030855//epithelial cell differentiation;GO:0032088//negative regulation of NF-kappaB transcription factor activity;GO:0006357//regulation of transcription from RNA polymerase II promoter	GO:0048306//calcium-dependent protein binding;GO:0005544//calcium-dependent phospholipid binding;GO:0051059//NF-kappaB binding;GO:0005509//calcium ion binding;GO:0042802//identical protein binding	GO:0070062//extracellular exosome;GO:0031965//nuclear membrane;GO:0009986//cell surface;GO:0012506//vesicle membrane;GO:0005886//plasma membrane;GO:0048471//perinuclear region of cytoplasm
tr|M3X7S3|M3X7S3_FELCA	GO:0050730//regulation of peptidyl-tyrosine phosphorylation;GO:0045766//positive regulation of angiogenesis;GO:0001938//positive regulation of endothelial cell proliferation;GO:2000059//negative regulation of protein ubiquitination involved in ubiquitin-dependent protein catabolic process;GO:0008616//queuosine biosynthetic process	GO:0043184//vascular endothelial growth factor receptor 2 binding;GO:0044183//protein binding involved in protein folding	GO:0005737//cytoplasm;GO:0005634//nucleus;GO:0005829//cytosol
tr|M3W381|M3W381_FELCA	GO:0051260//protein homooligomerization;GO:0035690//cellular response to drug;GO:0034765//regulation of ion transmembrane transport;GO:0014075//response to amine;GO:0034767//positive regulation of ion transmembrane transport;GO:0071805//potassium ion transmembrane transport;GO:0009636//response to toxic substance;GO:0051262//protein tetramerization;GO:1990089//response to nerve growth factor;GO:0…	GO:0019894//kinesin binding;GO:0044325//ion channel binding;GO:0005251//delayed rectifier potassium channel activity;GO:0005249//voltage-gated potassium channel activity	GO:0032809//neuronal cell body membrane;GO:0032590//dendrite membrane;GO:0016021//integral component of membrane;GO:0016020//membrane;GO:0043025//neuronal cell body;GO:0009986//cell surface;GO:0008076//voltage-gated potassium channel complex;GO:0032589//neuron projection membrane;GO:0030425//dendrite;GO:0005886//plasma membrane;GO:0030673//axolemma
tr|M3XF91|M3XF91_FELCA			GO:0005737//cytoplasm
tr|M3VX46|M3VX46_FELCA	GO:0006123//mitochondrial electron transport, cytochrome c to oxygen;GO:0042776//mitochondrial ATP synthesis coupled proton transport	GO:0004129//cytochrome-c oxidase activity	GO:0005751//mitochondrial respiratory chain complex IV;GO:0070062//extracellular exosome
tr|M3WNF1|M3WNF1_FELCA	GO:0032411//positive regulation of transporter activity;GO:0046395//carboxylic acid catabolic process;GO:0051099//positive regulation of binding;GO:0009636//response to toxic substance;GO:0046470//phosphatidylcholine metabolic process;GO:0019439//aromatic compound catabolic process;GO:0010875//positive regulation of cholesterol efflux;GO:0046434//organophosphate catabolic process;GO:0008203//chol…	GO:0005543//phospholipid binding;GO:0042803//protein homodimerization activity;GO:0005509//calcium ion binding;GO:0004063//aryldialkylphosphatase activity;GO:0004064//arylesterase activity	GO:0072562//blood microparticle;GO:0034366//spherical high-density lipoprotein particle;GO:0070062//extracellular exosome
tr|A0A2I2U4T3|A0A2I2U4T3_FELCA	GO:0018101//protein citrullination	GO:0042802//identical protein binding;GO:0005509//calcium ion binding;GO:0004668//protein-arginine deiminase activity	GO:0005737//cytoplasm
tr|A0A5F5XG08|A0A5F5XG08_FELCA	GO:0045860//positive regulation of protein kinase activity;GO:0046426//negative regulation of JAK-STAT cascade;GO:0021813//cell-cell adhesion involved in neuronal-glial interactions involved in cerebral cortex radial glia guided migration;GO:0050771//negative regulation of axonogenesis;GO:0021517//ventral spinal cord development;GO:0016358//dendrite development;GO:0007628//adult walking behavior;…		GO:0043231//intracellular membrane-bounded organelle;GO:0048471//perinuclear region of cytoplasm
tr|A0A2I2U3K9|A0A2I2U3K9_FELCA	GO:0006487//protein N-linked glycosylation;GO:0006490//oligosaccharide-lipid intermediate biosynthetic process	GO:0042281//dolichyl pyrophosphate Man9GlcNAc2 alpha-1,3-glucosyltransferase activity;GO:0046527//glucosyltransferase activity	GO:0016021//integral component of membrane;GO:0005789//endoplasmic reticulum membrane
tr|M3WAA5|M3WAA5_FELCA	GO:0034080//CENP-A containing nucleosome assembly;GO:2000269//regulation of fibroblast apoptotic process;GO:1904837//beta-catenin-TCF complex assembly;GO:0007049//cell cycle;GO:0043967//histone H4 acetylation;GO:0016573//histone acetylation;GO:0016579//protein deubiquitination;GO:0010756//positive regulation of plasminogen activation;GO:0006281//DNA repair;GO:0043968//histone H2A acetylation;GO:1…	GO:0016887//ATPase activity;GO:0003678//DNA helicase activity;GO:0001094//TFIID-class transcription factor binding;GO:0051117//ATPase binding;GO:0043141//ATP-dependent 5'-3' DNA helicase activity;GO:0005524//ATP binding;GO:0043140//ATP-dependent 3'-5' DNA helicase activity;GO:0004003//ATP-dependent DNA helicase activity;GO:0043531//ADP binding;GO:0045296//cadherin binding	GO:0031011//Ino80 complex;GO:0097255//R2TP complex;GO:0035267//NuA4 histone acetyltransferase complex;GO:0030529//intracellular ribonucleoprotein complex;GO:0070062//extracellular exosome;GO:0005634//nucleus;GO:0016020//membrane;GO:0005815//microtubule organizing center;GO:0005654//nucleoplasm;GO:0016363//nuclear matrix;GO:0071339//MLL1 complex;GO:0043234//protein complex;GO:0005829//cytosol;GO:0…
tr|B2ZF10|B2ZF10_FELCA	GO:0046952//ketone body catabolic process;GO:0042182//ketone catabolic process	GO:0008260//3-oxoacid CoA-transferase activity	GO:0005654//nucleoplasm;GO:0005739//mitochondrion
tr|M3WYR8|M3WYR8_FELCA	GO:0007010//cytoskeleton organization;GO:0098609//cell-cell adhesion;GO:0060326//cell chemotaxis;GO:0016477//cell migration	GO:0030971//receptor tyrosine kinase binding	GO:0005829//cytosol;GO:0016020//membrane
tr|M3WVX6|M3WVX6_FELCA	GO:0007165//signal transduction
tr|M3WQJ7|M3WQJ7_FELCA	GO:0006470//protein dephosphorylation;GO:0006805//xenobiotic metabolic process;GO:0008152//metabolic process;GO:0060395//SMAD protein signal transduction;GO:0009056//catabolic process	GO:0017171//serine hydrolase activity;GO:0052689//carboxylic ester hydrolase activity;GO:0042301//phosphate ion binding	GO:0016021//integral component of membrane;GO:0016020//membrane
tr|A0A337S0B6|A0A337S0B6_FELCA		GO:0005506//iron ion binding;GO:0016702//oxidoreductase activity, acting on single donors with incorporation of molecular oxygen, incorporation of two atoms of oxygen
tr|A0A337SLK4|A0A337SLK4_FELCA	GO:0006810//transport	GO:0032403//protein complex binding	GO:0070062//extracellular exosome;GO:0043209//myelin sheath;GO:0016021//integral component of membrane;GO:0005743//mitochondrial inner membrane
tr|M3X2X0|M3X2X0_FELCA	GO:0007186//G-protein coupled receptor signaling pathway	GO:0005549//odorant binding;GO:0004930//G-protein coupled receptor activity;GO:0004984//olfactory receptor activity	GO:0016021//integral component of membrane;GO:0005886//plasma membrane
tr|M3WTS9|M3WTS9_FELCA	GO:0006270//DNA replication initiation;GO:0006260//DNA replication	GO:0003688//DNA replication origin binding	GO:0005829//cytosol;GO:0000784//nuclear chromosome, telomeric region;GO:0005664//nuclear origin of replication recognition complex
tr|A0A5F5XKS1|A0A5F5XKS1_FELCA	GO:0060265//positive regulation of respiratory burst involved in inflammatory response;GO:0050829//defense response to Gram-negative bacterium;GO:0032490//detection of molecule of bacterial origin;GO:0044130//negative regulation of growth of symbiont in host;GO:0071223//cellular response to lipoteichoic acid;GO:0002281//macrophage activation involved in immune response;GO:0090023//positive regula…	GO:0071723//lipopeptide binding;GO:0070891//lipoteichoic acid binding;GO:0001530//lipopolysaccharide binding;GO:0005102//receptor binding	GO:0070062//extracellular exosome;GO:0009986//cell surface
tr|A0A2I2UTU7|A0A2I2UTU7_FELCA	GO:0007264//small GTPase mediated signal transduction	GO:0019003//GDP binding;GO:0005525//GTP binding	GO:0005622//intracellular
tr|M3W7W8|M3W7W8_FELCA	GO:0015889//cobalamin transport	GO:0031419//cobalamin binding	GO:0005615//extracellular space
tr|A0A2I2U4A1|A0A2I2U4A1_FELCA	GO:0006629//lipid metabolic process;GO:0006810//transport;GO:0007601//visual perception;GO:0035722//interleukin-12-mediated signaling pathway;GO:0007409//axonogenesis;GO:0015914//phospholipid transport	GO:1901611//phosphatidylglycerol binding;GO:0035091//phosphatidylinositol binding;GO:0008525//phosphatidylcholine transporter activity;GO:0031210//phosphatidylcholine binding;GO:0008526//phosphatidylinositol transporter activity	GO:0005829//cytosol;GO:0005622//intracellular;GO:0043209//myelin sheath;GO:0070062//extracellular exosome
tr|M3WJM7|M3WJM7_FELCA	GO:0045453//bone resorption;GO:0031175//neuron projection development		GO:0005829//cytosol;GO:0016020//membrane;GO:0043005//neuron projection
tr|A0A2I2USG0|A0A2I2USG0_FELCA	GO:0030324//lung development;GO:0007613//memory;GO:0035024//negative regulation of Rho protein signal transduction;GO:0030111//regulation of Wnt signaling pathway;GO:0001764//neuron migration;GO:0097062//dendritic spine maintenance;GO:0035640//exploration behavior;GO:0097205//renal filtration;GO:0043588//skin development;GO:1903078//positive regulation of protein localization to plasma membrane;G…	GO:0002020//protease binding;GO:0046982//protein heterodimerization activity	GO:0009897//external side of plasma membrane;GO:0005925//focal adhesion;GO:0034667//integrin alpha3-beta1 complex;GO:0097060//synaptic membrane;GO:0070062//extracellular exosome;GO:0071438//invadopodium membrane;GO:0016323//basolateral plasma membrane;GO:0060076//excitatory synapse;GO:0031527//filopodium membrane
tr|M3VW18|M3VW18_FELCA	GO:1902416//positive regulation of mRNA binding;GO:0045727//positive regulation of translation;GO:0075525//viral translational termination-reinitiation;GO:0075522//IRES-dependent viral translational initiation;GO:0001732//formation of cytoplasmic translation initiation complex;GO:0001731//formation of translation preinitiation complex;GO:0002191//cap-dependent translational initiation;GO:0006413/…	GO:0098808//mRNA cap binding;GO:0003723//RNA binding;GO:0003743//translation initiation factor activity	GO:0071541//eukaryotic translation initiation factor 3 complex, eIF3m;GO:0005852//eukaryotic translation initiation factor 3 complex;GO:0016282//eukaryotic 43S preinitiation complex;GO:0005829//cytosol;GO:0016020//membrane;GO:0033290//eukaryotic 48S preinitiation complex
tr|M3VXQ0|M3VXQ0_FELCA	GO:0033673//negative regulation of kinase activity;GO:0006995//cellular response to nitrogen starvation;GO:0034198//cellular response to amino acid starvation;GO:0010508//positive regulation of autophagy;GO:2000785//regulation of autophagosome assembly;GO:0032007//negative regulation of TOR signaling	GO:0005096//GTPase activator activity;GO:0004672//protein kinase activity	GO:0005773//vacuole;GO:1990130//GATOR1 complex;GO:0005765//lysosomal membrane
tr|A0A2I2UQM6|A0A2I2UQM6_FELCA		GO:0003723//RNA binding	GO:0005840//ribosome;GO:0005739//mitochondrion;GO:0005763//mitochondrial small ribosomal subunit
tr|A0A2I2UD32|A0A2I2UD32_FELCA	GO:0008284//positive regulation of cell proliferation;GO:0030335//positive regulation of cell migration;GO:0006915//apoptotic process;GO:0043065//positive regulation of apoptotic process;GO:0006355//regulation of transcription, DNA-templated;GO:0007049//cell cycle;GO:0006351//transcription, DNA-templated	GO:0003714//transcription corepressor activity;GO:0003713//transcription coactivator activity;GO:0030374//ligand-dependent nuclear receptor transcription coactivator activity;GO:0003723//RNA binding;GO:0001047//core promoter binding	GO:0005641//nuclear envelope lumen;GO:0048471//perinuclear region of cytoplasm
tr|M3X4X1|M3X4X1_FELCA	GO:0016197//endosomal transport;GO:0036089//cleavage furrow formation;GO:0006897//endocytosis;GO:0043547//positive regulation of GTPase activity;GO:0000281//mitotic cytokinesis;GO:0015031//protein transport	GO:0005546//phosphatidylinositol-4,5-bisphosphate binding	GO:0070062//extracellular exosome;GO:0030659//cytoplasmic vesicle membrane;GO:0031234//extrinsic component of cytoplasmic side of plasma membrane;GO:0030136//clathrin-coated vesicle
tr|A0A5F5XZ84|A0A5F5XZ84_FELCA	GO:0001649//osteoblast differentiation		GO:0001725//stress fiber;GO:0031941//filamentous actin;GO:0002102//podosome;GO:0070062//extracellular exosome;GO:0030863//cortical cytoskeleton;GO:0016020//membrane;GO:0005925//focal adhesion
tr|M3VVW6|M3VVW6_FELCA	GO:0055129//L-proline biosynthetic process	GO:0004735//pyrroline-5-carboxylate reductase activity;GO:0042802//identical protein binding
tr|A0A5F5XPD8|A0A5F5XPD8_FELCA	GO:1900121//negative regulation of receptor binding;GO:0021772//olfactory bulb development;GO:0007413//axonal fasciculation	GO:0005509//calcium ion binding	GO:0070062//extracellular exosome;GO:0030426//growth cone
tr|A0A5F5XVC3|A0A5F5XVC3_FELCA	GO:2001237//negative regulation of extrinsic apoptotic signaling pathway;GO:0033762//response to glucagon;GO:0007616//long-term memory;GO:0048633//positive regulation of skeletal muscle tissue growth;GO:0000082//G1/S transition of mitotic cell cycle;GO:0014878//response to electrical stimulus involved in regulation of muscle adaptation;GO:0046324//regulation of glucose import;GO:0007165//signal t…	GO:0042277//peptide binding;GO:0004674//protein serine/threonine kinase activity;GO:0030165//PDZ domain binding;GO:0004712//protein serine/threonine/tyrosine kinase activity;GO:0004672//protein kinase activity;GO:0004711//ribosomal protein S6 kinase activity;GO:0005524//ATP binding;GO:0016301//kinase activity;GO:0051721//protein phosphatase 2A binding;GO:0042802//identical protein binding	GO:0030054//cell junction;GO:0005737//cytoplasm;GO:0005634//nucleus;GO:0005739//mitochondrion;GO:0005654//nucleoplasm;GO:0043005//neuron projection;GO:0048471//perinuclear region of cytoplasm;GO:0009986//cell surface;GO:0005829//cytosol;GO:0005741//mitochondrial outer membrane;GO:0045202//synapse
tr|M3WPE2|M3WPE2_FELCA	GO:0051056//regulation of small GTPase mediated signal transduction	GO:0005096//GTPase activator activity
tr|M3W3S8|M3W3S8_FELCA	GO:0034101//erythrocyte homeostasis;GO:0001701//in utero embryonic development;GO:0001707//mesoderm formation;GO:0006096//glycolytic process;GO:0042593//glucose homeostasis;GO:0051024//positive regulation of immunoglobulin secretion;GO:0006094//gluconeogenesis	GO:0004347//glucose-6-phosphate isomerase activity;GO:0031625//ubiquitin protein ligase binding	GO:0060170//ciliary membrane;GO:0043209//myelin sheath;GO:0070062//extracellular exosome;GO:0005654//nucleoplasm;GO:0005829//cytosol
tr|A0A337SWC6|A0A337SWC6_FELCA		GO:0004057//arginyltransferase activity
tr|A0A2I2UF78|A0A2I2UF78_FELCA	GO:0007155//cell adhesion;GO:0007229//integrin-mediated signaling pathway		GO:0008305//integrin complex
tr|A0A2I2UAQ8|A0A2I2UAQ8_FELCA	GO:0043086//negative regulation of catalytic activity;GO:0002576//platelet degranulation;GO:0007601//visual perception;GO:0010033//response to organic substance;GO:0071310//cellular response to organic substance;GO:1903984//positive regulation of TRAIL-activated apoptotic signaling pathway;GO:0070373//negative regulation of ERK1 and ERK2 cascade;GO:1904684//negative regulation of metalloendopepti…	GO:0046872//metal ion binding;GO:0008270//zinc ion binding;GO:0002020//protease binding;GO:0008191//metalloendopeptidase inhibitor activity	GO:0031089//platelet dense granule lumen;GO:0005604//basement membrane;GO:0005615//extracellular space;GO:0070062//extracellular exosome;GO:0031012//extracellular matrix;GO:0005576//extracellular region;GO:0005634//nucleus;GO:0005578//proteinaceous extracellular matrix
tr|M3X355|M3X355_FELCA			GO:0016021//integral component of membrane
tr|A0A2I2UA23|A0A2I2UA23_FELCA	GO:0008631//intrinsic apoptotic signaling pathway in response to oxidative stress;GO:0015813//L-glutamate transport;GO:0010917//negative regulation of mitochondrial membrane potential;GO:0002037//negative regulation of L-glutamate transport;GO:0032874//positive regulation of stress-activated MAPK cascade;GO:0043280//positive regulation of cysteine-type endopeptidase activity involved in apoptotic…		GO:0070062//extracellular exosome;GO:0016021//integral component of membrane;GO:0005622//intracellular
tr|A0A2I2UPJ5|A0A2I2UPJ5_FELCA	GO:0022904//respiratory electron transport chain		GO:0005739//mitochondrion
tr|A0A2I2V0S1|A0A2I2V0S1_FELCA	GO:0030001//metal ion transport	GO:0046872//metal ion binding	GO:0005737//cytoplasm;GO:0005634//nucleus;GO:0005739//mitochondrion
tr|M3WBM2|M3WBM2_FELCA	GO:0006843//mitochondrial citrate transport;GO:0055085//transmembrane transport;GO:0006839//mitochondrial transport	GO:0015137//citrate transmembrane transporter activity	GO:0070062//extracellular exosome;GO:0005634//nucleus;GO:0005743//mitochondrial inner membrane;GO:0016021//integral component of membrane
tr|A0A5F5XQH6|A0A5F5XQH6_FELCA	GO:0030308//negative regulation of cell growth;GO:0010629//negative regulation of gene expression;GO:0008217//regulation of blood pressure;GO:0045766//positive regulation of angiogenesis;GO:0035313//wound healing, spreading of epidermal cells;GO:0010862//positive regulation of pathway-restricted SMAD protein phosphorylation;GO:0051895//negative regulation of focal adhesion assembly;GO:0001701//in…	GO:0048185//activin binding;GO:0050431//transforming growth factor beta binding;GO:0098821//BMP receptor activity;GO:0016361//activin receptor activity, type I;GO:0046872//metal ion binding;GO:0005524//ATP binding;GO:0019901//protein kinase binding;GO:0046332//SMAD binding;GO:0005025//transforming growth factor beta receptor activity, type I;GO:0004702//signal transducer, downstream of receptor, …	GO:0009986//cell surface;GO:0005887//integral component of plasma membrane
tr|M3WM55|M3WM55_FELCA		GO:0003735//structural constituent of ribosome	GO:0005762//mitochondrial large ribosomal subunit
tr|M3X7N5|M3X7N5_FELCA	GO:0006882//cellular zinc ion homeostasis;GO:0071578//zinc II ion transmembrane import	GO:0005385//zinc ion transmembrane transporter activity	GO:0005783//endoplasmic reticulum;GO:0031258//lamellipodium membrane;GO:0009986//cell surface;GO:0005887//integral component of plasma membrane
tr|M3VXD1|M3VXD1_FELCA	GO:0070166//enamel mineralization;GO:0010960//magnesium ion homeostasis	GO:0015081//sodium ion transmembrane transporter activity;GO:0015095//magnesium ion transmembrane transporter activity	GO:0043234//protein complex;GO:0016021//integral component of membrane;GO:0016323//basolateral plasma membrane
tr|A0A337S6Z3|A0A337S6Z3_FELCA	GO:0019319//hexose biosynthetic process	GO:0050659//N-acetylgalactosamine 4-sulfate 6-O-sulfotransferase activity;GO:0050656//3'-phosphoadenosine 5'-phosphosulfate binding	GO:0016021//integral component of membrane
tr|A0A2I2U774|A0A2I2U774_FELCA		GO:0046872//metal ion binding
tr|A0A5F5XSG4|A0A5F5XSG4_FELCA	GO:0035023//regulation of Rho protein signal transduction	GO:0005089//Rho guanyl-nucleotide exchange factor activity;GO:0003723//RNA binding	GO:0005829//cytosol;GO:0005886//plasma membrane
tr|M3WLD7|M3WLD7_FELCA	GO:0045944//positive regulation of transcription from RNA polymerase II promoter	GO:0043565//sequence-specific DNA binding;GO:0017025//TBP-class protein binding;GO:0004402//histone acetyltransferase activity;GO:0004674//protein serine/threonine kinase activity;GO:0001129//RNA polymerase II transcription factor activity, TBP-class protein binding, involved in preinitiation complex assembly	GO:0005669//transcription factor TFIID complex
tr|M3WXQ4|M3WXQ4_FELCA	GO:0033962//cytoplasmic mRNA processing body assembly;GO:0045665//negative regulation of neuron differentiation;GO:0010501//RNA secondary structure unwinding;GO:0019074//viral RNA genome packaging;GO:0007283//spermatogenesis;GO:0043928//exonucleolytic nuclear-transcribed mRNA catabolic process involved in deadenylation-dependent decay;GO:0019827//stem cell population maintenance;GO:0006417//regul…	GO:0003676//nucleic acid binding;GO:0005524//ATP binding;GO:0004004//ATP-dependent RNA helicase activity;GO:0004386//helicase activity;GO:0019904//protein domain specific binding;GO:0045296//cadherin binding;GO:0003724//RNA helicase activity;GO:0003723//RNA binding	GO:0036464//cytoplasmic ribonucleoprotein granule;GO:0001520//outer dense fiber;GO:0005737//cytoplasm;GO:0043186//P granule;GO:0005730//nucleolus;GO:0097227//sperm annulus;GO:0005634//nucleus;GO:0016020//membrane;GO:0005739//mitochondrion;GO:0000792//heterochromatin;GO:0010494//cytoplasmic stress granule;GO:0005829//cytosol;GO:0000932//P-body;GO:0016442//RISC complex
tr|A0A337S1Q1|A0A337S1Q1_FELCA	GO:0006259//DNA metabolic process	GO:0003723//RNA binding;GO:0003676//nucleic acid binding
tr|M3WYZ4|M3WYZ4_FELCA	GO:0061418//regulation of transcription from RNA polymerase II promoter in response to hypoxia;GO:2001214//positive regulation of vasculogenesis;GO:0045746//negative regulation of Notch signaling pathway;GO:0045663//positive regulation of myoblast differentiation;GO:0061428//negative regulation of transcription from RNA polymerase II promoter in response to hypoxia;GO:0055114//oxidation-reduction…	GO:0102113//hypoxia-inducible factor-asparagine oxygenase activity;GO:0008270//zinc ion binding;GO:0036140//peptidyl-asparagine 3-dioxygenase activity;GO:0016706//oxidoreductase activity, acting on paired donors, with incorporation or reduction of molecular oxygen, 2-oxoglutarate as one donor, and incorporation of one atom each of oxygen into both donors;GO:0071532//ankyrin repeat binding;GO:0005…	GO:0005737//cytoplasm;GO:0005654//nucleoplasm;GO:0048471//perinuclear region of cytoplasm;GO:0005829//cytosol
tr|A0A337SCD2|A0A337SCD2_FELCA	GO:0070588//calcium ion transmembrane transport;GO:0031214//biomineral tissue development;GO:0006900//vesicle budding from membrane;GO:0052362//catabolism by host of symbiont protein;GO:0032804//negative regulation of low-density lipoprotein particle receptor catabolic process;GO:0001765//membrane raft assembly;GO:1905602//positive regulation of receptor-mediated endocytosis involved in cholester…	GO:0005262//calcium channel activity;GO:0004859//phospholipase inhibitor activity;GO:0019834//phospholipase A2 inhibitor activity;GO:0005544//calcium-dependent phospholipid binding;GO:0005546//phosphatidylinositol-4,5-bisphosphate binding;GO:0005509//calcium ion binding;GO:0002020//protease binding;GO:0001786//phosphatidylserine binding;GO:0042802//identical protein binding;GO:0008092//cytoskelet…	GO:0019897//extrinsic component of plasma membrane;GO:0016020//membrane;GO:0031012//extracellular matrix;GO:0043220//Schmidt-Lanterman incisure;GO:0031982//vesicle;GO:0005634//nucleus;GO:0005811//lipid droplet;GO:0070382//exocytic vesicle;GO:0031902//late endosome membrane;GO:0042383//sarcolemma;GO:0035749//myelin sheath adaxonal region;GO:0009986//cell surface;GO:0016323//basolateral plasma memb…
tr|A0A337RZR2|A0A337RZR2_FELCA	GO:0007399//nervous system development;GO:0006120//mitochondrial electron transport, NADH to ubiquinone;GO:0048738//cardiac muscle tissue development	GO:0008137//NADH dehydrogenase (ubiquinone) activity;GO:0051537//2 iron, 2 sulfur cluster binding;GO:0046872//metal ion binding	GO:0043209//myelin sheath;GO:0005747//mitochondrial respiratory chain complex I
tr|M3W594|M3W594_FELCA	GO:0032804//negative regulation of low-density lipoprotein particle receptor catabolic process;GO:0032902//nerve growth factor production;GO:0032940//secretion by cell;GO:0090472//dibasic protein processing;GO:0009966//regulation of signal transduction;GO:0043043//peptide biosynthetic process;GO:0031638//zymogen activation;GO:0019058//viral life cycle;GO:0008283//cell proliferation;GO:0032911//ne…	GO:0004252//serine-type endopeptidase activity;GO:0042277//peptide binding;GO:0002020//protease binding;GO:0004867//serine-type endopeptidase inhibitor activity;GO:0048406//nerve growth factor binding	GO:0005783//endoplasmic reticulum;GO:0070062//extracellular exosome;GO:0016021//integral component of membrane;GO:0045121//membrane raft;GO:0030140//trans-Golgi network transport vesicle;GO:0009986//cell surface;GO:0005802//trans-Golgi network;GO:0000139//Golgi membrane
tr|M3XD62|M3XD62_FELCA		GO:0016301//kinase activity
tr|A0A337SC85|A0A337SC85_FELCA	GO:0035690//cellular response to drug;GO:0042427//serotonin biosynthetic process;GO:0042423//catecholamine biosynthetic process;GO:0010259//multicellular organism aging;GO:0006520//cellular amino acid metabolic process;GO:0071312//cellular response to alkaloid;GO:0046684//response to pyrethroid;GO:0015842//aminergic neurotransmitter loading into synaptic vesicle;GO:0007623//circadian rhythm;GO:00…	GO:0004058//aromatic-L-amino-acid decarboxylase activity;GO:0019899//enzyme binding;GO:0030170//pyridoxal phosphate binding;GO:0036468//L-dopa decarboxylase activity;GO:0016597//amino acid binding;GO:0019904//protein domain specific binding	GO:0008021//synaptic vesicle;GO:0030424//axon;GO:0070062//extracellular exosome;GO:0043025//neuronal cell body;GO:0005829//cytosol
tr|A0A2I2UFF7|A0A2I2UFF7_FELCA	GO:0043154//negative regulation of cysteine-type endopeptidase activity involved in apoptotic process;GO:0001836//release of cytochrome c from mitochondria;GO:0051902//negative regulation of mitochondrial depolarization;GO:2001240//negative regulation of extrinsic apoptotic signaling pathway in absence of ligand		GO:0016021//integral component of membrane;GO:0005739//mitochondrion
tr|M3WWR6|M3WWR6_FELCA			GO:0005737//cytoplasm;GO:0070062//extracellular exosome
tr|A0A2I2UNZ9|A0A2I2UNZ9_FELCA	GO:0030220//platelet formation;GO:0051639//actin filament network formation;GO:0048041//focal adhesion assembly;GO:0048741//skeletal muscle fiber development;GO:0051017//actin filament bundle assembly;GO:0045214//sarcomere organization;GO:0051764//actin crosslink formation;GO:0051271//negative regulation of cellular component movement	GO:0017166//vinculin binding;GO:0044325//ion channel binding;GO:0005509//calcium ion binding;GO:0042803//protein homodimerization activity;GO:0005178//integrin binding;GO:0051393//alpha-actinin binding;GO:0051015//actin filament binding;GO:0030374//ligand-dependent nuclear receptor transcription coactivator activity;GO:0003725//double-stranded RNA binding	GO:0005903//brush border;GO:0042383//sarcolemma;GO:0005925//focal adhesion;GO:0005923//bicellular tight junction;GO:0030018//Z disc;GO:0001725//stress fiber;GO:0001726//ruffle;GO:0070062//extracellular exosome;GO:0097433//dense body;GO:0030486//smooth muscle dense body;GO:0016328//lateral plasma membrane;GO:0030027//lamellipodium;GO:1990357//terminal web;GO:0031252//cell leading edge;GO:0005916//…
tr|M3VUB9|M3VUB9_FELCA	GO:0051259//protein oligomerization;GO:0006351//transcription, DNA-templated;GO:0006355//regulation of transcription, DNA-templated;GO:0048024//regulation of mRNA splicing, via spliceosome;GO:0006397//mRNA processing	GO:0017124//SH3 domain binding;GO:0042802//identical protein binding;GO:0003723//RNA binding;GO:0019904//protein domain specific binding	GO:0005634//nucleus;GO:0005654//nucleoplasm
tr|A0A337SM89|A0A337SM89_FELCA	GO:1900264//positive regulation of DNA-directed DNA polymerase activity;GO:0006281//DNA repair;GO:0006261//DNA-dependent DNA replication	GO:0019899//enzyme binding;GO:0003689//DNA clamp loader activity;GO:0043142//single-stranded DNA-dependent ATPase activity;GO:0005524//ATP binding	GO:0031390//Ctf18 RFC-like complex;GO:0005634//nucleus;GO:0005663//DNA replication factor C complex
tr|A0A2I2U2A4|A0A2I2U2A4_FELCA	GO:0006302//double-strand break repair;GO:0000012//single strand break repair	GO:0017005//3'-tyrosyl-DNA phosphodiesterase activity;GO:0003690//double-stranded DNA binding;GO:0003697//single-stranded DNA binding	GO:0005737//cytoplasm;GO:0005634//nucleus;GO:0005886//plasma membrane
tr|M3WHJ6|M3WHJ6_FELCA	GO:0032802//low-density lipoprotein particle receptor catabolic process;GO:0072583//clathrin-dependent endocytosis;GO:0061024//membrane organization;GO:0048268//clathrin coat assembly;GO:0007049//cell cycle;GO:0006886//intracellular protein transport;GO:0051301//cell division;GO:0019886//antigen processing and presentation of exogenous peptide antigen via MHC class II;GO:0016192//vesicle-mediated…	GO:0042277//peptide binding;GO:0005198//structural molecule activity;GO:0032403//protein complex binding;GO:0032050//clathrin heavy chain binding;GO:0051020//GTPase binding	GO:0030118//clathrin coat;GO:0030130//clathrin coat of trans-Golgi network vesicle;GO:0030132//clathrin coat of coated pit;GO:0005819//spindle;GO:0036020//endolysosome membrane;GO:0016020//membrane;GO:0071439//clathrin complex;GO:0032588//trans-Golgi network membrane;GO:0045334//clathrin-coated endocytic vesicle;GO:0005886//plasma membrane;GO:0030125//clathrin vesicle coat;GO:0030672//synaptic ve…
tr|A0A337SHS9|A0A337SHS9_FELCA	GO:0031623//receptor internalization;GO:0043001//Golgi to plasma membrane protein transport;GO:0090382//phagosome maturation;GO:0045055//regulated exocytosis;GO:0032869//cellular response to insulin stimulus	GO:0003924//GTPase activity;GO:0019003//GDP binding;GO:0005525//GTP binding	GO:0045335//phagocytic vesicle;GO:0032588//trans-Golgi network membrane;GO:0005769//early endosome
tr|E0AFZ5|E0AFZ5_FELCA		GO:0004674//protein serine/threonine kinase activity;GO:0005524//ATP binding
sp|Q66T72|PSIP1_FELCA	GO:0000395//mRNA 5'-splice site recognition;GO:0045944//positive regulation of transcription from RNA polymerase II promoter;GO:0009408//response to heat;GO:0006979//response to oxidative stress	GO:0033613//activating transcription factor binding;GO:0097100//supercoiled DNA binding;GO:0001105//RNA polymerase II transcription coactivator activity;GO:0003682//chromatin binding	GO:0005720//nuclear heterochromatin;GO:0035327//transcriptionally active chromatin
tr|A0A337SF62|A0A337SF62_FELCA	GO:0045893//positive regulation of transcription, DNA-templated;GO:0006351//transcription, DNA-templated	GO:0003700//DNA binding transcription factor activity;GO:0003677//DNA binding;GO:0005524//ATP binding	GO:0005634//nucleus
tr|M3W886|M3W886_FELCA	GO:0046339//diacylglycerol metabolic process;GO:0034379//very-low-density lipoprotein particle assembly;GO:0055089//fatty acid homeostasis;GO:0019432//triglyceride biosynthetic process;GO:0019915//lipid storage;GO:0035336//long-chain fatty-acyl-CoA metabolic process	GO:0003846//2-acylglycerol O-acyltransferase activity;GO:0004144//diacylglycerol O-acyltransferase activity	GO:0016021//integral component of membrane;GO:0005789//endoplasmic reticulum membrane
tr|M3XAA6|M3XAA6_FELCA	GO:0006468//protein phosphorylation;GO:0045087//innate immune response;GO:0030335//positive regulation of cell migration;GO:0010628//positive regulation of gene expression;GO:0002250//adaptive immune response;GO:0006954//inflammatory response;GO:0014065//phosphatidylinositol 3-kinase signaling;GO:0033031//positive regulation of neutrophil apoptotic process;GO:0060326//cell chemotaxis;GO:0030168//…	GO:0046934//phosphatidylinositol-4,5-bisphosphate 3-kinase activity;GO:0016303//1-phosphatidylinositol-3-kinase activity;GO:0035005//1-phosphatidylinositol-4-phosphate 3-kinase activity	GO:0005737//cytoplasm;GO:0005942//phosphatidylinositol 3-kinase complex;GO:0005622//intracellular;GO:0005886//plasma membrane
tr|M3W0C9|M3W0C9_FELCA	GO:0000398//mRNA splicing, via spliceosome;GO:0000956//nuclear-transcribed mRNA catabolic process;GO:0043928//exonucleolytic nuclear-transcribed mRNA catabolic process involved in deadenylation-dependent decay;GO:0006396//RNA processing	GO:0017070//U6 snRNA binding	GO:0005829//cytosol;GO:0030529//intracellular ribonucleoprotein complex;GO:0005654//nucleoplasm;GO:0097526//spliceosomal tri-snRNP complex;GO:0071004//U2-type prespliceosome;GO:0005689//U12-type spliceosomal complex;GO:0005688//U6 snRNP;GO:1990726//Lsm1-7-Pat1 complex;GO:0071013//catalytic step 2 spliceosome
tr|M3W2R4|M3W2R4_FELCA	GO:0061436//establishment of skin barrier	GO:0005198//structural molecule activity	GO:0016021//integral component of membrane;GO:0016327//apicolateral plasma membrane;GO:0005887//integral component of plasma membrane;GO:0005886//plasma membrane;GO:0005923//bicellular tight junction
tr|A0A2I2UYD9|A0A2I2UYD9_FELCA	GO:0006378//mRNA polyadenylation;GO:0035307//positive regulation of protein dephosphorylation		GO:0097165//nuclear stress granule;GO:0005829//cytosol;GO:0005654//nucleoplasm;GO:0005886//plasma membrane
tr|M3XDA1|M3XDA1_FELCA	GO:0010923//negative regulation of phosphatase activity	GO:0019902//phosphatase binding	GO:0016021//integral component of membrane;GO:0005615//extracellular space
tr|A0A337S5T9|A0A337S5T9_FELCA	GO:0051056//regulation of small GTPase mediated signal transduction;GO:0035556//intracellular signal transduction;GO:0043087//regulation of GTPase activity	GO:0005070//SH3/SH2 adaptor activity;GO:0005096//GTPase activator activity;GO:0046872//metal ion binding	GO:0005737//cytoplasm;GO:0005829//cytosol;GO:0016020//membrane;GO:0005622//intracellular
tr|A0A337SEU1|A0A337SEU1_FELCA	GO:1904751//positive regulation of protein localization to nucleolus	GO:0043995//histone acetyltransferase activity (H4-K5 specific);GO:0043996//histone acetyltransferase activity (H4-K8 specific);GO:0008266//poly(U) RNA binding;GO:0046972//histone acetyltransferase activity (H4-K16 specific);GO:0034046//poly(G) binding;GO:0002151//G-quadruplex RNA binding	GO:0005737//cytoplasm;GO:0000123//histone acetyltransferase complex;GO:0005730//nucleolus;GO:0031011//Ino80 complex;GO:0071339//MLL1 complex
tr|M3VW56|M3VW56_FELCA	GO:0000244//spliceosomal tri-snRNP complex assembly;GO:0045944//positive regulation of transcription from RNA polymerase II promoter;GO:0006403//RNA localization	GO:0050681//androgen receptor binding;GO:0003713//transcription coactivator activity;GO:0003723//RNA binding;GO:0043021//ribonucleoprotein complex binding	GO:0016607//nuclear speck;GO:0046540//U4/U6 x U5 tri-snRNP complex;GO:0071013//catalytic step 2 spliceosome;GO:0016020//membrane;GO:0005682//U5 snRNP
tr|M3X0T8|M3X0T8_FELCA	GO:0048566//embryonic digestive tract development;GO:0051004//regulation of lipoprotein lipase activity;GO:0007267//cell-cell signaling;GO:0030323//respiratory tube development;GO:0060976//coronary vasculature development;GO:0002001//renin secretion into blood stream;GO:0043043//peptide biosynthetic process;GO:0001822//kidney development;GO:0019058//viral life cycle;GO:0042089//cytokine biosynthe…	GO:0004252//serine-type endopeptidase activity;GO:0004175//endopeptidase activity;GO:0008233//peptidase activity;GO:0042277//peptide binding	GO:0005615//extracellular space;GO:0016021//integral component of membrane;GO:0005794//Golgi apparatus;GO:0005796//Golgi lumen;GO:0030141//secretory granule;GO:0005576//extracellular region
tr|M3XC78|M3XC78_FELCA		GO:0005215//transporter activity	GO:0016021//integral component of membrane;GO:0070062//extracellular exosome;GO:0005622//intracellular
tr|A0A5F5Y3F3|A0A5F5Y3F3_FELCA	GO:0030818//negative regulation of cAMP biosynthetic process;GO:0071874//cellular response to norepinephrine stimulus	GO:0031696//alpha-2C adrenergic receptor binding;GO:0031695//alpha-2B adrenergic receptor binding;GO:0031694//alpha-2A adrenergic receptor binding;GO:0046914//transition metal ion binding;GO:0008201//heparin binding;GO:0042802//identical protein binding	GO:0016021//integral component of membrane;GO:0005886//plasma membrane;GO:0048471//perinuclear region of cytoplasm
tr|M3XBN4|M3XBN4_FELCA	GO:0006469//negative regulation of protein kinase activity;GO:0046426//negative regulation of JAK-STAT cascade;GO:0019221//cytokine-mediated signaling pathway;GO:0051965//positive regulation of synapse assembly	GO:0004860//protein kinase inhibitor activity;GO:0005102//receptor binding	GO:0005737//cytoplasm;GO:0042734//presynaptic membrane;GO:0016021//integral component of membrane;GO:0005886//plasma membrane;GO:0030054//cell junction;GO:0044300//cerebellar mossy fiber
tr|M3WI78|M3WI78_FELCA		GO:0005506//iron ion binding;GO:0020037//heme binding;GO:0016712//oxidoreductase activity, acting on paired donors, with incorporation or reduction of molecular oxygen, reduced flavin or flavoprotein as one donor, and incorporation of one atom of oxygen	GO:0016021//integral component of membrane;GO:0005783//endoplasmic reticulum
tr|A0A337SLZ6|A0A337SLZ6_FELCA		GO:0008270//zinc ion binding	GO:0005622//intracellular
tr|A0A337S055|A0A337S055_FELCA	GO:0006886//intracellular protein transport;GO:0016192//vesicle-mediated transport		GO:0030117//membrane coat
tr|A0A2I2UVK5|A0A2I2UVK5_FELCA	GO:0007186//G-protein coupled receptor signaling pathway		GO:0005737//cytoplasm;GO:0005634//nucleus;GO:0005886//plasma membrane
tr|A0A2I2U1U8|A0A2I2U1U8_FELCA	GO:0006654//phosphatidic acid biosynthetic process;GO:0008654//phospholipid biosynthetic process;GO:0046474//glycerophospholipid biosynthetic process;GO:0001819//positive regulation of cytokine production	GO:0003841//1-acylglycerol-3-phosphate O-acyltransferase activity;GO:0016411//acylglycerol O-acyltransferase activity	GO:0005783//endoplasmic reticulum;GO:0016021//integral component of membrane
tr|A0A5F5XZ05|A0A5F5XZ05_FELCA	GO:0035556//intracellular signal transduction;GO:0035023//regulation of Rho protein signal transduction	GO:0005089//Rho guanyl-nucleotide exchange factor activity	GO:0005622//intracellular
tr|A0A5F5XGA4|A0A5F5XGA4_FELCA	GO:0045892//negative regulation of transcription, DNA-templated;GO:0006366//transcription from RNA polymerase II promoter;GO:0006368//transcription elongation from RNA polymerase II promoter;GO:0050434//positive regulation of viral transcription	GO:0003723//RNA binding	GO:0032021//NELF complex;GO:0005634//nucleus;GO:0016020//membrane;GO:0005654//nucleoplasm
tr|A0A2I2U405|A0A2I2U405_FELCA	GO:0000082//G1/S transition of mitotic cell cycle;GO:0007052//mitotic spindle organization;GO:0051290//protein heterotetramerization;GO:0007059//chromosome segregation;GO:0007088//regulation of mitotic nuclear division;GO:0051225//spindle assembly	GO:0042393//histone binding;GO:0046982//protein heterodimerization activity;GO:0043199//sulfate binding;GO:0005087//Ran guanyl-nucleotide exchange factor activity;GO:0031492//nucleosomal DNA binding	GO:0005737//cytoplasm;GO:0043234//protein complex;GO:0031965//nuclear membrane;GO:0005654//nucleoplasm;GO:0000790//nuclear chromatin;GO:0000794//condensed nuclear chromosome
tr|M3WFE4|M3WFE4_FELCA	GO:0006654//phosphatidic acid biosynthetic process;GO:0008654//phospholipid biosynthetic process;GO:0046474//glycerophospholipid biosynthetic process;GO:0001819//positive regulation of cytokine production	GO:0003841//1-acylglycerol-3-phosphate O-acyltransferase activity;GO:0016411//acylglycerol O-acyltransferase activity	GO:0005783//endoplasmic reticulum;GO:0016021//integral component of membrane
tr|M3XBM2|M3XBM2_FELCA	GO:0101030//tRNA-guanine transglycosylation;GO:0008616//queuosine biosynthetic process	GO:0046982//protein heterodimerization activity;GO:0008479//queuine tRNA-ribosyltransferase activity;GO:0046872//metal ion binding;GO:0042803//protein homodimerization activity	GO:0005737//cytoplasm;GO:0043234//protein complex;GO:0005741//mitochondrial outer membrane
tr|M3WIC0|M3WIC0_FELCA	GO:0007612//learning;GO:0007613//memory;GO:0002092//positive regulation of receptor internalization;GO:0051967//negative regulation of synaptic transmission, glutamatergic	GO:0016887//ATPase activity;GO:0005524//ATP binding	GO:0005778//peroxisomal membrane;GO:0005634//nucleus;GO:0016020//membrane;GO:0005739//mitochondrion;GO:0045211//postsynaptic membrane;GO:0030054//cell junction;GO:0016021//integral component of membrane
sp|Q29486|PPBT_FELCA	GO:0016311//dephosphorylation	GO:0046872//metal ion binding;GO:0004035//alkaline phosphatase activity	GO:0046658//anchored component of plasma membrane
tr|M3XC43|M3XC43_FELCA	GO:0008612//peptidyl-lysine modification to peptidyl-hypusine	GO:0019135//deoxyhypusine monooxygenase activity;GO:0046872//metal ion binding
tr|A0A337SKP8|A0A337SKP8_FELCA		GO:0015075//ion transmembrane transporter activity	GO:0016021//integral component of membrane
tr|B4XEM8|B4XEM8_FELCA	GO:0034453//microtubule anchoring;GO:0019048//modulation by virus of host morphology or physiology;GO:0022011//myelination in peripheral nervous system;GO:0051898//negative regulation of protein kinase B signaling;GO:0043409//negative regulation of MAPK cascade;GO:0060441//epithelial tube branching involved in lung morphogenesis;GO:0006509//membrane protein ectodomain proteolysis;GO:0060445//bran…	GO:0017166//vinculin binding;GO:0042169//SH2 domain binding;GO:0002162//dystroglycan binding;GO:0003779//actin binding;GO:0005509//calcium ion binding;GO:0015631//tubulin binding;GO:0051393//alpha-actinin binding;GO:0008307//structural constituent of muscle	GO:0009897//external side of plasma membrane;GO:0005925//focal adhesion;GO:0005737//cytoplasm;GO:0070062//extracellular exosome;GO:0016021//integral component of membrane;GO:0005654//nucleoplasm;GO:0070938//contractile ring;GO:0042383//sarcolemma;GO:0030027//lamellipodium;GO:0005911//cell-cell junction;GO:0030175//filopodium;GO:0005604//basement membrane;GO:0045121//membrane raft;GO:0016011//dyst…
tr|M3WWN5|M3WWN5_FELCA	GO:0032922//circadian regulation of gene expression;GO:0015721//bile acid and bile salt transport;GO:1904017//cellular response to Thyroglobulin triiodothyronine;GO:0010906//regulation of glucose metabolic process;GO:0030522//intracellular receptor signaling pathway;GO:0000122//negative regulation of transcription from RNA polymerase II promoter;GO:0019216//regulation of lipid metabolic process;G…	GO:0017162//aryl hydrocarbon receptor binding;GO:0003713//transcription coactivator activity;GO:0035257//nuclear hormone receptor binding;GO:0001162//RNA polymerase II intronic transcription regulatory region sequence-specific DNA binding;GO:0030375//thyroid hormone receptor coactivator activity;GO:0030374//ligand-dependent nuclear receptor transcription coactivator activity;GO:0019904//protein d…	GO:0005737//cytoplasm;GO:0016604//nuclear body;GO:0005634//nucleus;GO:0005654//nucleoplasm;GO:0043234//protein complex
tr|M3WGF7|M3WGF7_FELCA	GO:0006633//fatty acid biosynthetic process;GO:0034372//very-low-density lipoprotein particle remodeling;GO:0055096//low-density lipoprotein particle mediated signaling;GO:0010890//positive regulation of sequestering of triglyceride;GO:0010744//positive regulation of macrophage derived foam cell differentiation;GO:0090197//positive regulation of chemokine secretion;GO:0070328//triglyceride homeos…	GO:0008201//heparin binding;GO:0004465//lipoprotein lipase activity;GO:0034185//apolipoprotein binding;GO:0005102//receptor binding	GO:0031225//anchored component of membrane;GO:0042627//chylomicron;GO:0005615//extracellular space;GO:0034361//very-low-density lipoprotein particle;GO:0009986//cell surface;GO:0005886//plasma membrane;GO:0070062//extracellular exosome
tr|A0A2I2UGB6|A0A2I2UGB6_FELCA	GO:0006457//protein folding;GO:0090084//negative regulation of inclusion body assembly;GO:0042026//protein refolding;GO:0009408//response to heat	GO:0051087//chaperone binding;GO:0031072//heat shock protein binding;GO:0051082//unfolded protein binding;GO:0046872//metal ion binding;GO:0005524//ATP binding	GO:0005829//cytosol;GO:0016020//membrane
tr|M3XC08|M3XC08_FELCA	GO:0043966//histone H3 acetylation;GO:0032201//telomere maintenance via semi-conservative replication;GO:0006270//DNA replication initiation;GO:0000082//G1/S transition of mitotic cell cycle;GO:0006260//DNA replication	GO:0003887//DNA-directed DNA polymerase activity;GO:0003677//DNA binding;GO:0046982//protein heterodimerization activity	GO:0005654//nucleoplasm;GO:0008622//epsilon DNA polymerase complex;GO:0005634//nucleus;GO:0005671//Ada2/Gcn5/Ada3 transcription activator complex
tr|M3WCQ2|M3WCQ2_FELCA	GO:0006904//vesicle docking involved in exocytosis		GO:0010008//endosome membrane;GO:0000139//Golgi membrane
tr|A0A5F5XEM0|A0A5F5XEM0_FELCA	GO:0006974//cellular response to DNA damage stimulus;GO:0042254//ribosome biogenesis	GO:0003924//GTPase activity;GO:0005525//GTP binding	GO:0005634//nucleus
tr|A0A5F5XIN1|A0A5F5XIN1_FELCA		GO:0008119//thiopurine S-methyltransferase activity	GO:0005737//cytoplasm
tr|A0A337SMX2|A0A337SMX2_FELCA		GO:0003735//structural constituent of ribosome	GO:0005739//mitochondrion
tr|A0A337S0L2|A0A337S0L2_FELCA	GO:0010811//positive regulation of cell-substrate adhesion;GO:0030198//extracellular matrix organization;GO:0019800//peptide cross-linking via chondroitin 4-sulfate glycosaminoglycan	GO:0005539//glycosaminoglycan binding;GO:0005509//calcium ion binding	GO:0005604//basement membrane;GO:0005614//interstitial matrix;GO:0030054//cell junction;GO:0045202//synapse
tr|A0A2I2U5W4|A0A2I2U5W4_FELCA	GO:0043484//regulation of RNA splicing;GO:0051726//regulation of cell cycle	GO:0003723//RNA binding
tr|A0A5F5XH75|A0A5F5XH75_FELCA	GO:0090090//negative regulation of canonical Wnt signaling pathway;GO:2000051//negative regulation of non-canonical Wnt signaling pathway;GO:0038018//Wnt receptor catabolic process;GO:0060070//canonical Wnt signaling pathway;GO:0060071//Wnt signaling pathway, planar cell polarity pathway;GO:0006511//ubiquitin-dependent protein catabolic process;GO:0072089//stem cell proliferation	GO:0005109//frizzled binding;GO:0004842//ubiquitin-protein transferase activity	GO:0005887//integral component of plasma membrane
tr|M3XCB3|M3XCB3_FELCA	GO:0045862//positive regulation of proteolysis;GO:0006397//mRNA processing	GO:0016301//kinase activity	GO:0005654//nucleoplasm;GO:0005739//mitochondrion
tr|M3XDA5|M3XDA5_FELCA		GO:0046872//metal ion binding;GO:0004222//metalloendopeptidase activity
tr|A0A5F5Y094|A0A5F5Y094_FELCA			GO:0005794//Golgi apparatus
tr|M3WC83|M3WC83_FELCA	GO:0032981//mitochondrial respiratory chain complex I assembly		GO:0005743//mitochondrial inner membrane;GO:0005634//nucleus
tr|M3X000|M3X000_FELCA	GO:0007186//G-protein coupled receptor signaling pathway	GO:0005096//GTPase activator activity	GO:0005737//cytoplasm;GO:0005634//nucleus;GO:0005886//plasma membrane
tr|A0A5F5XP17|A0A5F5XP17_FELCA			GO:0016021//integral component of membrane
tr|A0A5F5XEL6|A0A5F5XEL6_FELCA	GO:0009048//dosage compensation by inactivation of X chromosome;GO:0006950//response to stress;GO:0006446//regulation of translational initiation	GO:0008135//translation factor activity, RNA binding;GO:0003723//RNA binding;GO:0003743//translation initiation factor activity	GO:0005737//cytoplasm;GO:0005634//nucleus
tr|M3WKN0|M3WKN0_FELCA	GO:0008154//actin polymerization or depolymerization;GO:0030048//actin filament-based movement;GO:0051707//response to other organism	GO:0017124//SH3 domain binding;GO:0003779//actin binding	GO:0005884//actin filament
tr|M3XDB0|M3XDB0_FELCA	GO:0021762//substantia nigra development;GO:0045944//positive regulation of transcription from RNA polymerase II promoter;GO:0007276//gamete generation	GO:0003676//nucleic acid binding;GO:0000978//RNA polymerase II proximal promoter sequence-specific DNA binding;GO:0001078//transcriptional repressor activity, RNA polymerase II proximal promoter sequence-specific DNA binding	GO:0005794//Golgi apparatus;GO:0005634//nucleus
tr|A0A5F5XXK7|A0A5F5XXK7_FELCA	GO:0006004//fucose metabolic process;GO:0016139//glycoside catabolic process	GO:0004560//alpha-L-fucosidase activity	GO:0070062//extracellular exosome
tr|M3XBI3|M3XBI3_FELCA		GO:0003676//nucleic acid binding
tr|M3XFX4|M3XFX4_FELCA	GO:0042797//tRNA transcription from RNA polymerase III promoter;GO:0006351//transcription, DNA-templated;GO:0006384//transcription initiation from RNA polymerase III promoter;GO:0006383//transcription from RNA polymerase III promoter;GO:0042791//5S class rRNA transcription from RNA polymerase III type 1 promoter	GO:0004402//histone acetyltransferase activity;GO:0003677//DNA binding;GO:0008047//enzyme activator activity	GO:0000127//transcription factor TFIIIC complex;GO:0005634//nucleus;GO:0005739//mitochondrion;GO:0005654//nucleoplasm
tr|A0A337RZF2|A0A337RZF2_FELCA	GO:0032024//positive regulation of insulin secretion;GO:0032388//positive regulation of intracellular transport;GO:0006921//cellular component disassembly involved in execution phase of apoptosis;GO:0031532//actin cytoskeleton reorganization;GO:0046326//positive regulation of glucose import;GO:0097050//type B pancreatic cell apoptotic process;GO:2000676//positive regulation of type B pancreatic c…	GO:0008092//cytoskeletal protein binding;GO:0000149//SNARE binding;GO:0004198//calcium-dependent cysteine-type endopeptidase activity	GO:0005739//mitochondrion;GO:0005622//intracellular;GO:0005886//plasma membrane;GO:0005829//cytosol
tr|M3W9F1|M3W9F1_FELCA	GO:0044313//protein K6-linked deubiquitination;GO:0000422//autophagy of mitochondrion;GO:0035871//protein K11-linked deubiquitination;GO:0008053//mitochondrial fusion;GO:0006511//ubiquitin-dependent protein catabolic process	GO:0004197//cysteine-type endopeptidase activity;GO:0004843//thiol-dependent ubiquitin-specific protease activity	GO:0016021//integral component of membrane;GO:0005741//mitochondrial outer membrane
tr|A0A2I2UJ48|A0A2I2UJ48_FELCA	GO:0030833//regulation of actin filament polymerization;GO:0001953//negative regulation of cell-matrix adhesion;GO:0043066//negative regulation of apoptotic process;GO:0048514//blood vessel morphogenesis;GO:0007165//signal transduction;GO:0046580//negative regulation of Ras protein signal transduction	GO:0005096//GTPase activator activity;GO:0051020//GTPase binding;GO:0005102//receptor binding;GO:0001784//phosphotyrosine residue binding	GO:0001726//ruffle;GO:0005886//plasma membrane
tr|A0A337SMN6|A0A337SMN6_FELCA	GO:0006086//acetyl-CoA biosynthetic process from pyruvate;GO:0034641//cellular nitrogen compound metabolic process;GO:0061732//mitochondrial acetyl-CoA biosynthetic process from pyruvate;GO:0006099//tricarboxylic acid cycle;GO:0010510//regulation of acetyl-CoA biosynthetic process from pyruvate;GO:0006006//glucose metabolic process;GO:0006090//pyruvate metabolic process	GO:0004738//pyruvate dehydrogenase activity;GO:0004739//pyruvate dehydrogenase (acetyl-transferring) activity;GO:0034604//pyruvate dehydrogenase (NAD+) activity	GO:0005730//nucleolus;GO:0043209//myelin sheath;GO:0045254//pyruvate dehydrogenase complex;GO:0005634//nucleus;GO:0005739//mitochondrion;GO:0005759//mitochondrial matrix
tr|A0A337SUW0|A0A337SUW0_FELCA	GO:0007020//microtubule nucleation;GO:0031116//positive regulation of microtubule polymerization;GO:0031122//cytoplasmic microtubule organization		GO:0005737//cytoplasm;GO:0015630//microtubule cytoskeleton;GO:0005813//centrosome;GO:0005829//cytosol;GO:0035371//microtubule plus-end
tr|A0A337S0K6|A0A337S0K6_FELCA	GO:0000387//spliceosomal snRNP assembly;GO:0000245//spliceosomal complex assembly;GO:0000398//mRNA splicing, via spliceosome;GO:0000956//nuclear-transcribed mRNA catabolic process;GO:0033962//cytoplasmic mRNA processing body assembly;GO:0043928//exonucleolytic nuclear-transcribed mRNA catabolic process involved in deadenylation-dependent decay;GO:0008380//RNA splicing	GO:0042731//PH domain binding;GO:0003723//RNA binding;GO:0017070//U6 snRNA binding	GO:0043005//neuron projection;GO:0043234//protein complex;GO:0005829//cytosol;GO:0016020//membrane;GO:0000932//P-body;GO:0030529//intracellular ribonucleoprotein complex;GO:0005654//nucleoplasm;GO:0097526//spliceosomal tri-snRNP complex;GO:0005688//U6 snRNP;GO:0005681//spliceosomal complex
tr|A0A337SRL7|A0A337SRL7_FELCA	GO:0006435//threonyl-tRNA aminoacylation	GO:0004829//threonine-tRNA ligase activity;GO:0005524//ATP binding	GO:0005737//cytoplasm;GO:0015629//actin cytoskeleton;GO:0005829//cytosol;GO:0070062//extracellular exosome
tr|M3VUP3|M3VUP3_FELCA	GO:0009181//purine ribonucleoside diphosphate catabolic process;GO:0007186//G-protein coupled receptor signaling pathway;GO:0030168//platelet activation	GO:0017110//nucleoside-diphosphatase activity;GO:0017111//nucleoside-triphosphatase activity	GO:0005605//basal lamina;GO:0016021//integral component of membrane;GO:0005886//plasma membrane;GO:0070062//extracellular exosome
tr|K7ZMH7|K7ZMH7_FELCA	GO:1903265//positive regulation of tumor necrosis factor-mediated signaling pathway;GO:0048147//negative regulation of fibroblast proliferation;GO:0030307//positive regulation of cell growth;GO:0009411//response to UV;GO:0045444//fat cell differentiation;GO:0000209//protein polyubiquitination;GO:0045787//positive regulation of cell cycle;GO:1902187//negative regulation of viral release from host …	GO:0017022//myosin binding;GO:0008270//zinc ion binding;GO:0031369//translation initiation factor binding;GO:0061630//ubiquitin protein ligase activity;GO:0042802//identical protein binding;GO:0016874//ligase activity;GO:0043621//protein self-association;GO:0043130//ubiquitin binding;GO:0003723//RNA binding	GO:0005863//striated muscle myosin thick filament;GO:0005634//nucleus;GO:0005622//intracellular
tr|M3WE10|M3WE10_FELCA	GO:0007040//lysosome organization	GO:0080025//phosphatidylinositol-3,5-bisphosphate binding;GO:0005215//transporter activity	GO:0005802//trans-Golgi network;GO:0030669//clathrin-coated endocytic vesicle membrane;GO:0032588//trans-Golgi network membrane;GO:0005768//endosome;GO:0031901//early endosome membrane;GO:0030136//clathrin-coated vesicle
tr|A0A516V199|A0A516V199_FELCA	GO:0002474//antigen processing and presentation of peptide antigen via MHC class I;GO:0006955//immune response		GO:0016021//integral component of membrane;GO:0042612//MHC class I protein complex
tr|M3XCQ5|M3XCQ5_FELCA	GO:0000186//activation of MAPKK activity;GO:0034613//cellular protein localization;GO:0016049//cell growth;GO:0000165//MAPK cascade;GO:0043312//neutrophil degranulation;GO:0007050//cell cycle arrest;GO:0071230//cellular response to amino acid stimulus;GO:0032008//positive regulation of TOR signaling;GO:0065009//regulation of molecular function;GO:0016241//regulation of macroautophagy	GO:0005085//guanyl-nucleotide exchange factor activity;GO:0032947//protein complex scaffold activity	GO:0070821//tertiary granule membrane;GO:0070062//extracellular exosome;GO:0005770//late endosome;GO:0005765//lysosomal membrane;GO:0035579//specific granule membrane;GO:0005886//plasma membrane;GO:0071986//Ragulator complex;GO:0010008//endosome membrane
tr|A0A337SB02|A0A337SB02_FELCA	GO:0006937//regulation of muscle contraction		GO:0005861//troponin complex
tr|A0A337S7H7|A0A337S7H7_FELCA	GO:0007155//cell adhesion	GO:0005540//hyaluronic acid binding;GO:0005509//calcium ion binding
tr|A0A5F5XPB3|A0A5F5XPB3_FELCA	GO:0016049//cell growth;GO:0000154//rRNA modification;GO:0048254//snoRNA localization;GO:0006364//rRNA processing	GO:0001094//TFIID-class transcription factor binding;GO:0051117//ATPase binding;GO:0003723//RNA binding;GO:0030515//snoRNA binding	GO:0005654//nucleoplasm;GO:0032040//small-subunit processome;GO:0005732//small nucleolar ribonucleoprotein complex;GO:0005730//nucleolus;GO:0031428//box C/D snoRNP complex;GO:0005634//nucleus;GO:0016020//membrane;GO:0001650//fibrillar center;GO:0070761//pre-snoRNP complex;GO:0015030//Cajal body;GO:0005829//cytosol
tr|A0A5F5XNH3|A0A5F5XNH3_FELCA	GO:0010923//negative regulation of phosphatase activity	GO:0003755//peptidyl-prolyl cis-trans isomerase activity	GO:0016020//membrane;GO:0030426//growth cone;GO:0030424//axon;GO:0005884//actin filament
tr|A0A337S7R8|A0A337S7R8_FELCA	GO:0030182//neuron differentiation		GO:0016021//integral component of membrane;GO:0030176//integral component of endoplasmic reticulum membrane;GO:0005783//endoplasmic reticulum;GO:0005789//endoplasmic reticulum membrane
tr|A0A337SVF4|A0A337SVF4_FELCA		GO:0005328//neurotransmitter:sodium symporter activity;GO:0015193//L-proline transmembrane transporter activity	GO:0016021//integral component of membrane;GO:0005887//integral component of plasma membrane
tr|M3W093|M3W093_FELCA			GO:0005737//cytoplasm
tr|M3X1H1|M3X1H1_FELCA	GO:0031648//protein destabilization;GO:0045787//positive regulation of cell cycle;GO:0043161//proteasome-mediated ubiquitin-dependent protein catabolic process;GO:0045070//positive regulation of viral genome replication;GO:0006289//nucleotide-excision repair;GO:0032436//positive regulation of proteasomal ubiquitin-dependent protein catabolic process	GO:1990381//ubiquitin-specific protease binding;GO:0019900//kinase binding;GO:0031593//polyubiquitin modification-dependent protein binding;GO:0003684//damaged DNA binding	GO:0043234//protein complex;GO:0005829//cytosol;GO:0005654//nucleoplasm;GO:0005815//microtubule organizing center
tr|A0A337S594|A0A337S594_FELCA	GO:0006516//glycoprotein catabolic process;GO:0006517//protein deglycosylation;GO:0006515//protein quality control for misfolded or incompletely synthesized proteins	GO:0000224//peptide-N4-(N-acetyl-beta-glucosaminyl)asparagine amidase activity	GO:0005634//nucleus;GO:0005829//cytosol
tr|A0A2I2V1X3|A0A2I2V1X3_FELCA	GO:0035108//limb morphogenesis;GO:1903779//regulation of cardiac conduction;GO:1901879//regulation of protein depolymerization;GO:0010649//regulation of cell communication by electrical coupling;GO:0007389//pattern specification process;GO:0097202//activation of cysteine-type endopeptidase activity;GO:0032237//activation of store-operated calcium channel activity;GO:0010524//positive regulation o…	GO:0044325//ion channel binding;GO:0005198//structural molecule activity;GO:0005509//calcium ion binding;GO:0008307//structural constituent of muscle;GO:0009055//electron transfer activity;GO:0004597//peptide-aspartate beta-dioxygenase activity	GO:0005783//endoplasmic reticulum;GO:0005789//endoplasmic reticulum membrane;GO:0034704//calcium channel complex;GO:0030176//integral component of endoplasmic reticulum membrane;GO:0014701//junctional sarcoplasmic reticulum membrane;GO:0016021//integral component of membrane;GO:0033017//sarcoplasmic reticulum membrane;GO:0032541//cortical endoplasmic reticulum;GO:0005886//plasma membrane;GO:00056…
tr|A0A337SFH9|A0A337SFH9_FELCA	GO:0030490//maturation of SSU-rRNA;GO:0006355//regulation of transcription, DNA-templated	GO:0003723//RNA binding	GO:0034455//t-UTP complex;GO:0001650//fibrillar center;GO:0005694//chromosome
tr|A0A5F5XMW8|A0A5F5XMW8_FELCA		GO:0003723//RNA binding
tr|M3WYX9|M3WYX9_FELCA		GO:0030246//carbohydrate binding	GO:0016021//integral component of membrane
tr|A0A5F5XYB4|A0A5F5XYB4_FELCA			GO:0005765//lysosomal membrane
tr|M3WV20|M3WV20_FELCA	GO:0002479//antigen processing and presentation of exogenous peptide antigen via MHC class I, TAP-dependent;GO:0038061//NIK/NF-kappaB signaling;GO:0033209//tumor necrosis factor-mediated signaling pathway;GO:0051437//positive regulation of ubiquitin-protein ligase activity involved in regulation of mitotic cell cycle transition;GO:0051436//negative regulation of ubiquitin-protein ligase activity …	GO:0004175//endopeptidase activity;GO:0035639//purine ribonucleoside triphosphate binding;GO:0051059//NF-kappaB binding;GO:0004298//threonine-type endopeptidase activity;GO:0003723//RNA binding	GO:0030016//myofibril;GO:0030017//sarcomere;GO:0005737//cytoplasm;GO:0005839//proteasome core complex;GO:0005634//nucleus;GO:0005654//nucleoplasm;GO:0019773//proteasome core complex, alpha-subunit complex;GO:0016363//nuclear matrix;GO:0000502//proteasome complex;GO:0070062//extracellular exosome;GO:0005844//polysome;GO:0005829//cytosol;GO:0000932//P-body
tr|A0A337SNC5|A0A337SNC5_FELCA	GO:0006355//regulation of transcription, DNA-templated		GO:0005634//nucleus
tr|M3WID9|M3WID9_FELCA	GO:0014740//negative regulation of muscle hyperplasia;GO:0031284//positive regulation of guanylate cyclase activity;GO:0030324//lung development;GO:0043267//negative regulation of potassium ion transport;GO:0001525//angiogenesis;GO:0006809//nitric oxide biosynthetic process;GO:0003057//regulation of the force of heart contraction by chemical signal;GO:0051346//negative regulation of hydrolase act…	GO:0003958//NADPH-hemoprotein reductase activity;GO:0050661//NADP binding;GO:0010181//FMN binding;GO:0005506//iron ion binding;GO:0034618//arginine binding;GO:0020037//heme binding;GO:0034617//tetrahydrobiopterin binding;GO:0003785//actin monomer binding;GO:0050660//flavin adenine dinucleotide binding;GO:0004517//nitric-oxide synthase activity;GO:0097110//scaffold protein binding;GO:0005516//calm…	GO:0005737//cytoplasm;GO:0005634//nucleus;GO:0005901//caveola
tr|A0A2I2UQ75|A0A2I2UQ75_FELCA	GO:0048240//sperm capacitation;GO:0051301//cell division;GO:0030382//sperm mitochondrion organization;GO:0051260//protein homooligomerization;GO:0043065//positive regulation of apoptotic process;GO:0007049//cell cycle;GO:0031398//positive regulation of protein ubiquitination;GO:2001244//positive regulation of intrinsic apoptotic signaling pathway;GO:0007286//spermatid development;GO:0007420//brai…	GO:0000287//magnesium ion binding;GO:0042803//protein homodimerization activity;GO:0003924//GTPase activity;GO:0005525//GTP binding	GO:0005654//nucleoplasm;GO:0031514//motile cilium;GO:0097227//sperm annulus;GO:0036126//sperm flagellum;GO:0005739//mitochondrion;GO:0031105//septin complex;GO:0042995//cell projection;GO:0043209//myelin sheath
tr|M3WRM0|M3WRM0_FELCA	GO:0006420//arginyl-tRNA aminoacylation	GO:0004814//arginine-tRNA ligase activity;GO:0045296//cadherin binding;GO:0005524//ATP binding	GO:0005737//cytoplasm;GO:0017101//aminoacyl-tRNA synthetase multienzyme complex;GO:0005829//cytosol;GO:0016020//membrane;GO:0005739//mitochondrion;GO:0005654//nucleoplasm;GO:0070062//extracellular exosome
tr|A0A337SIT6|A0A337SIT6_FELCA		GO:0003676//nucleic acid binding
tr|A0A337SEQ4|A0A337SEQ4_FELCA	GO:0048705//skeletal system morphogenesis;GO:0045010//actin nucleation;GO:0048813//dendrite morphogenesis;GO:0051127//positive regulation of actin nucleation;GO:0010467//gene expression;GO:0035136//forelimb morphogenesis;GO:0051894//positive regulation of focal adhesion assembly;GO:0072092//ureteric bud invasion;GO:0035137//hindlimb morphogenesis	GO:0017124//SH3 domain binding;GO:0008017//microtubule binding	GO:0005737//cytoplasm;GO:0015630//microtubule cytoskeleton;GO:0005634//nucleus;GO:0005884//actin filament
tr|A0A337S656|A0A337S656_FELCA	GO:0006683//galactosylceramide catabolic process	GO:0004336//galactosylceramidase activity	GO:0070062//extracellular exosome;GO:0005739//mitochondrion
tr|M3VZA6|M3VZA6_FELCA	GO:0033539//fatty acid beta-oxidation using acyl-CoA dehydrogenase;GO:0055114//oxidation-reduction process	GO:0009055//electron transfer activity	GO:0070062//extracellular exosome;GO:0005829//cytosol;GO:0005759//mitochondrial matrix
tr|A0A5F5XJ11|A0A5F5XJ11_FELCA		GO:0005509//calcium ion binding	GO:0016021//integral component of membrane
tr|M3W8G5|M3W8G5_FELCA	GO:0000398//mRNA splicing, via spliceosome	GO:0003723//RNA binding	GO:0016607//nuclear speck;GO:0005634//nucleus;GO:0005739//mitochondrion;GO:0005654//nucleoplasm;GO:0071013//catalytic step 2 spliceosome;GO:0005681//spliceosomal complex
tr|A0A5F5XIJ7|A0A5F5XIJ7_FELCA	GO:0006906//vesicle fusion;GO:0048791//calcium ion-regulated exocytosis of neurotransmitter;GO:0017158//regulation of calcium ion-dependent exocytosis;GO:0007268//chemical synaptic transmission	GO:0005544//calcium-dependent phospholipid binding;GO:0019905//syntaxin binding;GO:0005509//calcium ion binding;GO:0030276//clathrin binding	GO:0070382//exocytic vesicle;GO:0016020//membrane;GO:0005730//nucleolus;GO:0005886//plasma membrane;GO:0098793//presynapse;GO:0030054//cell junction
tr|A0A337S9K3|A0A337S9K3_FELCA	GO:0006264//mitochondrial DNA replication;GO:0006281//DNA repair;GO:0009200//deoxyribonucleoside triphosphate metabolic process;GO:0001822//kidney development;GO:0009263//deoxyribonucleotide biosynthetic process;GO:0003014//renal system process;GO:1902254//negative regulation of intrinsic apoptotic signaling pathway by p53 class mediator;GO:0015949//nucleobase-containing small molecule interconve…	GO:0046872//metal ion binding;GO:0004748//ribonucleoside-diphosphate reductase activity, thioredoxin disulfide as acceptor	GO:0005971//ribonucleoside-diphosphate reductase complex;GO:0070062//extracellular exosome;GO:0005829//cytosol;GO:0005739//mitochondrion;GO:0005654//nucleoplasm
tr|A0A337S0E9|A0A337S0E9_FELCA		GO:0016301//kinase activity;GO:0005524//ATP binding;GO:0004672//protein kinase activity	GO:0016021//integral component of membrane
tr|M3X246|M3X246_FELCA	GO:0008152//metabolic process	GO:0018773//acetylpyruvate hydrolase activity;GO:0008948//oxaloacetate decarboxylase activity;GO:0047621//acylpyruvate hydrolase activity;GO:0034545//fumarylpyruvate hydrolase activity;GO:0046872//metal ion binding	GO:0005829//cytosol;GO:0005739//mitochondrion;GO:0005654//nucleoplasm;GO:0005743//mitochondrial inner membrane
tr|M3WPD4|M3WPD4_FELCA	GO:1990830//cellular response to leukemia inhibitory factor	GO:0004222//metalloendopeptidase activity	GO:0016021//integral component of membrane
tr|A0A5F5XXY5|A0A5F5XXY5_FELCA	GO:0006906//vesicle fusion;GO:0000045//autophagosome assembly;GO:0050821//protein stabilization;GO:0048278//vesicle docking;GO:0033344//cholesterol efflux;GO:0006886//intracellular protein transport;GO:0016192//vesicle-mediated transport	GO:0000149//SNARE binding;GO:0005484//SNAP receptor activity	GO:0045121//membrane raft;GO:0016021//integral component of membrane;GO:0031083//BLOC-1 complex;GO:0000407//phagophore assembly site;GO:0070062//extracellular exosome;GO:0045335//phagocytic vesicle;GO:0012505//endomembrane system;GO:0031201//SNARE complex
tr|M3WTW9|M3WTW9_FELCA	GO:0070584//mitochondrion morphogenesis;GO:0032981//mitochondrial respiratory chain complex I assembly	GO:0051539//4 iron, 4 sulfur cluster binding;GO:0005524//ATP binding	GO:0005739//mitochondrion;GO:0005886//plasma membrane
tr|M3W617|M3W617_FELCA	GO:0006099//tricarboxylic acid cycle	GO:0004591//oxoglutarate dehydrogenase (succinyl-transferring) activity;GO:0030976//thiamine pyrophosphate binding	GO:0045252//oxoglutarate dehydrogenase complex;GO:0005739//mitochondrion
tr|M3WFD8|M3WFD8_FELCA	GO:0009143//nucleoside triphosphate catabolic process;GO:0006685//sphingomyelin catabolic process	GO:0004767//sphingomyelin phosphodiesterase activity;GO:0008270//zinc ion binding	GO:0070062//extracellular exosome
tr|B1PSN8|B1PSN8_FELCA	GO:0034374//low-density lipoprotein particle remodeling;GO:0050832//defense response to fungus;GO:0006979//response to oxidative stress;GO:0006952//defense response;GO:0019430//removal of superoxide radicals;GO:0002679//respiratory burst involved in defense response;GO:0002149//hypochlorous acid biosynthetic process;GO:0042742//defense response to bacterium;GO:0042744//hydrogen peroxide catabolic…	GO:0020037//heme binding;GO:0008201//heparin binding;GO:0004601//peroxidase activity	GO:0005737//cytoplasm;GO:0005615//extracellular space;GO:0005634//nucleus;GO:0005739//mitochondrion;GO:0042582//azurophil granule;GO:0070062//extracellular exosome
tr|A0A5F5XE18|A0A5F5XE18_FELCA	GO:0007156//homophilic cell adhesion via plasma membrane adhesion molecules	GO:0005509//calcium ion binding	GO:0016021//integral component of membrane;GO:0005886//plasma membrane
tr|A0A5F5XMB4|A0A5F5XMB4_FELCA	GO:0008283//cell proliferation;GO:0000463//maturation of LSU-rRNA from tricistronic rRNA transcript (SSU-rRNA, 5.8S rRNA, LSU-rRNA);GO:0051726//regulation of cell cycle;GO:0000466//maturation of 5.8S rRNA from tricistronic rRNA transcript (SSU-rRNA, 5.8S rRNA, LSU-rRNA);GO:0033365//protein localization to organelle;GO:0007000//nucleolus organization	GO:0003723//RNA binding	GO:0005829//cytosol;GO:0016020//membrane;GO:0030687//preribosome, large subunit precursor;GO:0070545//PeBoW complex;GO:0005654//nucleoplasm;GO:0000793//condensed chromosome
tr|Q8HYM3|Q8HYM3_FELCA	GO:0007596//blood coagulation;GO:0031638//zymogen activation;GO:0006508//proteolysis	GO:0004252//serine-type endopeptidase activity;GO:0004175//endopeptidase activity;GO:0005509//calcium ion binding	GO:0005615//extracellular space;GO:0070062//extracellular exosome
tr|A0A2I2U0M1|A0A2I2U0M1_FELCA	GO:0007015//actin filament organization;GO:2000601//positive regulation of Arp2/3 complex-mediated actin nucleation;GO:0009617//response to bacterium;GO:1903526//negative regulation of membrane tubulation;GO:2000402//negative regulation of lymphocyte migration;GO:0034629//cellular protein complex localization;GO:0060997//dendritic spine morphogenesis;GO:0051653//spindle localization;GO:0032880//r…	GO:0003779//actin binding	GO:0070062//extracellular exosome;GO:0030027//lamellipodium;GO:0005829//cytosol;GO:0030478//actin cap
tr|M3WD86|M3WD86_FELCA	GO:0043547//positive regulation of GTPase activity;GO:0072659//protein localization to plasma membrane;GO:1900026//positive regulation of substrate adhesion-dependent cell spreading;GO:0051496//positive regulation of stress fiber assembly;GO:0006900//vesicle budding from membrane;GO:0051290//protein heterotetramerization;GO:0001765//membrane raft assembly;GO:0051894//positive regulation of focal …	GO:0005509//calcium ion binding;GO:0044325//ion channel binding;GO:0042803//protein homodimerization activity	GO:0019897//extrinsic component of plasma membrane;GO:0016021//integral component of membrane;GO:0045121//membrane raft;GO:0070062//extracellular exosome
tr|A0A2I2UFD7|A0A2I2UFD7_FELCA	GO:0042448//progesterone metabolic process;GO:0042904//9-cis-retinoic acid biosynthetic process;GO:0008209//androgen metabolic process	GO:0004022//alcohol dehydrogenase (NAD) activity;GO:0047035//testosterone dehydrogenase (NAD+) activity;GO:0004745//retinol dehydrogenase activity	GO:0030176//integral component of endoplasmic reticulum membrane
tr|A0A5F5XI09|A0A5F5XI09_FELCA	GO:0072659//protein localization to plasma membrane		GO:0005829//cytosol;GO:0070062//extracellular exosome;GO:0005886//plasma membrane
tr|M3W8B7|M3W8B7_FELCA	GO:0006627//protein processing involved in protein targeting to mitochondrion	GO:0004222//metalloendopeptidase activity;GO:0008270//zinc ion binding	GO:0005751//mitochondrial respiratory chain complex IV;GO:0070062//extracellular exosome;GO:0005750//mitochondrial respiratory chain complex III;GO:0043209//myelin sheath;GO:0005654//nucleoplasm;GO:0005743//mitochondrial inner membrane
tr|A0A5F5XED5|A0A5F5XED5_FELCA		GO:0030246//carbohydrate binding
tr|M3VZ64|M3VZ64_FELCA	GO:0015844//monoamine transport;GO:0007205//protein kinase C-activating G-protein coupled receptor signaling pathway;GO:0034315//regulation of Arp2/3 complex-mediated actin nucleation	GO:0008022//protein C-terminus binding;GO:0019899//enzyme binding;GO:0019904//protein domain specific binding	GO:0005737//cytoplasm;GO:0042734//presynaptic membrane;GO:0005829//cytosol;GO:0005739//mitochondrion;GO:0016235//aggresome
tr|M3XE42|M3XE42_FELCA	GO:0045471//response to ethanol;GO:0015908//fatty acid transport;GO:0019551//glutamate catabolic process to 2-oxoglutarate;GO:0006520//cellular amino acid metabolic process;GO:0009058//biosynthetic process;GO:0006107//oxaloacetate metabolic process;GO:0006533//aspartate catabolic process;GO:0006532//aspartate biosynthetic process;GO:0019550//glutamate catabolic process to aspartate	GO:0004069//L-aspartate:2-oxoglutarate aminotransferase activity;GO:0003723//RNA binding;GO:0080130//L-phenylalanine:2-oxoglutarate aminotransferase activity;GO:0030170//pyridoxal phosphate binding	GO:0005743//mitochondrial inner membrane;GO:0043209//myelin sheath;GO:0070062//extracellular exosome;GO:0005739//mitochondrion;GO:0005886//plasma membrane
tr|M3X3I1|M3X3I1_FELCA	GO:0006564//L-serine biosynthetic process	GO:0004648//O-phospho-L-serine:2-oxoglutarate aminotransferase activity	GO:0005737//cytoplasm;GO:0005829//cytosol;GO:0070062//extracellular exosome
tr|A0A337SUB2|A0A337SUB2_FELCA	GO:0034067//protein localization to Golgi apparatus;GO:0061024//membrane organization;GO:0000042//protein targeting to Golgi;GO:0019882//antigen processing and presentation;GO:0048193//Golgi vesicle transport;GO:0032482//Rab protein signal transduction;GO:0072385//minus-end-directed organelle transport along microtubule;GO:0042147//retrograde transport, endosome to Golgi;GO:0034498//early endosom…	GO:0005525//GTP binding;GO:0051117//ATPase binding;GO:0003924//GTPase activity;GO:0019904//protein domain specific binding;GO:0031489//myosin V binding;GO:0001671//ATPase activator activity	GO:0005789//endoplasmic reticulum membrane;GO:0030667//secretory granule membrane;GO:0070062//extracellular exosome;GO:0031410//cytoplasmic vesicle;GO:0016020//membrane;GO:0070381//endosome to plasma membrane transport vesicle;GO:0005794//Golgi apparatus;GO:0032588//trans-Golgi network membrane;GO:0005886//plasma membrane;GO:0005829//cytosol;GO:0005802//trans-Golgi network;GO:0000139//Golgi membr…
tr|A0A2I2UQQ0|A0A2I2UQQ0_FELCA			GO:0016021//integral component of membrane
tr|M3W5P1|M3W5P1_FELCA	GO:0010608//posttranscriptional regulation of gene expression;GO:0048024//regulation of mRNA splicing, via spliceosome;GO:0120049//snRNA (adenine-N6)-methylation;GO:0070475//rRNA base methylation	GO:0030629//U6 snRNA 3'-end binding;GO:0016422//mRNA (2'-O-methyladenosine-N6-)-methyltransferase activity;GO:0120048//U6 snRNA (adenine-(43)-N(6))-methyltransferase activity;GO:0035613//RNA stem-loop binding;GO:0052907//23S rRNA (adenine(1618)-N(6))-methyltransferase activity	GO:0005634//nucleus
tr|A0A2I2UUX2|A0A2I2UUX2_FELCA	GO:2000327//positive regulation of ligand-dependent nuclear receptor transcription coactivator activity;GO:0033138//positive regulation of peptidyl-serine phosphorylation;GO:0019221//cytokine-mediated signaling pathway;GO:0000288//nuclear-transcribed mRNA catabolic process, deadenylation-dependent decay;GO:0000289//nuclear-transcribed mRNA poly(A) tail shortening;GO:0045742//positive regulation o…	GO:0042803//protein homodimerization activity;GO:0005154//epidermal growth factor receptor binding;GO:0019900//kinase binding;GO:0019904//protein domain specific binding	GO:0030014//CCR4-NOT complex;GO:0030015//CCR4-NOT core complex;GO:0005634//nucleus;GO:0016020//membrane;GO:0043234//protein complex;GO:0005829//cytosol;GO:0000932//P-body
tr|M3VUU3|M3VUU3_FELCA	GO:0006298//mismatch repair;GO:0043137//DNA replication, removal of RNA primer;GO:0006401//RNA catabolic process	GO:0004523//RNA-DNA hybrid ribonuclease activity;GO:0003723//RNA binding	GO:0005829//cytosol;GO:0032299//ribonuclease H2 complex;GO:0005654//nucleoplasm
tr|M3WMF9|M3WMF9_FELCA	GO:0000184//nuclear-transcribed mRNA catabolic process, nonsense-mediated decay;GO:0006614//SRP-dependent cotranslational protein targeting to membrane;GO:0000028//ribosomal small subunit assembly;GO:0019083//viral transcription;GO:0006413//translational initiation;GO:0006412//translation;GO:0006364//rRNA processing	GO:0003735//structural constituent of ribosome;GO:0003723//RNA binding	GO:0005840//ribosome;GO:0005730//nucleolus;GO:0070062//extracellular exosome;GO:0005829//cytosol;GO:0005654//nucleoplasm;GO:0031012//extracellular matrix;GO:0022627//cytosolic small ribosomal subunit;GO:0016020//membrane;GO:0005925//focal adhesion
tr|M3WID3|M3WID3_FELCA	GO:0051291//protein heterooligomerization;GO:0045444//fat cell differentiation		GO:0005637//nuclear inner membrane;GO:0016021//integral component of membrane
tr|A0A5F5XPU0|A0A5F5XPU0_FELCA	GO:0051289//protein homotetramerization;GO:0030218//erythrocyte differentiation;GO:0001525//angiogenesis;GO:0006091//generation of precursor metabolites and energy;GO:0051346//negative regulation of hydrolase activity;GO:0006783//heme biosynthetic process;GO:0051260//protein homooligomerization;GO:0032780//negative regulation of ATPase activity;GO:1904925//positive regulation of autophagy of mito…	GO:0019899//enzyme binding;GO:0042030//ATPase inhibitor activity;GO:0004857//enzyme inhibitor activity;GO:0042803//protein homodimerization activity;GO:0051117//ATPase binding;GO:0043532//angiostatin binding;GO:0005516//calmodulin binding	GO:0005739//mitochondrion;GO:0009986//cell surface
tr|A0A337SMV4|A0A337SMV4_FELCA		GO:0016661//oxidoreductase activity, acting on other nitrogenous compounds as donors;GO:0008270//zinc ion binding;GO:0031404//chloride ion binding;GO:1905594//resveratrol binding;GO:0001512//dihydronicotinamide riboside quinone reductase activity;GO:1904408//melatonin binding;GO:0042803//protein homodimerization activity;GO:0071949//FAD binding;GO:0009055//electron transfer activity	GO:0070062//extracellular exosome;GO:0005829//cytosol;GO:0005654//nucleoplasm
tr|A0A2I2U6D1|A0A2I2U6D1_FELCA	GO:0009636//response to toxic substance;GO:0055069//zinc ion homeostasis;GO:0061088//regulation of sequestering of zinc ion	GO:0008324//cation transmembrane transporter activity	GO:0005770//late endosome;GO:0016021//integral component of membrane
tr|A0A2I2U7W8|A0A2I2U7W8_FELCA	GO:0006308//DNA catabolic process	GO:0004536//deoxyribonuclease activity;GO:0016888//endodeoxyribonuclease activity, producing 5'-phosphomonoesters	GO:0005654//nucleoplasm
tr|A0A5F5XG47|A0A5F5XG47_FELCA	GO:0001731//formation of translation preinitiation complex	GO:0003743//translation initiation factor activity	GO:0005852//eukaryotic translation initiation factor 3 complex;GO:0070062//extracellular exosome;GO:0016282//eukaryotic 43S preinitiation complex;GO:0071541//eukaryotic translation initiation factor 3 complex, eIF3m;GO:0016020//membrane;GO:0033290//eukaryotic 48S preinitiation complex
tr|A0A2I2U4A9|A0A2I2U4A9_FELCA	GO:0000184//nuclear-transcribed mRNA catabolic process, nonsense-mediated decay;GO:0019083//viral transcription;GO:0006614//SRP-dependent cotranslational protein targeting to membrane;GO:0033119//negative regulation of RNA splicing;GO:0006364//rRNA processing;GO:0006413//translational initiation;GO:0006412//translation	GO:0048027//mRNA 5'-UTR binding;GO:0003735//structural constituent of ribosome;GO:1990932//5.8S rRNA binding;GO:0070181//small ribosomal subunit rRNA binding;GO:0003723//RNA binding;GO:0003729//mRNA binding	GO:0022627//cytosolic small ribosomal subunit;GO:0031012//extracellular matrix;GO:0005925//focal adhesion;GO:0070062//extracellular exosome;GO:0005730//nucleolus;GO:0005634//nucleus;GO:0016020//membrane;GO:0005654//nucleoplasm;GO:0005840//ribosome;GO:0005829//cytosol
tr|A0A2I2U1K1|A0A2I2U1K1_FELCA	GO:0000184//nuclear-transcribed mRNA catabolic process, nonsense-mediated decay;GO:0006614//SRP-dependent cotranslational protein targeting to membrane;GO:0019083//viral transcription;GO:0006413//translational initiation;GO:0006412//translation;GO:0006364//rRNA processing	GO:0003735//structural constituent of ribosome;GO:0003723//RNA binding	GO:0005654//nucleoplasm;GO:0005840//ribosome;GO:0005829//cytosol;GO:0016020//membrane;GO:0022627//cytosolic small ribosomal subunit
tr|A0A337RTX3|A0A337RTX3_FELCA	GO:0039694//viral RNA genome replication;GO:0043161//proteasome-mediated ubiquitin-dependent protein catabolic process;GO:0075522//IRES-dependent viral translational initiation;GO:0050687//negative regulation of defense response to virus	GO:0031625//ubiquitin protein ligase binding;GO:0019899//enzyme binding;GO:1990829//C-rich single-stranded DNA binding;GO:0003723//RNA binding;GO:0003677//DNA binding	GO:0005737//cytoplasm;GO:0070062//extracellular exosome;GO:0005634//nucleus;GO:0016020//membrane;GO:0005925//focal adhesion
tr|A0A2I2UTT9|A0A2I2UTT9_FELCA	GO:0050890//cognition	GO:0015293//symporter activity;GO:0034590//L-hydroxyproline transmembrane transporter activity;GO:0015193//L-proline transmembrane transporter activity;GO:0015184//L-cystine transmembrane transporter activity;GO:0015194//L-serine transmembrane transporter activity;GO:0015195//L-threonine transmembrane transporter activity;GO:0005254//chloride channel activity;GO:0015180//L-alanine transmembrane t…	GO:0016021//integral component of membrane;GO:0070062//extracellular exosome;GO:0009986//cell surface;GO:0005882//intermediate filament
tr|M3WYQ7|M3WYQ7_FELCA	GO:0006633//fatty acid biosynthetic process;GO:0044597//daunorubicin metabolic process;GO:0051289//protein homotetramerization;GO:0044598//doxorubicin metabolic process;GO:0051290//protein heterotetramerization	GO:0008753//NADPH dehydrogenase (quinone) activity;GO:0047025//3-oxoacyl-[acyl-carrier-protein] reductase (NADH) activity;GO:0070402//NADPH binding;GO:0048038//quinone binding;GO:0003955//NAD(P)H dehydrogenase (quinone) activity;GO:0016491//oxidoreductase activity	GO:1990204//oxidoreductase complex;GO:0005759//mitochondrial matrix
tr|A0A2I2UFX9|A0A2I2UFX9_FELCA	GO:0006955//immune response;GO:0006954//inflammatory response;GO:0006801//superoxide metabolic process		GO:0016021//integral component of membrane;GO:0005783//endoplasmic reticulum
tr|A0A337SCM2|A0A337SCM2_FELCA		GO:0046872//metal ion binding
tr|M3WFS9|M3WFS9_FELCA	GO:2000121//regulation of removal of superoxide radicals;GO:0046903//secretion;GO:0034394//protein localization to cell surface;GO:0007160//cell-matrix adhesion;GO:0048251//elastic fiber assembly;GO:0001558//regulation of cell growth;GO:0030198//extracellular matrix organization	GO:0005178//integrin binding;GO:0008022//protein C-terminus binding;GO:0005509//calcium ion binding;GO:0042803//protein homodimerization activity	GO:0005615//extracellular space;GO:0070062//extracellular exosome;GO:0031012//extracellular matrix;GO:0071953//elastic fiber;GO:0005578//proteinaceous extracellular matrix;GO:0005576//extracellular region
tr|A0A5F5XPJ8|A0A5F5XPJ8_FELCA	GO:0017148//negative regulation of translation	GO:0046982//protein heterodimerization activity;GO:0003723//RNA binding;GO:0042803//protein homodimerization activity;GO:0003729//mRNA binding	GO:0005737//cytoplasm;GO:0005844//polysome;GO:0070062//extracellular exosome;GO:0005634//nucleus;GO:0016020//membrane;GO:0005829//cytosol
tr|A0A5F5XBS3|A0A5F5XBS3_FELCA	GO:0045429//positive regulation of nitric oxide biosynthetic process;GO:0019481//L-alanine catabolic process, by transamination;GO:0009436//glyoxylate catabolic process;GO:0019265//glycine biosynthetic process, by transamination of glyoxylate	GO:0008453//alanine-glyoxylate transaminase activity;GO:0030170//pyridoxal phosphate binding	GO:0005739//mitochondrion
tr|M3WKU2|M3WKU2_FELCA		GO:0008028//monocarboxylic acid transmembrane transporter activity	GO:0016021//integral component of membrane
tr|M3WEL4|M3WEL4_FELCA	GO:0006470//protein dephosphorylation;GO:0032922//circadian regulation of gene expression;GO:0007049//cell cycle;GO:0007062//sister chromatid cohesion;GO:0051301//cell division;GO:0030182//neuron differentiation;GO:0042752//regulation of circadian rhythm;GO:0005977//glycogen metabolic process;GO:0046822//regulation of nucleocytoplasmic transport;GO:0043153//entrainment of circadian clock by photo…	GO:0008022//protein C-terminus binding;GO:0016791//phosphatase activity;GO:0032403//protein complex binding;GO:0005521//lamin binding;GO:0047485//protein N-terminus binding;GO:0019901//protein kinase binding;GO:0008157//protein phosphatase 1 binding;GO:0019904//protein domain specific binding;GO:0046872//metal ion binding;GO:0004722//protein serine/threonine phosphatase activity;GO:0004721//phosp…	GO:0000784//nuclear chromosome, telomeric region;GO:0005925//focal adhesion;GO:0072357//PTW/PP1 phosphatase complex;GO:0005737//cytoplasm;GO:0005730//nucleolus;GO:0005634//nucleus;GO:0005739//mitochondrion;GO:0016607//nuclear speck;GO:0032154//cleavage furrow;GO:0000777//condensed chromosome kinetochore;GO:0043234//protein complex;GO:0043197//dendritic spine;GO:0005829//cytosol;GO:0030496//midbod…
tr|A0A337STJ3|A0A337STJ3_FELCA	GO:0051382//kinetochore assembly	GO:0043515//kinetochore binding	GO:0000776//kinetochore;GO:0005730//nucleolus
tr|A0A5F5Y5Q2|A0A5F5Y5Q2_FELCA	GO:0043044//ATP-dependent chromatin remodeling;GO:2000617//positive regulation of histone H3-K9 acetylation;GO:1900113//negative regulation of histone H3-K9 trimethylation;GO:0030154//cell differentiation;GO:0039692//single stranded viral RNA replication via double stranded DNA intermediate;GO:0090240//positive regulation of histone H4 acetylation;GO:1902661//positive regulation of glucose mediat…	GO:0003677//DNA binding;GO:0030957//Tat protein binding;GO:0003713//transcription coactivator activity;GO:0001164//RNA polymerase I CORE element sequence-specific DNA binding;GO:0002039//p53 binding	GO:0000228//nuclear chromosome;GO:0001741//XY body;GO:0005730//nucleolus;GO:0005634//nucleus;GO:0005654//nucleoplasm;GO:0016514//SWI/SNF complex;GO:0071565//nBAF complex;GO:0071564//npBAF complex;GO:0001650//fibrillar center;GO:0000790//nuclear chromatin;GO:0043231//intracellular membrane-bounded organelle;GO:0043234//protein complex
tr|A0A337SN19|A0A337SN19_FELCA	GO:0006281//DNA repair;GO:0000731//DNA synthesis involved in DNA repair;GO:0030174//regulation of DNA-dependent DNA replication initiation;GO:0006260//DNA replication	GO:0042802//identical protein binding;GO:0016887//ATPase activity;GO:0003677//DNA binding;GO:0005524//ATP binding	GO:0016020//membrane;GO:0000784//nuclear chromosome, telomeric region;GO:0048471//perinuclear region of cytoplasm
tr|A0A2I2UZV2|A0A2I2UZV2_FELCA	GO:0034314//Arp2/3 complex-mediated actin nucleation;GO:0007165//signal transduction;GO:0043087//regulation of GTPase activity;GO:0070493//thrombin-activated receptor signaling pathway	GO:0071933//Arp2/3 complex binding;GO:0048365//Rac GTPase binding;GO:0051015//actin filament binding;GO:0005547//phosphatidylinositol-3,4,5-trisphosphate binding;GO:0005516//calmodulin binding	GO:0070382//exocytic vesicle;GO:0031941//filamentous actin;GO:0070062//extracellular exosome;GO:0030027//lamellipodium;GO:0009986//cell surface;GO:0030175//filopodium;GO:0005902//microvillus
tr|A0A2I2UAZ9|A0A2I2UAZ9_FELCA	GO:0033477//S-methylmethionine metabolic process;GO:0071267//L-methionine salvage;GO:0046500//S-adenosylmethionine metabolic process	GO:0061627//S-methylmethionine-homocysteine S-methyltransferase activity;GO:0008270//zinc ion binding;GO:0047150//betaine-homocysteine S-methyltransferase activity	GO:0005737//cytoplasm;GO:0070062//extracellular exosome
tr|A0A2I2UZZ2|A0A2I2UZZ2_FELCA	GO:0042493//response to drug;GO:0006614//SRP-dependent cotranslational protein targeting to membrane;GO:0045047//protein targeting to ER	GO:0030942//endoplasmic reticulum signal peptide binding;GO:0043022//ribosome binding;GO:0005047//signal recognition particle binding;GO:0008312//7S RNA binding;GO:0003723//RNA binding;GO:0019904//protein domain specific binding	GO:0005786//signal recognition particle, endoplasmic reticulum targeting;GO:0005783//endoplasmic reticulum;GO:0005730//nucleolus;GO:0048500//signal recognition particle;GO:0005925//focal adhesion;GO:0005829//cytosol;GO:0005840//ribosome
tr|A0A337SI41|A0A337SI41_FELCA	GO:0010629//negative regulation of gene expression;GO:0007165//signal transduction;GO:0000289//nuclear-transcribed mRNA poly(A) tail shortening;GO:0000122//negative regulation of transcription from RNA polymerase II promoter;GO:0045070//positive regulation of viral genome replication;GO:1900153//positive regulation of nuclear-transcribed mRNA catabolic process, deadenylation-dependent decay;GO:00…	GO:0003676//nucleic acid binding;GO:0004871//signal transducer activity;GO:0001191//transcriptional repressor activity, RNA polymerase II transcription factor binding;GO:0046872//metal ion binding;GO:0008134//transcription factor binding;GO:0003700//DNA binding transcription factor activity;GO:0004535//poly(A)-specific ribonuclease activity;GO:0004532//exoribonuclease activity;GO:0000175//3'-5'-e…	GO:0000932//P-body;GO:0016607//nuclear speck;GO:0030015//CCR4-NOT core complex;GO:0005737//cytoplasm;GO:0016604//nuclear body;GO:0005634//nucleus;GO:0016020//membrane;GO:0075341//host cell PML body;GO:0005829//cytosol;GO:0030014//CCR4-NOT complex
tr|A0A2I2UIU6|A0A2I2UIU6_FELCA	GO:0000103//sulfate assimilation;GO:0007596//blood coagulation;GO:0060348//bone development	GO:0004020//adenylylsulfate kinase activity;GO:0004781//sulfate adenylyltransferase (ATP) activity;GO:0005524//ATP binding
tr|A0A2I2UFC8|A0A2I2UFC8_FELCA	GO:0042391//regulation of membrane potential;GO:0055013//cardiac muscle cell development;GO:0051289//protein homotetramerization;GO:0030035//microspike assembly;GO:2001137//positive regulation of endocytic recycling;GO:0048041//focal adhesion assembly;GO:0051695//actin filament uncapping;GO:0006936//muscle contraction;GO:0045214//sarcomere organization;GO:0072659//protein localization to plasma m…	GO:0044325//ion channel binding;GO:0031432//titin binding;GO:0005546//phosphatidylinositol-4,5-bisphosphate binding;GO:0003779//actin binding;GO:0005509//calcium ion binding;GO:0042803//protein homodimerization activity;GO:0070080//titin Z domain binding;GO:0051015//actin filament binding;GO:0030375//thyroid hormone receptor coactivator activity;GO:0030274//LIM domain binding;GO:0051373//FATZ bin…	GO:0030175//filopodium;GO:0005925//focal adhesion;GO:0030018//Z disc;GO:0070062//extracellular exosome;GO:0005886//plasma membrane
tr|A0A2I2U0F7|A0A2I2U0F7_FELCA			GO:0016021//integral component of membrane
tr|A0A2I2UVM9|A0A2I2UVM9_FELCA	GO:0034475//U4 snRNA 3'-end processing;GO:0045006//DNA deamination;GO:0071028//nuclear mRNA surveillance;GO:0016075//rRNA catabolic process;GO:0031125//rRNA 3'-end processing;GO:0034427//nuclear-transcribed mRNA catabolic process, exonucleolytic, 3'-5';GO:0071051//polyadenylation-dependent snoRNA 3'-end processing;GO:0043928//exonucleolytic nuclear-transcribed mRNA catabolic process involved in d…		GO:0000178//exosome (RNase complex);GO:0005730//nucleolus;GO:0000176//nuclear exosome (RNase complex);GO:0000177//cytoplasmic exosome (RNase complex);GO:0035327//transcriptionally active chromatin
tr|M3XA68|M3XA68_FELCA			GO:0016607//nuclear speck
tr|M3WTZ1|M3WTZ1_FELCA		GO:0003676//nucleic acid binding
tr|A0A5F5Y4X0|A0A5F5Y4X0_FELCA	GO:0048705//skeletal system morphogenesis;GO:0001701//in utero embryonic development;GO:0042475//odontogenesis of dentin-containing tooth;GO:0060348//bone development;GO:0007275//multicellular organism development;GO:0060325//face morphogenesis;GO:0035264//multicellular organism growth;GO:0001894//tissue homeostasis;GO:0009653//anatomical structure morphogenesis		GO:0005829//cytosol;GO:0005654//nucleoplasm;GO:0005886//plasma membrane;GO:0005634//nucleus
tr|A0A337S7S9|A0A337S7S9_FELCA	GO:0035556//intracellular signal transduction;GO:1903861//positive regulation of dendrite extension	GO:0005096//GTPase activator activity	GO:0005829//cytosol;GO:0005886//plasma membrane
tr|A0A337SHH6|A0A337SHH6_FELCA	GO:0001824//blastocyst development;GO:0090263//positive regulation of canonical Wnt signaling pathway;GO:0038061//NIK/NF-kappaB signaling;GO:0033209//tumor necrosis factor-mediated signaling pathway;GO:0002479//antigen processing and presentation of exogenous peptide antigen via MHC class I, TAP-dependent;GO:0061418//regulation of transcription from RNA polymerase II promoter in response to hypox…	GO:0036402//proteasome-activating ATPase activity;GO:0017025//TBP-class protein binding;GO:0016887//ATPase activity;GO:0008233//peptidase activity;GO:0005524//ATP binding;GO:0042802//identical protein binding	GO:0022624//proteasome accessory complex;GO:1904813//ficolin-1-rich granule lumen;GO:0031595//nuclear proteasome complex;GO:0031597//cytosolic proteasome complex;GO:0008540//proteasome regulatory particle, base subcomplex;GO:0005737//cytoplasm;GO:0005634//nucleus;GO:0016020//membrane;GO:0005654//nucleoplasm;GO:0034774//secretory granule lumen;GO:0000502//proteasome complex;GO:0005829//cytosol;GO:…
tr|A0A2I2U0L0|A0A2I2U0L0_FELCA		GO:0008239//dipeptidyl-peptidase activity;GO:0046872//metal ion binding;GO:0008237//metallopeptidase activity	GO:0005737//cytoplasm
tr|A0A5F5XJU4|A0A5F5XJU4_FELCA	GO:0045892//negative regulation of transcription, DNA-templated	GO:0016706//oxidoreductase activity, acting on paired donors, with incorporation or reduction of molecular oxygen, 2-oxoglutarate as one donor, and incorporation of one atom each of oxygen into both donors;GO:0032453//histone demethylase activity (H3-K4 specific);GO:0008270//zinc ion binding;GO:0003677//DNA binding;GO:0008168//methyltransferase activity;GO:0046872//metal ion binding	GO:0005634//nucleus;GO:0005654//nucleoplasm;GO:0005829//cytosol
tr|G3XEW8|G3XEW8_FELCA	GO:0006457//protein folding;GO:0006461//protein complex assembly;GO:0045070//positive regulation of viral genome replication;GO:0000398//mRNA splicing, via spliceosome;GO:0008380//RNA splicing;GO:0006397//mRNA processing	GO:0003755//peptidyl-prolyl cis-trans isomerase activity;GO:0043021//ribonucleoprotein complex binding;GO:0016018//cyclosporin A binding	GO:0005737//cytoplasm;GO:0016607//nuclear speck;GO:0071001//U4/U6 snRNP;GO:0046540//U4/U6 x U5 tri-snRNP complex;GO:0005654//nucleoplasm;GO:0005681//spliceosomal complex
tr|M3WBK2|M3WBK2_FELCA	GO:0006412//translation	GO:0003735//structural constituent of ribosome	GO:0005762//mitochondrial large ribosomal subunit;GO:0005739//mitochondrion
tr|A0A5F5XE19|A0A5F5XE19_FELCA	GO:0033634//positive regulation of cell-cell adhesion mediated by integrin;GO:0072015//glomerular visceral epithelial cell development;GO:0030335//positive regulation of cell migration;GO:0007162//negative regulation of cell adhesion;GO:0072175//epithelial tube formation;GO:0007155//cell adhesion;GO:0016477//cell migration;GO:0022408//negative regulation of cell-cell adhesion;GO:0032534//regulati…		GO:0005737//cytoplasm;GO:0031528//microvillus membrane;GO:0001726//ruffle;GO:0016324//apical plasma membrane;GO:0016021//integral component of membrane;GO:0045121//membrane raft;GO:0036057//slit diaphragm;GO:0030175//filopodium;GO:0030027//lamellipodium;GO:0005886//plasma membrane
tr|A0A337STW9|A0A337STW9_FELCA	GO:0006906//vesicle fusion;GO:0050806//positive regulation of synaptic transmission;GO:0014059//regulation of dopamine secretion;GO:1903861//positive regulation of dendrite extension;GO:0017158//regulation of calcium ion-dependent exocytosis;GO:0051966//regulation of synaptic transmission, glutamatergic;GO:0007269//neurotransmitter secretion;GO:0098746//fast, calcium ion-dependent exocytosis of n…	GO:0048306//calcium-dependent protein binding;GO:0005544//calcium-dependent phospholipid binding;GO:0005546//phosphatidylinositol-4,5-bisphosphate binding;GO:0005509//calcium ion binding;GO:0017075//syntaxin-1 binding;GO:0030276//clathrin binding;GO:0050750//low-density lipoprotein particle receptor binding;GO:0005516//calmodulin binding;GO:0019905//syntaxin binding	GO:0008021//synaptic vesicle;GO:0030424//axon;GO:0030054//cell junction;GO:0030136//clathrin-coated vesicle;GO:0016021//integral component of membrane;GO:0005886//plasma membrane;GO:0005794//Golgi apparatus;GO:0042584//chromaffin granule membrane;GO:0031045//dense core granule;GO:0030672//synaptic vesicle membrane;GO:0042734//presynaptic membrane
tr|A0A337RXV0|A0A337RXV0_FELCA		GO:0003924//GTPase activity;GO:0005525//GTP binding
tr|A0A5F5XVA1|A0A5F5XVA1_FELCA	GO:0035774//positive regulation of insulin secretion involved in cellular response to glucose stimulus;GO:0061732//mitochondrial acetyl-CoA biosynthetic process from pyruvate	GO:0050833//pyruvate transmembrane transporter activity	GO:0005634//nucleus;GO:0031305//integral component of mitochondrial inner membrane;GO:0005743//mitochondrial inner membrane
tr|A0A2I2UJZ2|A0A2I2UJZ2_FELCA			GO:0005654//nucleoplasm;GO:0005829//cytosol
tr|A0A2I2U2I0|A0A2I2U2I0_FELCA		GO:0008270//zinc ion binding	GO:0005634//nucleus;GO:0005829//cytosol
sp|P49064|ALBU_FELCA	GO:0019836//hemolysis by symbiont of host erythrocytes;GO:0006810//transport;GO:0043066//negative regulation of apoptotic process;GO:0051659//maintenance of mitochondrion location;GO:0009267//cellular response to starvation	GO:0008144//drug binding;GO:0030170//pyridoxal phosphate binding;GO:0003677//DNA binding;GO:0005504//fatty acid binding;GO:0046872//metal ion binding;GO:0015643//toxic substance binding	GO:0043234//protein complex;GO:0005615//extracellular space
tr|A0A2I2UGL6|A0A2I2UGL6_FELCA	GO:0016601//Rac protein signal transduction;GO:0030036//actin cytoskeleton organization;GO:0006911//phagocytosis, engulfment;GO:0016477//cell migration	GO:0005085//guanyl-nucleotide exchange factor activity;GO:0017124//SH3 domain binding	GO:0005737//cytoplasm;GO:0032045//guanyl-nucleotide exchange factor complex;GO:0005886//plasma membrane
tr|M3VXZ0|M3VXZ0_FELCA	GO:0006303//double-strand break repair via nonhomologous end joining;GO:0006273//lagging strand elongation;GO:0006272//leading strand elongation	GO:0008408//3'-5' exonuclease activity;GO:0046982//protein heterodimerization activity;GO:0051539//4 iron, 4 sulfur cluster binding;GO:0000166//nucleotide binding;GO:0003887//DNA-directed DNA polymerase activity;GO:0003677//DNA binding;GO:0046872//metal ion binding;GO:0001882//nucleoside binding	GO:0005654//nucleoplasm;GO:0005829//cytosol;GO:0005658//alpha DNA polymerase:primase complex
tr|M3W1Y3|M3W1Y3_FELCA	GO:0039536//negative regulation of RIG-I signaling pathway;GO:0032480//negative regulation of type I interferon production;GO:0043161//proteasome-mediated ubiquitin-dependent protein catabolic process;GO:0030970//retrograde protein transport, ER to cytosol;GO:0001501//skeletal system development;GO:0006511//ubiquitin-dependent protein catabolic process;GO:0071712//ER-associated misfolded protein …	GO:0036435//K48-linked polyubiquitin modification-dependent protein binding;GO:0051117//ATPase binding;GO:0032403//protein complex binding;GO:0005102//receptor binding;GO:0004843//thiol-dependent ubiquitin-specific protease activity	GO:0005829//cytosol;GO:0005783//endoplasmic reticulum;GO:0005634//nucleus;GO:0036501//UFD1-NPL4 complex;GO:0005654//nucleoplasm;GO:0034098//VCP-NPL4-UFD1 AAA ATPase complex
tr|M3XB63|M3XB63_FELCA	GO:0000184//nuclear-transcribed mRNA catabolic process, nonsense-mediated decay;GO:0006614//SRP-dependent cotranslational protein targeting to membrane;GO:0019083//viral transcription;GO:0002181//cytoplasmic translation;GO:0006413//translational initiation;GO:0006412//translation;GO:0006364//rRNA processing	GO:0003735//structural constituent of ribosome;GO:0003723//RNA binding	GO:0005654//nucleoplasm;GO:0005840//ribosome;GO:0005730//nucleolus;GO:0070062//extracellular exosome;GO:0005829//cytosol;GO:0016020//membrane;GO:0022625//cytosolic large ribosomal subunit;GO:0005925//focal adhesion
tr|A0A2I2UHR0|A0A2I2UHR0_FELCA	GO:0006936//muscle contraction;GO:0007519//skeletal muscle tissue development;GO:0030049//muscle filament sliding	GO:0000146//microfilament motor activity;GO:0030898//actin-dependent ATPase activity;GO:0008307//structural constituent of muscle;GO:0005509//calcium ion binding;GO:0003774//motor activity	GO:0016459//myosin complex;GO:0070062//extracellular exosome;GO:0005829//cytosol;GO:0016020//membrane;GO:0016461//unconventional myosin complex;GO:0031012//extracellular matrix;GO:0005903//brush border;GO:0031982//vesicle
tr|M3WSB8|M3WSB8_FELCA		GO:0000287//magnesium ion binding;GO:0004474//malate synthase activity	GO:0005739//mitochondrion
tr|A0A5F5XTC4|A0A5F5XTC4_FELCA	GO:0043651//linoleic acid metabolic process;GO:0019373//epoxygenase P450 pathway	GO:0020037//heme binding;GO:0008404//arachidonic acid 14,15-epoxygenase activity;GO:0016712//oxidoreductase activity, acting on paired donors, with incorporation or reduction of molecular oxygen, reduced flavin or flavoprotein as one donor, and incorporation of one atom of oxygen;GO:0071614//linoleic acid epoxygenase activity;GO:0005506//iron ion binding;GO:0008405//arachidonic acid 11,12-epoxyge…	GO:0070062//extracellular exosome;GO:0016021//integral component of membrane
tr|K7ZJR2|K7ZJR2_FELCA	GO:0051092//positive regulation of NF-kappaB transcription factor activity;GO:0046598//positive regulation of viral entry into host cell;GO:0043123//positive regulation of I-kappaB kinase/NF-kappaB signaling	GO:0008270//zinc ion binding;GO:0004871//signal transducer activity	GO:0005622//intracellular
tr|M3WWT5|M3WWT5_FELCA	GO:1903351//cellular response to dopamine;GO:0001701//in utero embryonic development;GO:0045653//negative regulation of megakaryocyte differentiation;GO:0000122//negative regulation of transcription from RNA polymerase II promoter;GO:0030154//cell differentiation;GO:0006357//regulation of transcription from RNA polymerase II promoter	GO:0043565//sequence-specific DNA binding;GO:0033613//activating transcription factor binding;GO:0003700//DNA binding transcription factor activity;GO:0001077//transcriptional activator activity, RNA polymerase II proximal promoter sequence-specific DNA binding;GO:0000978//RNA polymerase II proximal promoter sequence-specific DNA binding;GO:0003682//chromatin binding;GO:0046982//protein heterodim…	GO:0005634//nucleus;GO:0005654//nucleoplasm;GO:0000790//nuclear chromatin
tr|A0A2I2UU04|A0A2I2UU04_FELCA	GO:0032922//circadian regulation of gene expression;GO:1901003//negative regulation of fermentation;GO:0030866//cortical actin cytoskeleton organization;GO:0051898//negative regulation of protein kinase B signaling;GO:0070374//positive regulation of ERK1 and ERK2 cascade	GO:0005080//protein kinase C binding;GO:0016301//kinase activity	GO:0005737//cytoplasm;GO:0043234//protein complex;GO:0005901//caveola
tr|M3XEH4|M3XEH4_FELCA	GO:0050852//T cell receptor signaling pathway;GO:0070207//protein homotrimerization;GO:0051289//protein homotetramerization	GO:0004888//transmembrane signaling receptor activity;GO:1990782//protein tyrosine kinase binding;GO:0042803//protein homodimerization activity	GO:0005737//cytoplasm;GO:0042105//alpha-beta T cell receptor complex;GO:0016021//integral component of membrane
sp|O19001|CDN1B_FELCA	GO:0042127//regulation of cell proliferation;GO:0031116//positive regulation of microtubule polymerization;GO:0000082//G1/S transition of mitotic cell cycle;GO:0048102//autophagic cell death;GO:0010942//positive regulation of cell death;GO:0060770//negative regulation of epithelial cell proliferation involved in prostate gland development;GO:0007219//Notch signaling pathway;GO:0030308//negative r…	GO:0032403//protein complex binding;GO:0030332//cyclin binding;GO:0016301//kinase activity;GO:0004861//cyclin-dependent protein serine/threonine kinase inhibitor activity;GO:0019903//protein phosphatase binding;GO:0019901//protein kinase binding	GO:0005737//cytoplasm;GO:0005634//nucleus;GO:0031464//Cul4A-RING E3 ubiquitin ligase complex;GO:0005829//cytosol;GO:0005768//endosome
tr|M3VUF5|M3VUF5_FELCA		GO:0005198//structural molecule activity	GO:0045095//keratin filament
tr|M3W8F8|M3W8F8_FELCA	GO:0051290//protein heterotetramerization;GO:0009263//deoxyribonucleotide biosynthetic process;GO:0006260//DNA replication	GO:0004748//ribonucleoside-diphosphate reductase activity, thioredoxin disulfide as acceptor;GO:0042802//identical protein binding;GO:0097718//disordered domain specific binding;GO:0005524//ATP binding	GO:0005971//ribonucleoside-diphosphate reductase complex;GO:0070062//extracellular exosome;GO:0005829//cytosol
tr|A0A2I2U266|A0A2I2U266_FELCA	GO:0006508//proteolysis;GO:0007586//digestion	GO:0004198//calcium-dependent cysteine-type endopeptidase activity;GO:0005509//calcium ion binding	GO:0005737//cytoplasm
tr|M3VW01|M3VW01_FELCA	GO:0046541//saliva secretion;GO:0030322//stabilization of membrane potential;GO:0050714//positive regulation of protein secretion;GO:0006884//cell volume homeostasis;GO:0006816//calcium ion transport;GO:0050862//positive regulation of T cell receptor signaling pathway;GO:0045332//phospholipid translocation	GO:0016286//small conductance calcium-activated potassium channel activity;GO:0019903//protein phosphatase binding;GO:0005516//calmodulin binding	GO:0031982//vesicle;GO:0016021//integral component of membrane;GO:0005886//plasma membrane;GO:0043025//neuronal cell body
tr|M3W9A9|M3W9A9_FELCA	GO:0044375//regulation of peroxisome size;GO:0016559//peroxisome fission		GO:0043234//protein complex;GO:0005779//integral component of peroxisomal membrane
tr|M3WCS9|M3WCS9_FELCA	GO:0007283//spermatogenesis
tr|A0A337S7K5|A0A337S7K5_FELCA			GO:0070062//extracellular exosome;GO:0005739//mitochondrion
tr|M3W115|M3W115_FELCA	GO:2000474//regulation of opioid receptor signaling pathway;GO:0048169//regulation of long-term neuronal synaptic plasticity;GO:0048168//regulation of neuronal synaptic plasticity;GO:0048488//synaptic vesicle endocytosis;GO:0016188//synaptic vesicle maturation;GO:0071310//cellular response to organic substance;GO:0048172//regulation of short-term neuronal synaptic plasticity;GO:0048499//synaptic …	GO:0042802//identical protein binding;GO:0042169//SH2 domain binding;GO:0005215//transporter activity;GO:0043621//protein self-association;GO:0015485//cholesterol binding	GO:0008021//synaptic vesicle;GO:0031594//neuromuscular junction;GO:0030285//integral component of synaptic vesicle membrane;GO:0016021//integral component of membrane;GO:0048786//presynaptic active zone;GO:0030054//cell junction;GO:0043005//neuron projection;GO:0060076//excitatory synapse;GO:0043195//terminal bouton;GO:0042734//presynaptic membrane
tr|A0A2I2V3I1|A0A2I2V3I1_FELCA	GO:0030388//fructose 1,6-bisphosphate metabolic process;GO:0030855//epithelial cell differentiation;GO:0006096//glycolytic process	GO:0008092//cytoskeletal protein binding;GO:0004332//fructose-bisphosphate aldolase activity	GO:0070062//extracellular exosome;GO:0005739//mitochondrion
tr|A0A337RZZ8|A0A337RZZ8_FELCA	GO:0007616//long-term memory;GO:0007614//short-term memory;GO:0010842//retina layer formation;GO:0055074//calcium ion homeostasis;GO:0072286//metanephric connecting tubule development;GO:0072221//metanephric distal convoluted tubule development;GO:0072205//metanephric collecting duct development;GO:0071310//cellular response to organic substance;GO:0007626//locomotory behavior;GO:0035502//metanep…	GO:0008270//zinc ion binding;GO:0005509//calcium ion binding;GO:0005499//vitamin D binding	GO:0030425//dendrite;GO:0030424//axon;GO:0070062//extracellular exosome;GO:0005634//nucleus;GO:0043005//neuron projection;GO:0043025//neuronal cell body;GO:0005829//cytosol;GO:0045202//synapse
tr|M3WTE2|M3WTE2_FELCA	GO:0006355//regulation of transcription, DNA-templated;GO:0051865//protein autoubiquitination	GO:0004842//ubiquitin-protein transferase activity;GO:0003677//DNA binding
tr|M3XDF0|M3XDF0_FELCA	GO:1903432//regulation of TORC1 signaling;GO:1902902//negative regulation of autophagosome assembly;GO:0010629//negative regulation of gene expression;GO:0032008//positive regulation of TOR signaling;GO:1901098//positive regulation of autophagosome maturation	GO:0019901//protein kinase binding;GO:0017112//Rab guanyl-nucleotide exchange factor activity;GO:0004860//protein kinase inhibitor activity	GO:0005654//nucleoplasm;GO:0032045//guanyl-nucleotide exchange factor complex;GO:1990316//Atg1/ULK1 kinase complex;GO:0000785//chromatin
tr|A0A337SCA1|A0A337SCA1_FELCA	GO:0034375//high-density lipoprotein particle remodeling;GO:0006869//lipid transport;GO:0033344//cholesterol efflux;GO:0010745//negative regulation of macrophage derived foam cell differentiation	GO:0042626//ATPase activity, coupled to transmembrane movement of substances;GO:0005524//ATP binding	GO:0043231//intracellular membrane-bounded organelle;GO:0016021//integral component of membrane;GO:0005770//late endosome;GO:0005764//lysosome
tr|A0A2I2UD15|A0A2I2UD15_FELCA	GO:0031503//protein complex localization;GO:0030521//androgen receptor signaling pathway;GO:0006463//steroid hormone receptor complex assembly;GO:0030850//prostate gland development;GO:0046661//male sex differentiation;GO:0061077//chaperone-mediated protein folding;GO:0007566//embryo implantation	GO:0035259//glucocorticoid receptor binding;GO:0051219//phosphoprotein binding;GO:0005528//FK506 binding;GO:0003723//RNA binding;GO:0003755//peptidyl-prolyl cis-trans isomerase activity;GO:0031072//heat shock protein binding;GO:0005524//ATP binding;GO:0005525//GTP binding	GO:0005737//cytoplasm;GO:0070062//extracellular exosome;GO:0005829//cytosol;GO:0005654//nucleoplasm
tr|A0A337RWW9|A0A337RWW9_FELCA	GO:0030336//negative regulation of cell migration;GO:0090110//cargo loading into COPII-coated vesicle;GO:0006887//exocytosis;GO:0042060//wound healing;GO:0002687//positive regulation of leukocyte migration;GO:0007162//negative regulation of cell adhesion	GO:0042954//lipoprotein transporter activity	GO:0070971//endoplasmic reticulum exit site;GO:0016021//integral component of membrane;GO:0005789//endoplasmic reticulum membrane;GO:0000139//Golgi membrane
sp|P14748|DCE1_FELCA	GO:0042136//neurotransmitter biosynthetic process;GO:0035176//social behavior;GO:0019752//carboxylic acid metabolic process;GO:0035641//locomotory exploration behavior	GO:0016831//carboxy-lyase activity;GO:0004351//glutamate decarboxylase activity;GO:0030170//pyridoxal phosphate binding	GO:0043679//axon terminus;GO:0048786//presynaptic active zone;GO:0005739//mitochondrion;GO:0060077//inhibitory synapse;GO:0030424//axon;GO:0005938//cell cortex
tr|M3W4H3|M3W4H3_FELCA	GO:0009826//unidimensional cell growth;GO:0008104//protein localization;GO:0048741//skeletal muscle fiber development;GO:0014839//myoblast migration involved in skeletal muscle regeneration;GO:0010591//regulation of lamellipodium assembly		GO:0005737//cytoplasm;GO:0005884//actin filament
tr|M3W4K3|M3W4K3_FELCA	GO:0006048//UDP-N-acetylglucosamine biosynthetic process;GO:0005975//carbohydrate metabolic process;GO:0006487//protein N-linked glycosylation;GO:0030097//hemopoiesis;GO:0007283//spermatogenesis;GO:0019255//glucose 1-phosphate metabolic process;GO:0006493//protein O-linked glycosylation	GO:0000287//magnesium ion binding;GO:0004610//phosphoacetylglucosamine mutase activity;GO:0004614//phosphoglucomutase activity	GO:0005829//cytosol
tr|M3W885|M3W885_FELCA			GO:0070062//extracellular exosome
tr|Q2MDK0|Q2MDK0_FELCA	GO:0048638//regulation of developmental growth;GO:2001237//negative regulation of extrinsic apoptotic signaling pathway;GO:0071394//cellular response to testosterone stimulus;GO:0035264//multicellular organism growth;GO:0033327//Leydig cell differentiation;GO:0050680//negative regulation of epithelial cell proliferation;GO:0060736//prostate gland growth;GO:0003382//epithelial cell morphogenesis;G…	GO:0001077//transcriptional activator activity, RNA polymerase II proximal promoter sequence-specific DNA binding;GO:0008270//zinc ion binding;GO:0070974//POU domain binding;GO:0046983//protein dimerization activity;GO:0051117//ATPase binding;GO:0008013//beta-catenin binding;GO:0005496//steroid binding;GO:0005497//androgen binding;GO:0005102//receptor binding;GO:0001085//RNA polymerase II transcr…	GO:0043234//protein complex;GO:0016607//nuclear speck;GO:0005737//cytoplasm;GO:0005886//plasma membrane;GO:0000790//nuclear chromatin
tr|A0A2I2URW6|A0A2I2URW6_FELCA	GO:0006869//lipid transport	GO:0015485//cholesterol binding	GO:0097038//perinuclear endoplasmic reticulum;GO:0005829//cytosol;GO:0031965//nuclear membrane;GO:0005886//plasma membrane
tr|M3X1J7|M3X1J7_FELCA	GO:0015031//protein transport	GO:0046872//metal ion binding	GO:0005758//mitochondrial intermembrane space
tr|M3VZI9|M3VZI9_FELCA	GO:0032981//mitochondrial respiratory chain complex I assembly;GO:0006979//response to oxidative stress	GO:0051539//4 iron, 4 sulfur cluster binding;GO:0008137//NADH dehydrogenase (ubiquinone) activity;GO:0016651//oxidoreductase activity, acting on NAD(P)H	GO:0016020//membrane;GO:0005747//mitochondrial respiratory chain complex I
tr|A0A2I2USM1|A0A2I2USM1_FELCA	GO:0032094//response to food;GO:0006629//lipid metabolic process;GO:0050796//regulation of insulin secretion;GO:0042593//glucose homeostasis;GO:0051780//behavioral response to nutrient;GO:0007098//centrosome cycle	GO:0015129//lactate transmembrane transporter activity;GO:0008028//monocarboxylic acid transmembrane transporter activity	GO:0005813//centrosome;GO:0016021//integral component of membrane;GO:0005739//mitochondrion;GO:0005887//integral component of plasma membrane;GO:0030054//cell junction;GO:0070062//extracellular exosome
tr|A0A5F5XVD4|A0A5F5XVD4_FELCA	GO:0006893//Golgi to plasma membrane transport;GO:0006612//protein targeting to membrane;GO:0043001//Golgi to plasma membrane protein transport;GO:0050821//protein stabilization;GO:0043312//neutrophil degranulation;GO:0018230//peptidyl-L-cysteine S-palmitoylation		GO:0005795//Golgi stack;GO:0070062//extracellular exosome;GO:0000139//Golgi membrane;GO:0031228//intrinsic component of Golgi membrane;GO:0005576//extracellular region;GO:0002178//palmitoyltransferase complex;GO:1904724//tertiary granule lumen
tr|M3WNZ7|M3WNZ7_FELCA	GO:0006366//transcription from RNA polymerase II promoter;GO:0070816//phosphorylation of RNA polymerase II C-terminal domain;GO:0006289//nucleotide-excision repair;GO:0006355//regulation of transcription, DNA-templated	GO:0003700//DNA binding transcription factor activity;GO:0004003//ATP-dependent DNA helicase activity;GO:0008353//RNA polymerase II carboxy-terminal domain kinase activity;GO:0003690//double-stranded DNA binding	GO:0016607//nuclear speck;GO:0000439//core TFIIH complex;GO:0000438//core TFIIH complex portion of holo TFIIH complex;GO:0005675//holo TFIIH complex;GO:0005669//transcription factor TFIID complex
tr|A0A5F5Y2H0|A0A5F5Y2H0_FELCA		GO:0017112//Rab guanyl-nucleotide exchange factor activity
tr|M3W1F2|M3W1F2_FELCA	GO:0007098//centrosome cycle;GO:0051225//spindle assembly	GO:0031996//thioesterase binding	GO:0005813//centrosome;GO:0070652//HAUS complex
tr|M3W4H0|M3W4H0_FELCA	GO:0007015//actin filament organization;GO:0031589//cell-substrate adhesion;GO:0000122//negative regulation of transcription from RNA polymerase II promoter;GO:0051496//positive regulation of stress fiber assembly;GO:0043410//positive regulation of MAPK cascade	GO:0017166//vinculin binding;GO:0008134//transcription factor binding	GO:0005737//cytoplasm;GO:0005634//nucleus;GO:0005925//focal adhesion
tr|A0A2I2U453|A0A2I2U453_FELCA	GO:0007155//cell adhesion	GO:0008083//growth factor activity;GO:0005173//stem cell factor receptor binding	GO:0005737//cytoplasm;GO:0005856//cytoskeleton;GO:0030027//lamellipodium;GO:0030175//filopodium;GO:0005576//extracellular region;GO:0005886//plasma membrane;GO:0016021//integral component of membrane
tr|M3X233|M3X233_FELCA		GO:0005319//lipid transporter activity
tr|A0A337RVI6|A0A337RVI6_FELCA		GO:0016491//oxidoreductase activity
tr|A0A2I2UNL5|A0A2I2UNL5_FELCA	GO:0006626//protein targeting to mitochondrion;GO:0016236//macroautophagy		GO:0005739//mitochondrion;GO:0005742//mitochondrial outer membrane translocase complex;GO:0005741//mitochondrial outer membrane;GO:0016021//integral component of membrane
tr|A0A5F5XM90|A0A5F5XM90_FELCA	GO:0055085//transmembrane transport	GO:0005215//transporter activity	GO:0016021//integral component of membrane;GO:0005743//mitochondrial inner membrane
tr|A0A337SSQ9|A0A337SSQ9_FELCA	GO:0016567//protein ubiquitination	GO:0003779//actin binding	GO:0005737//cytoplasm;GO:0031463//Cul3-RING ubiquitin ligase complex;GO:0015629//actin cytoskeleton
tr|M3WZE7|M3WZE7_FELCA	GO:1900026//positive regulation of substrate adhesion-dependent cell spreading;GO:0051260//protein homooligomerization	GO:0045296//cadherin binding;GO:0042803//protein homodimerization activity	GO:0070062//extracellular exosome;GO:0042581//specific granule;GO:0005886//plasma membrane;GO:0048471//perinuclear region of cytoplasm
tr|M3WYY3|M3WYY3_FELCA	GO:0010212//response to ionizing radiation;GO:0008283//cell proliferation;GO:0006915//apoptotic process;GO:0006974//cellular response to DNA damage stimulus;GO:0051646//mitochondrion localization;GO:0016049//cell growth;GO:0006006//glucose metabolic process;GO:0016477//cell migration;GO:0001934//positive regulation of protein phosphorylation	GO:0005319//lipid transporter activity	GO:0005737//cytoplasm;GO:0016020//membrane;GO:0005634//nucleus;GO:0005654//nucleoplasm
tr|M3X7A7|M3X7A7_FELCA	GO:0032438//melanosome organization;GO:0007005//mitochondrion organization;GO:0090382//phagosome maturation;GO:0035646//endosome to melanosome transport;GO:0019882//antigen processing and presentation;GO:0072657//protein localization to membrane;GO:0016192//vesicle-mediated transport;GO:1903232//melanosome assembly	GO:0036461//BLOC-2 complex binding;GO:0030742//GTP-dependent protein binding;GO:0005525//GTP binding;GO:0003924//GTPase activity;GO:0035651//AP-3 adaptor complex binding;GO:0035650//AP-1 adaptor complex binding	GO:0005783//endoplasmic reticulum;GO:0005739//mitochondrion;GO:0033162//melanosome membrane;GO:0045335//phagocytic vesicle;GO:0042470//melanosome;GO:0044233//ER-mitochondrion membrane contact site;GO:0005802//trans-Golgi network;GO:0005741//mitochondrial outer membrane;GO:0005769//early endosome
tr|M3VVV5|M3VVV5_FELCA	GO:0001824//blastocyst development;GO:0090263//positive regulation of canonical Wnt signaling pathway;GO:0000165//MAPK cascade;GO:0038061//NIK/NF-kappaB signaling;GO:0033209//tumor necrosis factor-mediated signaling pathway;GO:0051436//negative regulation of ubiquitin-protein ligase activity involved in mitotic cell cycle;GO:0061418//regulation of transcription from RNA polymerase II promoter in …	GO:0036402//proteasome-activating ATPase activity;GO:0016887//ATPase activity;GO:0008233//peptidase activity;GO:0017025//TBP-class protein binding;GO:0005524//ATP binding	GO:0022624//proteasome accessory complex;GO:0016234//inclusion body;GO:0031595//nuclear proteasome complex;GO:0031597//cytosolic proteasome complex;GO:0045202//synapse;GO:0008540//proteasome regulatory particle, base subcomplex;GO:0005737//cytoplasm;GO:0005634//nucleus;GO:0016020//membrane;GO:0005654//nucleoplasm;GO:0000502//proteasome complex;GO:0005829//cytosol
tr|A0A2I2UI96|A0A2I2UI96_FELCA	GO:0032981//mitochondrial respiratory chain complex I assembly		GO:0005747//mitochondrial respiratory chain complex I
tr|A0A337RZ16|A0A337RZ16_FELCA	GO:0006695//cholesterol biosynthetic process	GO:0004128//cytochrome-b5 reductase activity, acting on NAD(P)H	GO:0005741//mitochondrial outer membrane;GO:0005789//endoplasmic reticulum membrane
tr|A0A337RV83|A0A337RV83_FELCA	GO:0007155//cell adhesion	GO:0005198//structural molecule activity	GO:0070062//extracellular exosome;GO:0005604//basement membrane;GO:0005581//collagen trimer
tr|A9NJ41|A9NJ41_FELCA	GO:0071470//cellular response to osmotic stress;GO:0042593//glucose homeostasis;GO:0044381//glucose import in response to insulin stimulus;GO:0050873//brown fat cell differentiation;GO:0071356//cellular response to tumor necrosis factor;GO:0010021//amylopectin biosynthetic process	GO:0005355//glucose transmembrane transporter activity	GO:0009897//external side of plasma membrane;GO:0042383//sarcolemma;GO:0070062//extracellular exosome;GO:0030140//trans-Golgi network transport vesicle;GO:0005768//endosome;GO:0005829//cytosol;GO:0045121//membrane raft;GO:0030659//cytoplasmic vesicle membrane;GO:0005887//integral component of plasma membrane;GO:0032593//insulin-responsive compartment;GO:0016021//integral component of membrane;GO:…
tr|M3WZ12|M3WZ12_FELCA	GO:0000245//spliceosomal complex assembly;GO:0008334//histone mRNA metabolic process;GO:0000387//spliceosomal snRNP assembly;GO:0006369//termination of RNA polymerase II transcription;GO:0008380//RNA splicing;GO:0051170//nuclear import;GO:0000398//mRNA splicing, via spliceosome	GO:1990446//U1 snRNP binding;GO:0003723//RNA binding	GO:0071004//U2-type prespliceosome;GO:0034709//methylosome;GO:0043186//P granule;GO:0005654//nucleoplasm;GO:0019013//viral nucleocapsid;GO:0071011//precatalytic spliceosome;GO:0071013//catalytic step 2 spliceosome;GO:0034719//SMN-Sm protein complex;GO:0030532//small nuclear ribonucleoprotein complex;GO:0005829//cytosol;GO:0097526//spliceosomal tri-snRNP complex;GO:0005689//U12-type spliceosomal c…
tr|A0A2I2UMD6|A0A2I2UMD6_FELCA		GO:0003723//RNA binding	GO:0005829//cytosol
tr|M3XFS7|M3XFS7_FELCA	GO:0010107//potassium ion import;GO:1990573//potassium ion import across plasma membrane	GO:0015467//G-protein activated inward rectifier potassium channel activity;GO:0005242//inward rectifier potassium channel activity	GO:0016021//integral component of membrane;GO:0008076//voltage-gated potassium channel complex;GO:0005887//integral component of plasma membrane
tr|A0A337SSQ1|A0A337SSQ1_FELCA	GO:0031668//cellular response to extracellular stimulus	GO:0030246//carbohydrate binding;GO:0042803//protein homodimerization activity	GO:0016021//integral component of membrane
tr|M3W8D3|M3W8D3_FELCA	GO:0042552//myelination;GO:0001541//ovarian follicle development;GO:0035690//cellular response to drug;GO:0014002//astrocyte development;GO:0014003//oligodendrocyte development;GO:0009408//response to heat;GO:0034976//response to endoplasmic reticulum stress	GO:0005085//guanyl-nucleotide exchange factor activity;GO:0003743//translation initiation factor activity	GO:0005851//eukaryotic translation initiation factor 2B complex;GO:0005634//nucleus;GO:0005829//cytosol
tr|A0A2I2UFG5|A0A2I2UFG5_FELCA	GO:0032816//positive regulation of natural killer cell activation;GO:0032438//melanosome organization;GO:0042493//response to drug;GO:0033299//secretion of lysosomal enzymes;GO:0060155//platelet dense granule organization;GO:0001654//eye development;GO:0048490//anterograde synaptic vesicle transport;GO:0035646//endosome to melanosome transport;GO:0032402//melanosome transport;GO:0030168//platelet…	GO:0008320//protein transmembrane transporter activity	GO:0031083//BLOC-1 complex;GO:1904115//axon cytoplasm;GO:0030133//transport vesicle
tr|M3WGD5|M3WGD5_FELCA	GO:0006633//fatty acid biosynthetic process;GO:0008152//metabolic process	GO:0004314//[acyl-carrier-protein] S-malonyltransferase activity;GO:0003824//catalytic activity;GO:0003723//RNA binding	GO:0005739//mitochondrion
tr|A0A337S822|A0A337S822_FELCA	GO:0051586//positive regulation of dopamine uptake involved in synaptic transmission	GO:0017188//aspartate N-acetyltransferase activity	GO:0005737//cytoplasm;GO:0016021//integral component of membrane;GO:0030867//rough endoplasmic reticulum membrane;GO:0005739//mitochondrion;GO:0005789//endoplasmic reticulum membrane;GO:0031966//mitochondrial membrane
tr|A0A2I2USB3|A0A2I2USB3_FELCA	GO:0033314//mitotic DNA replication checkpoint;GO:0010212//response to ionizing radiation;GO:0006270//DNA replication initiation;GO:0007095//mitotic G2 DNA damage checkpoint	GO:0042802//identical protein binding	GO:0016605//PML body;GO:0015629//actin cytoskeleton;GO:0000794//condensed nuclear chromosome;GO:0001673//male germ cell nucleus
tr|A0A5F5XTI3|A0A5F5XTI3_FELCA	GO:0060347//heart trabecula formation;GO:0060711//labyrinthine layer development;GO:0001666//response to hypoxia;GO:0061418//regulation of transcription from RNA polymerase II promoter in response to hypoxia;GO:1901214//regulation of neuron death;GO:0051344//negative regulation of cyclic-nucleotide phosphodiesterase activity;GO:0045765//regulation of angiogenesis;GO:0006879//cellular iron ion hom…	GO:0019899//enzyme binding;GO:0031418//L-ascorbic acid binding;GO:0016706//oxidoreductase activity, acting on paired donors, with incorporation or reduction of molecular oxygen, 2-oxoglutarate as one donor, and incorporation of one atom each of oxygen into both donors;GO:0016705//oxidoreductase activity, acting on paired donors, with incorporation or reduction of molecular oxygen;GO:0005506//iron…	GO:0005737//cytoplasm;GO:0005634//nucleus;GO:0005829//cytosol
tr|M3WK74|M3WK74_FELCA	GO:0046513//ceramide biosynthetic process;GO:0045599//negative regulation of fat cell differentiation	GO:0050291//sphingosine N-acyltransferase activity	GO:0005794//Golgi apparatus;GO:0005783//endoplasmic reticulum;GO:0016021//integral component of membrane
tr|A0A2I2U752|A0A2I2U752_FELCA	GO:0033566//gamma-tubulin complex localization;GO:0051415//interphase microtubule nucleation by interphase microtubule organizing center;GO:0090307//mitotic spindle assembly	GO:0043015//gamma-tubulin binding	GO:0031021//interphase microtubule organizing center;GO:0005819//spindle;GO:0005813//centrosome;GO:0000923//equatorial microtubule organizing center;GO:0008274//gamma-tubulin ring complex
tr|A0A2I2V132|A0A2I2V132_FELCA	GO:0052651//monoacylglycerol catabolic process;GO:0007628//adult walking behavior;GO:0006660//phosphatidylserine catabolic process;GO:0010996//response to auditory stimulus	GO:0004622//lysophospholipase activity;GO:0047372//acylglycerol lipase activity	GO:0032281//AMPA glutamate receptor complex
tr|A0A2I2UEV3|A0A2I2UEV3_FELCA	GO:0009048//dosage compensation by inactivation of X chromosome;GO:0006950//response to stress;GO:0006446//regulation of translational initiation	GO:0008135//translation factor activity, RNA binding;GO:0003723//RNA binding;GO:0003743//translation initiation factor activity	GO:0005737//cytoplasm;GO:0005634//nucleus
tr|A0A337SK81|A0A337SK81_FELCA	GO:0032526//response to retinoic acid;GO:0000266//mitochondrial fission;GO:0008053//mitochondrial fusion;GO:0006749//glutathione metabolic process;GO:0006626//protein targeting to mitochondrion	GO:0004364//glutathione transferase activity	GO:0005737//cytoplasm;GO:0005634//nucleus;GO:0031307//integral component of mitochondrial outer membrane;GO:0005829//cytosol
tr|M3W6N1|M3W6N1_FELCA	GO:0006906//vesicle fusion;GO:0034446//substrate adhesion-dependent cell spreading;GO:0006887//exocytosis;GO:0043001//Golgi to plasma membrane protein transport;GO:1903531//negative regulation of secretion by cell;GO:0035493//SNARE complex assembly;GO:0042147//retrograde transport, endosome to Golgi;GO:0001921//positive regulation of receptor recycling;GO:0017156//calcium ion regulated exocytosis	GO:0000149//SNARE binding;GO:0005484//SNAP receptor activity	GO:0055037//recycling endosome;GO:0016021//integral component of membrane;GO:0043231//intracellular membrane-bounded organelle;GO:0030141//secretory granule;GO:0031201//SNARE complex;GO:0005886//plasma membrane;GO:0048471//perinuclear region of cytoplasm;GO:0009986//cell surface;GO:0005829//cytosol;GO:0030136//clathrin-coated vesicle
tr|M3VXX1|M3VXX1_FELCA	GO:0030154//cell differentiation	GO:0005509//calcium ion binding;GO:0008017//microtubule binding	GO:0005737//cytoplasm;GO:0005829//cytosol;GO:0005771//multivesicular body;GO:0005615//extracellular space
tr|M3WRE0|M3WRE0_FELCA	GO:0042273//ribosomal large subunit biogenesis;GO:0006614//SRP-dependent cotranslational protein targeting to membrane;GO:0000184//nuclear-transcribed mRNA catabolic process, nonsense-mediated decay;GO:0019083//viral transcription;GO:0002181//cytoplasmic translation;GO:0006413//translational initiation;GO:0006412//translation;GO:0006364//rRNA processing	GO:0000049//tRNA binding;GO:0003735//structural constituent of ribosome;GO:0003723//RNA binding	GO:0005840//ribosome;GO:0022625//cytosolic large ribosomal subunit;GO:0070062//extracellular exosome;GO:0005829//cytosol;GO:0016020//membrane;GO:0005739//mitochondrion;GO:0031012//extracellular matrix
tr|A0A5F5XYI2|A0A5F5XYI2_FELCA	GO:1990830//cellular response to leukemia inhibitory factor;GO:0009235//cobalamin metabolic process	GO:0042626//ATPase activity, coupled to transmembrane movement of substances;GO:0005524//ATP binding	GO:0016021//integral component of membrane;GO:0005777//peroxisome;GO:0005789//endoplasmic reticulum membrane
tr|A0A5F5XJ30|A0A5F5XJ30_FELCA	GO:0048208//COPII vesicle coating;GO:0043123//positive regulation of I-kappaB kinase/NF-kappaB signaling	GO:0004871//signal transducer activity;GO:0042802//identical protein binding	GO:0070971//endoplasmic reticulum exit site;GO:0070062//extracellular exosome;GO:0000139//Golgi membrane
tr|M3WBS2|M3WBS2_FELCA	GO:0017148//negative regulation of translation	GO:0046982//protein heterodimerization activity;GO:0003723//RNA binding;GO:0042803//protein homodimerization activity;GO:0003729//mRNA binding	GO:0005737//cytoplasm;GO:0005844//polysome;GO:0070062//extracellular exosome;GO:0005634//nucleus;GO:0016020//membrane;GO:0005829//cytosol
tr|A0A0A0Y7K9|A0A0A0Y7K9_FELCA	GO:0007606//sensory perception of chemical stimulus;GO:0019236//response to pheromone	GO:0016503//pheromone receptor activity	GO:0016021//integral component of membrane;GO:0005886//plasma membrane
tr|A0A5F5XVJ6|A0A5F5XVJ6_FELCA	GO:0007165//signal transduction	GO:0004114//3',5'-cyclic-nucleotide phosphodiesterase activity;GO:0046872//metal ion binding
tr|M3VWL4|M3VWL4_FELCA	GO:2001168//positive regulation of histone H2B ubiquitination;GO:0030336//negative regulation of cell migration;GO:0033523//histone H2B ubiquitination;GO:0010390//histone monoubiquitination;GO:0006511//ubiquitin-dependent protein catabolic process;GO:0031062//positive regulation of histone methylation;GO:1900364//negative regulation of mRNA polyadenylation;GO:0000209//protein polyubiquitination;G…	GO:0031625//ubiquitin protein ligase binding;GO:0002039//p53 binding;GO:0003713//transcription coactivator activity;GO:0003730//mRNA 3'-UTR binding;GO:0042393//histone binding;GO:0003682//chromatin binding;GO:0004842//ubiquitin-protein transferase activity	GO:0005730//nucleolus;GO:0033503//HULC complex;GO:0005654//nucleoplasm
tr|A0A337SDA3|A0A337SDA3_FELCA	GO:0007031//peroxisome organization;GO:0032385//positive regulation of intracellular cholesterol transport;GO:0008152//metabolic process;GO:1901373//lipid hydroperoxide transport	GO:0015485//cholesterol binding;GO:0070538//oleic acid binding;GO:0016747//transferase activity, transferring acyl groups other than amino-acyl groups;GO:0005102//receptor binding;GO:0036042//long-chain fatty acyl-CoA binding	GO:0043234//protein complex;GO:0016020//membrane;GO:0005777//peroxisome;GO:0005739//mitochondrion;GO:0005654//nucleoplasm;GO:0070062//extracellular exosome
tr|A0A2I2UX45|A0A2I2UX45_FELCA	GO:0032801//receptor catabolic process;GO:0006611//protein export from nucleus;GO:0061734//parkin-mediated stimulation of mitophagy in response to mitochondrial depolarization;GO:0030154//cell differentiation;GO:0030509//BMP signaling pathway;GO:1903861//positive regulation of dendrite extension;GO:0000209//protein polyubiquitination;GO:0030279//negative regulation of ossification;GO:0034394//pro…	GO:0061630//ubiquitin protein ligase activity;GO:0004842//ubiquitin-protein transferase activity;GO:0005543//phospholipid binding;GO:0070411//I-SMAD binding;GO:0070412//R-SMAD binding;GO:0016874//ligase activity;GO:0048185//activin binding	GO:0030424//axon;GO:0005737//cytoplasm;GO:0070062//extracellular exosome;GO:0005739//mitochondrion;GO:0005654//nucleoplasm;GO:0043025//neuronal cell body;GO:0005886//plasma membrane;GO:0005829//cytosol
tr|M3W9C9|M3W9C9_FELCA	GO:0032436//positive regulation of proteasomal ubiquitin-dependent protein catabolic process;GO:0032091//negative regulation of protein binding;GO:0042787//protein ubiquitination involved in ubiquitin-dependent protein catabolic process;GO:0071218//cellular response to misfolded protein;GO:0070534//protein K63-linked ubiquitination;GO:0031943//regulation of glucocorticoid metabolic process;GO:009…	GO:1904264//ubiquitin protein ligase activity involved in ERAD pathway;GO:0001664//G-protein coupled receptor binding;GO:0030544//Hsp70 protein binding;GO:0030911//TPR domain binding;GO:0051879//Hsp90 protein binding;GO:0042803//protein homodimerization activity;GO:0034450//ubiquitin-ubiquitin ligase activity;GO:0046332//SMAD binding;GO:0019900//kinase binding;GO:0004842//ubiquitin-protein transf…	GO:0005783//endoplasmic reticulum;GO:0042405//nuclear inclusion body;GO:0030018//Z disc;GO:0070062//extracellular exosome;GO:0005654//nucleoplasm;GO:0005829//cytosol;GO:0000151//ubiquitin ligase complex
tr|A0A5F5Y4X4|A0A5F5Y4X4_FELCA	GO:0030036//actin cytoskeleton organization	GO:0051015//actin filament binding	GO:0016020//membrane;GO:0015629//actin cytoskeleton
tr|A0A5F5XSF7|A0A5F5XSF7_FELCA	GO:0060052//neurofilament cytoskeleton organization;GO:0007100//mitotic centrosome separation;GO:2000574//regulation of microtubule motor activity;GO:0007399//nervous system development
tr|A0A337SHM4|A0A337SHM4_FELCA	GO:0070972//protein localization to endoplasmic reticulum;GO:0016558//protein import into peroxisome matrix;GO:0016557//peroxisome membrane biogenesis;GO:0032581//ER-dependent peroxisome organization;GO:0022615//protein to membrane docking;GO:0045046//protein import into peroxisome membrane	GO:0008022//protein C-terminus binding	GO:0005779//integral component of peroxisomal membrane;GO:0005789//endoplasmic reticulum membrane
tr|A0A337SQI8|A0A337SQI8_FELCA	GO:0006121//mitochondrial electron transport, succinate to ubiquinone;GO:0006099//tricarboxylic acid cycle	GO:0046872//metal ion binding;GO:0000104//succinate dehydrogenase activity;GO:0009055//electron transfer activity	GO:0005749//mitochondrial respiratory chain complex II, succinate dehydrogenase complex (ubiquinone);GO:0016021//integral component of membrane;GO:0045281//succinate dehydrogenase complex
tr|A0A337S715|A0A337S715_FELCA	GO:0007021//tubulin complex assembly;GO:0007023//post-chaperonin tubulin folding pathway	GO:0048487//beta-tubulin binding;GO:0003723//RNA binding	GO:0070062//extracellular exosome;GO:0005730//nucleolus;GO:0005829//cytosol;GO:0005874//microtubule
tr|M3WWN4|M3WWN4_FELCA	GO:0090141//positive regulation of mitochondrial fission;GO:0050689//negative regulation of defense response to virus by host;GO:0030308//negative regulation of cell growth;GO:0000266//mitochondrial fission;GO:0050821//protein stabilization;GO:0051898//negative regulation of protein kinase B signaling;GO:0010821//regulation of mitochondrion organization;GO:1903861//positive regulation of dendrite…	GO:0019789//SUMO transferase activity;GO:0004871//signal transducer activity;GO:0004842//ubiquitin-protein transferase activity;GO:0046872//metal ion binding;GO:0031625//ubiquitin protein ligase binding;GO:0016874//ligase activity;GO:0042802//identical protein binding	GO:0030424//axon;GO:0031307//integral component of mitochondrial outer membrane;GO:0016021//integral component of membrane;GO:0016020//membrane;GO:0005777//peroxisome;GO:0005739//mitochondrion;GO:0043025//neuronal cell body
tr|M3WXU3|M3WXU3_FELCA	GO:0000122//negative regulation of transcription from RNA polymerase II promoter;GO:0006351//transcription, DNA-templated;GO:0045893//positive regulation of transcription, DNA-templated	GO:0043621//protein self-association;GO:0003677//DNA binding;GO:0046872//metal ion binding;GO:0000981//RNA polymerase II transcription factor activity, sequence-specific DNA binding	GO:0016604//nuclear body;GO:0005634//nucleus
tr|A0A337SRS8|A0A337SRS8_FELCA	GO:0033209//tumor necrosis factor-mediated signaling pathway;GO:0035458//cellular response to interferon-beta;GO:0061326//renal tubule development;GO:0007259//JAK-STAT cascade;GO:0043124//negative regulation of I-kappaB kinase/NF-kappaB signaling;GO:0032727//positive regulation of interferon-alpha production;GO:0010742//macrophage derived foam cell differentiation;GO:0046725//negative regulation …	GO:0042393//histone binding;GO:0044389//ubiquitin-like protein ligase binding;GO:0005164//tumor necrosis factor receptor binding;GO:0004871//signal transducer activity;GO:0003677//DNA binding;GO:0070491//repressing transcription factor binding;GO:0000983//transcription factor activity, RNA polymerase II core promoter sequence-specific DNA binding;GO:0042803//protein homodimerization activity;GO:0…	GO:0005737//cytoplasm;GO:0005730//nucleolus;GO:0005634//nucleus;GO:0005654//nucleoplasm;GO:0048471//perinuclear region of cytoplasm;GO:0000790//nuclear chromatin;GO:0043234//protein complex;GO:0005829//cytosol
tr|M3WH34|M3WH34_FELCA	GO:0009615//response to virus;GO:0006367//transcription initiation from RNA polymerase II promoter;GO:0032968//positive regulation of transcription elongation from RNA polymerase II promoter	GO:0019211//phosphatase activator activity;GO:0008134//transcription factor binding;GO:0019903//protein phosphatase binding;GO:0003723//RNA binding;GO:0003677//DNA binding;GO:0019904//protein domain specific binding	GO:0005669//transcription factor TFIID complex;GO:0030054//cell junction
tr|A0A2I2UCB1|A0A2I2UCB1_FELCA			GO:0016607//nuclear speck;GO:0005758//mitochondrial intermembrane space
tr|M3WI37|M3WI37_FELCA	GO:0007596//blood coagulation		GO:0031012//extracellular matrix
tr|A0A2I2U730|A0A2I2U730_FELCA	GO:0032392//DNA geometric change;GO:0045578//negative regulation of B cell differentiation;GO:0045638//negative regulation of myeloid cell differentiation	GO:0000400//four-way junction DNA binding;GO:0008301//DNA binding, bending;GO:0003723//RNA binding;GO:0003677//DNA binding	GO:0005634//nucleus
tr|A0A337SLC4|A0A337SLC4_FELCA		GO:0016757//transferase activity, transferring glycosyl groups
tr|M3X2F7|M3X2F7_FELCA	GO:0032981//mitochondrial respiratory chain complex I assembly;GO:0033617//mitochondrial respiratory chain complex IV assembly;GO:0030150//protein import into mitochondrial matrix		GO:0016021//integral component of membrane;GO:0005744//mitochondrial inner membrane presequence translocase complex
tr|M3WBT2|M3WBT2_FELCA	GO:0008286//insulin receptor signaling pathway;GO:0006885//regulation of pH;GO:0034614//cellular response to reactive oxygen species;GO:0042593//glucose homeostasis;GO:0010510//regulation of acetyl-CoA biosynthetic process from pyruvate;GO:0031670//cellular response to nutrient;GO:0006111//regulation of gluconeogenesis;GO:0072332//intrinsic apoptotic signaling pathway by p53 class mediator	GO:0004740//pyruvate dehydrogenase (acetyl-transferring) kinase activity;GO:0005524//ATP binding;GO:0042803//protein homodimerization activity	GO:0005967//mitochondrial pyruvate dehydrogenase complex;GO:0005829//cytosol;GO:0005654//nucleoplasm
tr|M3W2C0|M3W2C0_FELCA	GO:0070478//nuclear-transcribed mRNA catabolic process, 3'-5' exonucleolytic nonsense-mediated decay	GO:0003723//RNA binding;GO:0004004//ATP-dependent RNA helicase activity;GO:0005524//ATP binding	GO:0055087//Ski complex
tr|A0A5F5XSI5|A0A5F5XSI5_FELCA	GO:0090090//negative regulation of canonical Wnt signaling pathway;GO:0030308//negative regulation of cell growth;GO:0010719//negative regulation of epithelial to mesenchymal transition;GO:0035414//negative regulation of catenin import into nucleus;GO:0030111//regulation of Wnt signaling pathway	GO:0051018//protein kinase A binding;GO:0005080//protein kinase C binding;GO:0070097//delta-catenin binding;GO:0008013//beta-catenin binding;GO:0042802//identical protein binding	GO:0005737//cytoplasm
tr|M3XF13|M3XF13_FELCA	GO:0018105//peptidyl-serine phosphorylation;GO:0034351//negative regulation of glial cell apoptotic process;GO:0043524//negative regulation of neuron apoptotic process;GO:0046326//positive regulation of glucose import;GO:0032869//cellular response to insulin stimulus;GO:0035556//intracellular signal transduction;GO:0042462//eye photoreceptor cell development;GO:0035089//establishment of apical/ba…	GO:0004697//protein kinase C activity;GO:0005543//phospholipid binding;GO:0004674//protein serine/threonine kinase activity;GO:0046872//metal ion binding;GO:0005524//ATP binding	GO:0043220//Schmidt-Lanterman incisure;GO:0045171//intercellular bridge;GO:0070062//extracellular exosome;GO:0005634//nucleus;GO:0015630//microtubule cytoskeleton;GO:0016324//apical plasma membrane;GO:0005829//cytosol;GO:0005622//intracellular
tr|M3WIS9|M3WIS9_FELCA	GO:0032042//mitochondrial DNA metabolic process;GO:0016239//positive regulation of macroautophagy;GO:0006635//fatty acid beta-oxidation;GO:2000479//regulation of cAMP-dependent protein kinase activity;GO:1904504//positive regulation of lipophagy;GO:1904262//negative regulation of TORC1 signaling;GO:0042593//glucose homeostasis;GO:0046323//glucose import;GO:1990253//cellular response to leucine st…	GO:0070728//leucine binding;GO:0016684//oxidoreductase activity, acting on peroxide as acceptor;GO:0032542//sulfiredoxin activity;GO:0005092//GDP-dissociation inhibitor activity	GO:0031932//TORC2 complex;GO:0005737//cytoplasm;GO:0005634//nucleus;GO:0005739//mitochondrion;GO:0061700//GATOR2 complex;GO:0031588//nucleotide-activated protein kinase complex;GO:1990316//Atg1/ULK1 kinase complex;GO:0005829//cytosol
tr|A0A2I2UR84|A0A2I2UR84_FELCA		GO:0005509//calcium ion binding
tr|M3WFR2|M3WFR2_FELCA	GO:0034504//protein localization to nucleus;GO:0055015//ventricular cardiac muscle cell development;GO:0090343//positive regulation of cell aging;GO:0090201//negative regulation of release of cytochrome c from mitochondria;GO:0035105//sterol regulatory element binding protein import into nucleus;GO:2001237//negative regulation of extrinsic apoptotic signaling pathway;GO:0007517//muscle organ deve…	GO:0005198//structural molecule activity;GO:0042802//identical protein binding	GO:0031012//extracellular matrix;GO:0016607//nuclear speck;GO:0005634//nucleus;GO:0005635//nuclear envelope;GO:0005654//nucleoplasm;GO:0005652//nuclear lamina;GO:0048471//perinuclear region of cytoplasm;GO:0031965//nuclear membrane;GO:0005882//intermediate filament;GO:0005638//lamin filament;GO:0005829//cytosol
tr|M3WLL7|M3WLL7_FELCA	GO:0070145//mitochondrial asparaginyl-tRNA aminoacylation	GO:0004815//aspartate-tRNA ligase activity;GO:0003676//nucleic acid binding;GO:0050560//aspartate-tRNA(Asn) ligase activity;GO:0005524//ATP binding;GO:0042803//protein homodimerization activity	GO:0005634//nucleus;GO:0005739//mitochondrion
tr|M3W5E9|M3W5E9_FELCA	GO:0007626//locomotory behavior;GO:0007612//learning;GO:0021764//amygdala development;GO:0021766//hippocampus development;GO:0006974//cellular response to DNA damage stimulus;GO:0006511//ubiquitin-dependent protein catabolic process;GO:0042787//protein ubiquitination involved in ubiquitin-dependent protein catabolic process;GO:0060996//dendritic spine development	GO:0019780//FAT10 activating enzyme activity;GO:0004839//ubiquitin activating enzyme activity	GO:0005737//cytoplasm
tr|A0A5F5XG27|A0A5F5XG27_FELCA	GO:0045454//cell redox homeostasis	GO:0016971//flavin-linked sulfhydryl oxidase activity;GO:0003756//protein disulfide isomerase activity	GO:0005615//extracellular space;GO:0005654//nucleoplasm;GO:0030173//integral component of Golgi membrane
tr|M3WF17|M3WF17_FELCA	GO:0050771//negative regulation of axonogenesis;GO:0090315//negative regulation of protein targeting to membrane;GO:0051592//response to calcium ion;GO:0032482//Rab protein signal transduction;GO:0015031//protein transport;GO:0007264//small GTPase mediated signal transduction;GO:0045773//positive regulation of axon extension	GO:0005093//Rab GDP-dissociation inhibitor activity;GO:0005096//GTPase activator activity;GO:0017137//Rab GTPase binding	GO:0005737//cytoplasm;GO:0005794//Golgi apparatus;GO:0043209//myelin sheath;GO:0030424//axon;GO:0043234//protein complex;GO:0043005//neuron projection;GO:0030496//midbody;GO:0043025//neuronal cell body
tr|A0A5F5XKF3|A0A5F5XKF3_FELCA	GO:0008589//regulation of smoothened signaling pathway;GO:0021591//ventricular system development;GO:0007224//smoothened signaling pathway;GO:0021798//forebrain dorsal/ventral pattern formation;GO:0061512//protein localization to cilium;GO:0006357//regulation of transcription from RNA polymerase II promoter;GO:0035721//intraciliary retrograde transport		GO:0030991//intraciliary transport particle A;GO:0000790//nuclear chromatin;GO:0005929//cilium
tr|A0A337SBG4|A0A337SBG4_FELCA	GO:1902979//mitotic DNA replication termination;GO:0071171//site-specific DNA replication termination at RTS1 barrier		GO:0005634//nucleus
tr|M3VVZ2|M3VVZ2_FELCA		GO:0003723//RNA binding
tr|M3W8R0|M3W8R0_FELCA		GO:0004177//aminopeptidase activity;GO:0030145//manganese ion binding	GO:0070062//extracellular exosome
tr|A0A337STX1|A0A337STX1_FELCA	GO:0006555//methionine metabolic process;GO:0006597//spermine biosynthetic process;GO:0006595//polyamine metabolic process	GO:0016768//spermine synthase activity	GO:0070062//extracellular exosome;GO:0005829//cytosol
tr|A0A5F5Y4M0|A0A5F5Y4M0_FELCA	GO:0097009//energy homeostasis;GO:0006909//phagocytosis;GO:0051346//negative regulation of hydrolase activity;GO:0030217//T cell differentiation;GO:2000505//regulation of energy homeostasis;GO:0019953//sexual reproduction;GO:0045721//negative regulation of gluconeogenesis;GO:0042593//glucose homeostasis;GO:0046850//regulation of bone remodeling;GO:0098868//bone growth;GO:0060259//regulation of fe…	GO:0038021//leptin receptor activity;GO:0042802//identical protein binding	GO:0043235//receptor complex;GO:0016021//integral component of membrane
tr|M3XE96|M3XE96_FELCA	GO:0008589//regulation of smoothened signaling pathway;GO:0016055//Wnt signaling pathway;GO:0007420//brain development;GO:0060271//cilium assembly;GO:0010842//retina layer formation;GO:0097499//protein localization to non-motile cilium;GO:1903445//protein transport from ciliary membrane to plasma membrane;GO:0045444//fat cell differentiation;GO:0007264//small GTPase mediated signal transduction	GO:0005525//GTP binding	GO:0070062//extracellular exosome;GO:0005829//cytosol;GO:0016020//membrane;GO:0005622//intracellular;GO:0005929//cilium
tr|A0A337SL21|A0A337SL21_FELCA	GO:0006281//DNA repair;GO:0010499//proteasomal ubiquitin-independent protein catabolic process;GO:0035093//spermatogenesis, exchange of chromosomal proteins	GO:0070628//proteasome binding;GO:0070577//lysine-acetylated histone binding;GO:0016504//peptidase activator activity	GO:1990111//spermatoproteasome complex;GO:0005829//cytosol;GO:0005654//nucleoplasm
tr|M3X6X8|M3X6X8_FELCA	GO:0006457//protein folding	GO:0051087//chaperone binding;GO:0051082//unfolded protein binding;GO:0000774//adenyl-nucleotide exchange factor activity;GO:0042803//protein homodimerization activity	GO:0005634//nucleus;GO:0005759//mitochondrial matrix
tr|M3VYU1|M3VYU1_FELCA	GO:0044351//macropinocytosis;GO:0050718//positive regulation of interleukin-1 beta secretion;GO:0043087//regulation of GTPase activity;GO:0097202//activation of cysteine-type endopeptidase activity;GO:0030838//positive regulation of actin filament polymerization;GO:0009617//response to bacterium;GO:0050727//regulation of inflammatory response;GO:2000406//positive regulation of T cell migration;GO…	GO:0097153//cysteine-type endopeptidase activity involved in apoptotic process;GO:0046983//protein dimerization activity	GO:0005737//cytoplasm;GO:0005634//nucleus;GO:0005576//extracellular region;GO:0005829//cytosol
tr|Q2Q5Z1|Q2Q5Z1_FELCA	GO:0051260//protein homooligomerization;GO:0006906//vesicle fusion;GO:0050806//positive regulation of synaptic transmission;GO:0031340//positive regulation of vesicle fusion;GO:0014059//regulation of dopamine secretion;GO:1903861//positive regulation of dendrite extension;GO:0017158//regulation of calcium ion-dependent exocytosis;GO:0045956//positive regulation of calcium ion-dependent exocytosis…	GO:0008022//protein C-terminus binding;GO:0048306//calcium-dependent protein binding;GO:0030348//syntaxin-3 binding;GO:0000149//SNARE binding;GO:0005543//phospholipid binding;GO:0005544//calcium-dependent phospholipid binding;GO:0005546//phosphatidylinositol-4,5-bisphosphate binding;GO:0042802//identical protein binding;GO:0005509//calcium ion binding;GO:0017075//syntaxin-1 binding;GO:0001786//ph…	GO:0008021//synaptic vesicle;GO:0031045//dense core granule;GO:0030424//axon;GO:0043229//intracellular organelle;GO:0030285//integral component of synaptic vesicle membrane;GO:0030054//cell junction;GO:0005737//cytoplasm;GO:0044306//neuron projection terminus;GO:0031201//SNARE complex;GO:0043005//neuron projection;GO:0005794//Golgi apparatus;GO:0030141//secretory granule;GO:0060076//excitatory sy…
tr|M3X315|M3X315_FELCA	GO:0007155//cell adhesion		GO:0070062//extracellular exosome
tr|A0A337SGL9|A0A337SGL9_FELCA		GO:0008083//growth factor activity	GO:0005576//extracellular region
tr|M3W478|M3W478_FELCA	GO:0014894//response to denervation involved in regulation of muscle adaptation;GO:0090324//negative regulation of oxidative phosphorylation;GO:0006936//muscle contraction;GO:0014883//transition between fast and slow fiber;GO:0048633//positive regulation of skeletal muscle tissue growth;GO:1904025//positive regulation of glucose catabolic process to lactate via pyruvate;GO:0031448//positive regul…	GO:0003779//actin binding;GO:0051015//actin filament binding;GO:0005509//calcium ion binding	GO:0005903//brush border;GO:0030018//Z disc
tr|A0A2I2U306|A0A2I2U306_FELCA	GO:0034230//enkephalin processing;GO:0034231//islet amyloid polypeptide processing;GO:0030070//insulin processing;GO:0006508//proteolysis;GO:0016485//protein processing;GO:0016486//peptide hormone processing;GO:0007399//nervous system development;GO:0016540//protein autoprocessing;GO:0032455//nerve growth factor processing	GO:0004252//serine-type endopeptidase activity;GO:0004175//endopeptidase activity;GO:0032403//protein complex binding	GO:0005788//endoplasmic reticulum lumen;GO:0030133//transport vesicle;GO:0005615//extracellular space;GO:0005634//nucleus;GO:0016020//membrane;GO:0030141//secretory granule;GO:0030425//dendrite;GO:0034774//secretory granule lumen;GO:0043204//perikaryon;GO:0043231//intracellular membrane-bounded organelle
tr|M3VYE2|M3VYE2_FELCA	GO:1902042//negative regulation of extrinsic apoptotic signaling pathway via death domain receptors;GO:1902045//negative regulation of Fas signaling pathway;GO:1903077//negative regulation of protein localization to plasma membrane	GO:0005123//death receptor binding	GO:0005794//Golgi apparatus;GO:0070062//extracellular exosome;GO:0016021//integral component of membrane;GO:0005765//lysosomal membrane;GO:0010008//endosome membrane
[truncated: 7,082 more rows]
