# Supplementary material for: Global proteomic profiling of multiple organs of cats (Felis catus) and proteome-transcriptome correlation during acute Toxoplasma gondii infection
Source: Infect Dis Poverty. 2022 Sep 14;11:96. doi: 10.1186/s40249-022-01022-7 (PMC9473462; doi:10.1186/s40249-022-01022-7)
Supplement: Supplementary file 3 — Additional file 3: Table S2. The KEGG enrichment of all proteins in the brain, liver, lung, spleen, heart and small intestine of cats infected by Toxoplasma gondii on day 7 post-infection. [file 40249_2022_1022_MOESM3_ESM.xls]

Protein	KEGG ID
sp|A0M8S5|TES_FELCA	ko00051	ko00520	ko01100	ko04310
sp|A0M8S6|CAV2_FELCA	ko04144	ko04510	ko05100	ko05205	ko05418
sp|A0M8S7|CAV1_FELCA	ko04144	ko04510	ko05100	ko05205	ko05416	ko05418
sp|A0M8S8|MET_FELCA	ko01521	ko04010	ko04014	ko04015	ko04151	ko04360	ko04510	ko04520	ko05100	ko05120	ko05144	ko05200	ko05202	ko05205	ko05206	ko05211	ko05218	ko05225	ko05226	ko05230
sp|A0M8S9|CAZA2_FELCA	ko04144
sp|B0LSW3|LIS1_FELCA	ko00565	ko01100
sp|K0J107|MDHM_FELCA	ko00020	ko00270	ko00620	ko00630	ko01100	ko01200
sp|M3W955|APOA4_FELCA	ko04975	ko04977	ko04979
sp|O19001|CDN1B_FELCA	ko01522	ko04012	ko04066	ko04068	ko04110	ko04151	ko04933	ko04934	ko05162	ko05165	ko05169	ko05200	ko05202	ko05203	ko05206	ko05215	ko05220	ko05222	ko05226
sp|O19002|CDN1A_FELCA	ko01522	ko01524	ko04012	ko04066	ko04068	ko04110	ko04115	ko04151	ko04218	ko04630	ko04921	ko04928	ko04934	ko05160	ko05161	ko05163	ko05165	ko05166	ko05167	ko05169	ko05200	ko05202	ko05203	ko05205	ko05206	ko05210	ko05211	ko05212	ko05213	ko05214	ko05215	ko05216	ko05217	ko05218	ko05219	ko05220	ko05222	ko05223	ko05224	ko05225	ko05226
sp|O62657|SDF1_FELCA	ko04060	ko04062	ko04064	ko04360	ko04670	ko04672	ko04810	ko05163	ko05200	ko05323
sp|O62696|ARY1_FELCA	ko00232	ko00983	ko01100	ko05204
sp|O62763|ACES_FELCA	ko00564	ko04725
sp|O97524|BGLR_FELCA	ko00040	ko00531	ko00860	ko00983	ko01100	ko04142
sp|P07405|HBA_FELCA	ko05143	ko05144
sp|P07412|HBB_FELCA	ko05143	ko05144
sp|P08480|IPSG_FELCA	ko04512
sp|P0DM82|APOC1_FELCA	ko04979
sp|P13369|CSF1R_FELCA	ko04010	ko04014	ko04015	ko04060	ko04151	ko04380	ko04640	ko05200	ko05202	ko05221
sp|P14748|DCE1_FELCA	ko00250	ko00410	ko00430	ko00650	ko01100	ko04727	ko04940
sp|P25773|CATL1_FELCA	ko04140	ko04142	ko04145	ko04210	ko04612	ko05205	ko05323	ko05418
sp|P41689|SPYA_FELCA	ko00250	ko00260	ko00630	ko01100	ko01200	ko04146
sp|P48767|NAC1_FELCA	ko04020	ko04022	ko04371	ko04740	ko04974
sp|P48890|COX2_FELCA	ko00190	ko01100	ko04260	ko04714	ko04932	ko05010	ko05012	ko05016
sp|P48894|ATP6_FELCA	ko00190	ko01100	ko04714	ko05010	ko05012	ko05016
sp|P48900|NU1M_FELCA	ko00190	ko01100	ko04714	ko04723	ko05012
sp|P48905|NU2M_FELCA	ko00190	ko01100	ko04714	ko04723	ko05012
sp|P48912|NU3M_FELCA	ko00190	ko01100	ko04714	ko04723	ko05012
sp|P48916|NU4M_FELCA	ko00190	ko01100	ko04714	ko04723	ko05012
sp|P49064|ALBU_FELCA	ko04918
sp|P55032|MMP7_FELCA	ko04310	ko05166
sp|P61246|RS3A_FELCA	ko03010
sp|P62705|RS4X_FELCA	ko03010
sp|P63052|RL40_FELCA	ko03010
sp|P63275|RS17_FELCA	ko03010
sp|Q19KA1|G6PC_FELCA	ko00010	ko00052	ko00500	ko01100	ko04068	ko04151	ko04152	ko04910	ko04920	ko04922	ko04931	ko04973
sp|Q28412|PROC_FELCA	ko04610
sp|Q28889|KIT_FELCA	ko04010	ko04014	ko04015	ko04072	ko04151	ko04640	ko04916	ko05200	ko05221	ko05224	ko05230
sp|Q29486|PPBT_FELCA	ko00730	ko00790	ko01100
sp|Q29487|PTGDS_FELCA	ko00590	ko01100
sp|Q2MHN1|FRIL_FELCA	ko04216	ko04217	ko04978
sp|Q2WGK2|JAM1_FELCA	ko04514	ko04530	ko04670	ko05120
sp|Q5KQT7|CP1A1_FELCA	ko00140	ko00380	ko00830	ko00980	ko01100	ko04913	ko05204
sp|Q5RT64|RS7_FELCA	ko03010
sp|Q5XTY7|RL17_FELCA	ko03010
sp|Q66RN5|EF1A1_FELCA	ko03013	ko05134
sp|Q6EIC1|TPMT_FELCA	ko00983
sp|Q6T308|GLGB_FELCA	ko00500	ko01100
sp|Q863B6|TNNI3_FELCA	ko04024	ko04260	ko04261	ko05410	ko05414
sp|Q864S8|BRCA2_FELCA	ko03440	ko03460	ko05200	ko05212	ko05224
sp|Q8HY56|GGTA1_FELCA	ko00601
sp|Q9MYW6|XDH_FELCA	ko00230	ko00232	ko00983	ko01100	ko04146
sp|Q9N2D5|G3P_FELCA	ko00010	ko01100	ko01200	ko01230	ko04066	ko05010
sp|Q9TST0|BMI1_FELCA	ko04550	ko05202	ko05206
tr|A0A060PNW6|A0A060PNW6_FELCA	ko04610	ko04933	ko05418
tr|A0A068PC76|A0A068PC76_FELCA	ko05162
tr|A0A097HWG4|A0A097HWG4_FELCA	ko00531	ko01100	ko04142
tr|A0A0A0MPX5|A0A0A0MPX5_FELCA	ko00140	ko00232	ko00380	ko00591	ko00830	ko00980	ko00982	ko01100	ko05204
tr|A0A0A0MPZ6|A0A0A0MPZ6_FELCA	ko04216	ko04217	ko04978
tr|A0A0A0MPZ9|A0A0A0MPZ9_FELCA	ko04217
tr|A0A0A0MQ10|A0A0A0MQ10_FELCA	ko04612	ko05163	ko05166	ko05169	ko05170
tr|A0A0A1GK17|A0A0A1GK17_FELCA	ko04080
tr|A0A0G2Y791|A0A0G2Y791_FELCA	ko04622	ko05161	ko05203
tr|A0A0P0GH12|A0A0P0GH12_FELCA	ko01521	ko01522	ko04010	ko04012	ko04013	ko04014	ko04015	ko04020	ko04066	ko04068	ko04072	ko04144	ko04151	ko04214	ko04320	ko04510	ko04520	ko04540	ko04630	ko04810	ko04912	ko04915	ko04921	ko04926	ko04928	ko04934	ko05120	ko05160	ko05163	ko05165	ko05200	ko05205	ko05206	ko05210	ko05212	ko05213	ko05214	ko05215	ko05218	ko05219	ko05223	ko05224	ko05225	ko05226	ko05230	ko05231
tr|A0A0R8CBF3|A0A0R8CBF3_FELCA	ko00190	ko01100	ko04714	ko04723	ko05012
tr|A0A0R8CBP0|A0A0R8CBP0_FELCA	ko00190	ko01100	ko04714	ko04723	ko05012
tr|A0A0R8CEQ8|A0A0R8CEQ8_FELCA	ko00190	ko01100	ko04714	ko04723	ko05012
tr|A0A0X9Q7C2|A0A0X9Q7C2_FELCA	ko04621	ko04622	ko04623	ko05160	ko05161	ko05162	ko05164	ko05168	ko05169
tr|A0A143RHU3|A0A143RHU3_FELCA	ko01521	ko01522	ko01524	ko04010	ko04012	ko04014	ko04015	ko04022	ko04024	ko04062	ko04066	ko04068	ko04071	ko04072	ko04140	ko04150	ko04151	ko04152	ko04210	ko04211	ko04212	ko04213	ko04218	ko04261	ko04370	ko04371	ko04380	ko04510	ko04550	ko04611	ko04620	ko04625	ko04630	ko04660	ko04662	ko04664	ko04666	ko04668	ko04722	ko04725	ko04728	ko04910	ko04914	ko04915	ko04917	ko04919	ko04920	ko04922	ko04923
tr|A0A1B4ZDB3|A0A1B4ZDB3_FELCA	ko00900	ko01100
tr|A0A1D6V5C2|A0A1D6V5C2_FELCA	ko00140
tr|A0A1D6VC49|A0A1D6VC49_FELCA	ko00140
tr|A0A1E1FFM2|A0A1E1FFM2_FELCA	ko04310
tr|A0A1E1GEV5|A0A1E1GEV5_FELCA	ko04970
tr|A0A1E1GEW8|A0A1E1GEW8_FELCA	ko04970
tr|A0A1L7NR18|A0A1L7NR18_FELCA	ko04024	ko04080	ko04714	ko04911	ko04922
tr|A0A1W7GKK0|A0A1W7GKK0_FELCA	ko00520
tr|A0A1W7HNZ6|A0A1W7HNZ6_FELCA	ko04610
tr|A0A222NT34|A0A222NT34_FELCA	ko04015	ko04145	ko04390	ko04514	ko04610	ko04650	ko04670	ko04810	ko05133	ko05134	ko05140	ko05144	ko05146	ko05150	ko05152	ko05166	ko05323	ko05416
tr|A0A291NGS3|A0A291NGS3_FELCA	ko04020	ko04064	ko04072	ko04145	ko04151	ko04640	ko04650	ko04662	ko04664	ko04666	ko04672	ko05140	ko05143	ko05146	ko05150	ko05152	ko05162	ko05169	ko05202	ko05310	ko05320	ko05322	ko05323	ko05330	ko05340	ko05414	ko05416
tr|A0A291NGU4|A0A291NGU4_FELCA	ko04020	ko04064	ko04072	ko04145	ko04151	ko04640	ko04650	ko04662	ko04664	ko04666	ko04672	ko05140	ko05143	ko05146	ko05150	ko05152	ko05162	ko05169	ko05202	ko05310	ko05320	ko05322	ko05323	ko05330	ko05340	ko05414	ko05416
tr|A0A291NGW7|A0A291NGW7_FELCA	ko04020	ko04064	ko04072	ko04145	ko04151	ko04640	ko04650	ko04662	ko04664	ko04666	ko04672	ko05140	ko05143	ko05146	ko05150	ko05152	ko05162	ko05169	ko05202	ko05310	ko05320	ko05322	ko05323	ko05330	ko05340	ko05414	ko05416
tr|A0A291NGX1|A0A291NGX1_FELCA	ko04020	ko04064	ko04072	ko04145	ko04151	ko04640	ko04650	ko04662	ko04664	ko04666	ko04672	ko05140	ko05143	ko05146	ko05150	ko05152	ko05162	ko05169	ko05202	ko05310	ko05320	ko05322	ko05323	ko05330	ko05340	ko05414	ko05416
tr|A0A291NGX4|A0A291NGX4_FELCA	ko04020	ko04064	ko04072	ko04145	ko04151	ko04640	ko04650	ko04662	ko04664	ko04666	ko04672	ko05140	ko05143	ko05146	ko05150	ko05152	ko05162	ko05169	ko05202	ko05310	ko05320	ko05322	ko05323	ko05330	ko05340	ko05414	ko05416
tr|A0A291NGY1|A0A291NGY1_FELCA	ko04020	ko04064	ko04072	ko04145	ko04151	ko04640	ko04650	ko04662	ko04664	ko04666	ko04672	ko05140	ko05143	ko05146	ko05150	ko05152	ko05162	ko05169	ko05202	ko05310	ko05320	ko05322	ko05323	ko05330	ko05340	ko05414	ko05416
tr|A0A291NGY3|A0A291NGY3_FELCA	ko04020	ko04064	ko04072	ko04145	ko04151	ko04640	ko04650	ko04662	ko04664	ko04666	ko04672	ko05140	ko05143	ko05146	ko05150	ko05152	ko05162	ko05169	ko05202	ko05310	ko05320	ko05322	ko05323	ko05330	ko05340	ko05414	ko05416
tr|A0A291NGZ1|A0A291NGZ1_FELCA	ko04020	ko04064	ko04072	ko04145	ko04151	ko04640	ko04650	ko04662	ko04664	ko04666	ko04672	ko05140	ko05143	ko05146	ko05150	ko05152	ko05162	ko05169	ko05202	ko05310	ko05320	ko05322	ko05323	ko05330	ko05340	ko05414	ko05416
tr|A0A291NGZ2|A0A291NGZ2_FELCA	ko04020	ko04064	ko04072	ko04145	ko04151	ko04640	ko04650	ko04662	ko04664	ko04666	ko04672	ko05140	ko05143	ko05146	ko05150	ko05152	ko05162	ko05169	ko05202	ko05310	ko05320	ko05322	ko05323	ko05330	ko05340	ko05414	ko05416
tr|A0A291NGZ4|A0A291NGZ4_FELCA	ko00564	ko00565	ko01100
tr|A0A291NGZ7|A0A291NGZ7_FELCA	ko04020	ko04064	ko04072	ko04145	ko04151	ko04640	ko04650	ko04662	ko04664	ko04666	ko04672	ko05140	ko05143	ko05146	ko05150	ko05152	ko05162	ko05169	ko05202	ko05310	ko05320	ko05322	ko05323	ko05330	ko05340	ko05414	ko05416
tr|A0A291NH10|A0A291NH10_FELCA	ko00564	ko00565	ko01100
tr|A0A291NH14|A0A291NH14_FELCA	ko04020	ko04064	ko04072	ko04145	ko04151	ko04640	ko04650	ko04662	ko04664	ko04666	ko04672	ko05140	ko05143	ko05146	ko05150	ko05152	ko05162	ko05169	ko05202	ko05310	ko05320	ko05322	ko05323	ko05330	ko05340	ko05414	ko05416
tr|A0A291NH46|A0A291NH46_FELCA	ko00564	ko00565	ko01100
tr|A0A291NHF5|A0A291NHF5_FELCA	ko04020	ko04064	ko04072	ko04145	ko04151	ko04640	ko04650	ko04662	ko04664	ko04666	ko04672	ko05140	ko05143	ko05146	ko05150	ko05152	ko05162	ko05169	ko05202	ko05310	ko05320	ko05322	ko05323	ko05330	ko05340	ko05414	ko05416
tr|A0A2D0UF13|A0A2D0UF13_FELCA	ko03050
tr|A0A2D0UJY9|A0A2D0UJY9_FELCA	ko03050
tr|A0A2D0UME4|A0A2D0UME4_FELCA	ko00100	ko00140	ko01100	ko04913
tr|A0A2D0UMG5|A0A2D0UMG5_FELCA	ko03050	ko04612
tr|A0A2D0URA5|A0A2D0URA5_FELCA	ko03050	ko05165	ko05169	ko05203
tr|A0A2D0UUN5|A0A2D0UUN5_FELCA	ko03050
tr|A0A2I2TZU9|A0A2I2TZU9_FELCA	ko04072	ko04144	ko04721	ko04961	ko05100
tr|A0A2I2TZZ0|A0A2I2TZZ0_FELCA	ko04145	ko04151	ko04510	ko04512	ko05144	ko05165
tr|A0A2I2U006|A0A2I2U006_FELCA	ko00760	ko01100
tr|A0A2I2U011|A0A2I2U011_FELCA	ko04151	ko04510	ko04512	ko04810	ko04933	ko05100	ko05146	ko05165	ko05200	ko05205	ko05222
tr|A0A2I2U023|A0A2I2U023_FELCA	ko04714
tr|A0A2I2U027|A0A2I2U027_FELCA	ko04512	ko04611	ko04640
tr|A0A2I2U028|A0A2I2U028_FELCA	ko00534	ko01100
tr|A0A2I2U029|A0A2I2U029_FELCA	ko00970
tr|A0A2I2U033|A0A2I2U033_FELCA	ko04022	ko04024	ko04270	ko04360	ko04510	ko04530	ko04670	ko04810	ko04921
tr|A0A2I2U051|A0A2I2U051_FELCA	ko04013
tr|A0A2I2U054|A0A2I2U054_FELCA	ko00565	ko01100
tr|A0A2I2U067|A0A2I2U067_FELCA	ko00790	ko01100	ko04727
tr|A0A2I2U092|A0A2I2U092_FELCA	ko04144
tr|A0A2I2U093|A0A2I2U093_FELCA	ko03010
tr|A0A2I2U0B2|A0A2I2U0B2_FELCA	ko04740
tr|A0A2I2U0B3|A0A2I2U0B3_FELCA	ko04141	ko05164
tr|A0A2I2U0C4|A0A2I2U0C4_FELCA	ko00510	ko00533	ko01100	ko05202
tr|A0A2I2U0D2|A0A2I2U0D2_FELCA	ko00230	ko01522	ko04015	ko04022	ko04024	ko04062	ko04072	ko04114	ko04211	ko04213	ko04261	ko04270	ko04371	ko04540	ko04611	ko04713	ko04714	ko04723	ko04724	ko04725	ko04727	ko04742	ko04750	ko04911	ko04912	ko04913	ko04914	ko04915	ko04916	ko04918	ko04921	ko04923	ko04924	ko04925	ko04926	ko04927	ko04928	ko04934	ko04961	ko04962	ko04970	ko04971	ko04972	ko04976	ko05032	ko05163	ko05166	ko05200	ko05414
tr|A0A2I2U0D5|A0A2I2U0D5_FELCA	ko04144
tr|A0A2I2U0E6|A0A2I2U0E6_FELCA	ko04514	ko04520
tr|A0A2I2U0F8|A0A2I2U0F8_FELCA	ko04014
tr|A0A2I2U0G5|A0A2I2U0G5_FELCA	ko03460
tr|A0A2I2U0H4|A0A2I2U0H4_FELCA	ko03015
tr|A0A2I2U0J0|A0A2I2U0J0_FELCA	ko03410	ko04140	ko04217
tr|A0A2I2U0J5|A0A2I2U0J5_FELCA	ko04136	ko04140	ko04216
tr|A0A2I2U0K3|A0A2I2U0K3_FELCA	ko05170
tr|A0A2I2U0L8|A0A2I2U0L8_FELCA	ko04064	ko04621	ko04657	ko04668
tr|A0A2I2U0M0|A0A2I2U0M0_FELCA	ko04144
tr|A0A2I2U0M1|A0A2I2U0M1_FELCA	ko04062	ko04144	ko04520	ko04530	ko04666	ko04810	ko05100	ko05130	ko05131	ko05132	ko05231
tr|A0A2I2U0S1|A0A2I2U0S1_FELCA	ko04013
tr|A0A2I2U0U0|A0A2I2U0U0_FELCA	ko03040	ko05168
tr|A0A2I2U0V3|A0A2I2U0V3_FELCA	ko04060	ko04350	ko04360	ko04390	ko04550	ko05206	ko05418
tr|A0A2I2U0V7|A0A2I2U0V7_FELCA	ko04140	ko04152	ko04211	ko04920	ko04921	ko05034
tr|A0A2I2U0V8|A0A2I2U0V8_FELCA	ko04144	ko04810	ko05120
tr|A0A2I2U0Y8|A0A2I2U0Y8_FELCA	ko00510	ko01100	ko04141
tr|A0A2I2U0Z9|A0A2I2U0Z9_FELCA	ko00970	ko01100
tr|A0A2I2U103|A0A2I2U103_FELCA	ko00230	ko00240	ko00760	ko01100
tr|A0A2I2U110|A0A2I2U110_FELCA	ko00230	ko05222	ko05223
tr|A0A2I2U111|A0A2I2U111_FELCA	ko00650	ko01100
tr|A0A2I2U115|A0A2I2U115_FELCA	ko04120	ko04144
tr|A0A2I2U117|A0A2I2U117_FELCA	ko00240	ko00983	ko01100
tr|A0A2I2U125|A0A2I2U125_FELCA	ko00603	ko01100
tr|A0A2I2U139|A0A2I2U139_FELCA	ko00450	ko01100
tr|A0A2I2U154|A0A2I2U154_FELCA	ko04657
tr|A0A2I2U170|A0A2I2U170_FELCA	ko04015	ko04925
tr|A0A2I2U180|A0A2I2U180_FELCA	ko04360
tr|A0A2I2U188|A0A2I2U188_FELCA	ko00240	ko00250	ko01100
tr|A0A2I2U194|A0A2I2U194_FELCA	ko04360
tr|A0A2I2U1C1|A0A2I2U1C1_FELCA	ko04144
tr|A0A2I2U1C5|A0A2I2U1C5_FELCA	ko04530
tr|A0A2I2U1C6|A0A2I2U1C6_FELCA	ko00053	ko00562
tr|A0A2I2U1C8|A0A2I2U1C8_FELCA	ko00190	ko01100	ko04145	ko04150	ko04721	ko04966	ko05110	ko05120	ko05165	ko05323
tr|A0A2I2U1D6|A0A2I2U1D6_FELCA	ko00010	ko00051	ko00052	ko00500	ko00520	ko00524	ko01100	ko01200	ko04066	ko04910	ko04930	ko04973	ko05230
tr|A0A2I2U1G7|A0A2I2U1G7_FELCA	ko03060
tr|A0A2I2U1H1|A0A2I2U1H1_FELCA	ko00140
tr|A0A2I2U1H6|A0A2I2U1H6_FELCA	ko05168	ko05203
tr|A0A2I2U1K1|A0A2I2U1K1_FELCA	ko03010
tr|A0A2I2U1L0|A0A2I2U1L0_FELCA	ko04010
tr|A0A2I2U1L7|A0A2I2U1L7_FELCA	ko04015	ko04072	ko04080	ko04151	ko04540	ko04810	ko05200
tr|A0A2I2U1Q0|A0A2I2U1Q0_FELCA	ko04360
tr|A0A2I2U1Q1|A0A2I2U1Q1_FELCA	ko04010	ko04064	ko04380	ko04625	ko05166	ko05169
tr|A0A2I2U1R5|A0A2I2U1R5_FELCA	ko00565	ko01100	ko04013	ko04310
tr|A0A2I2U1T3|A0A2I2U1T3_FELCA	ko04630
tr|A0A2I2U1T9|A0A2I2U1T9_FELCA	ko03010
tr|A0A2I2U1U8|A0A2I2U1U8_FELCA	ko00561	ko00564	ko01100	ko04072	ko04975
tr|A0A2I2U1V5|A0A2I2U1V5_FELCA	ko00052	ko00561	ko00600	ko00603	ko01100	ko04142
tr|A0A2I2U1W5|A0A2I2U1W5_FELCA	ko00565	ko00600	ko01100	ko03040
tr|A0A2I2U1X1|A0A2I2U1X1_FELCA	ko04350
tr|A0A2I2U1X3|A0A2I2U1X3_FELCA	ko04120	ko04144	ko04530	ko05169
tr|A0A2I2U1Z3|A0A2I2U1Z3_FELCA	ko04390
tr|A0A2I2U1Z6|A0A2I2U1Z6_FELCA	ko04136	ko04140	ko05167
tr|A0A2I2U200|A0A2I2U200_FELCA	ko04010	ko04060	ko04068	ko04110	ko04218	ko04350	ko04380	ko04390	ko04933	ko05140	ko05142	ko05144	ko05145	ko05146	ko05152	ko05161	ko05166	ko05200	ko05205	ko05206	ko05210	ko05211	ko05212	ko05220	ko05225	ko05226	ko05321	ko05323	ko05410	ko05414
tr|A0A2I2U215|A0A2I2U215_FELCA	ko04144
tr|A0A2I2U227|A0A2I2U227_FELCA	ko04657
tr|A0A2I2U262|A0A2I2U262_FELCA	ko04020	ko04072	ko04080	ko04540	ko04720	ko04723	ko04724	ko05016
tr|A0A2I2U278|A0A2I2U278_FELCA	ko03030	ko04144
tr|A0A2I2U282|A0A2I2U282_FELCA	ko00900
tr|A0A2I2U288|A0A2I2U288_FELCA	ko04014	ko04015	ko04218	ko04670	ko05200	ko05223
tr|A0A2I2U289|A0A2I2U289_FELCA	ko03018
tr|A0A2I2U294|A0A2I2U294_FELCA	ko04022	ko04071	ko04080	ko04610	ko04750	ko04810	ko05142	ko05143	ko05200
tr|A0A2I2U2C4|A0A2I2U2C4_FELCA	ko04151	ko04510	ko04512	ko04974	ko05165
tr|A0A2I2U2C7|A0A2I2U2C7_FELCA	ko04010	ko04020	ko04721	ko04723	ko04724	ko04725	ko04726	ko04727	ko04728	ko04730	ko04742	ko04930	ko05032	ko05033
tr|A0A2I2U2D0|A0A2I2U2D0_FELCA	ko03460	ko05169	ko05200	ko05202	ko05210	ko05212	ko05213	ko05214	ko05216	ko05217	ko05218	ko05220	ko05222	ko05223	ko05224	ko05225	ko05226
tr|A0A2I2U2F4|A0A2I2U2F4_FELCA	ko03460
tr|A0A2I2U2F8|A0A2I2U2F8_FELCA	ko00051	ko01100
tr|A0A2I2U2G5|A0A2I2U2G5_FELCA	ko04350	ko04550
tr|A0A2I2U2G9|A0A2I2U2G9_FELCA	ko03013	ko03015	ko03040
tr|A0A2I2U2H8|A0A2I2U2H8_FELCA	ko04010	ko04150
tr|A0A2I2U2I2|A0A2I2U2I2_FELCA	ko04010	ko05206
tr|A0A2I2U2J0|A0A2I2U2J0_FELCA	ko04015	ko04510	ko04722	ko04910	ko05211
tr|A0A2I2U2J4|A0A2I2U2J4_FELCA	ko00240	ko01100
tr|A0A2I2U2J7|A0A2I2U2J7_FELCA	ko04216
tr|A0A2I2U2J8|A0A2I2U2J8_FELCA	ko04022	ko04024	ko04260	ko04261	ko04911	ko04918	ko04919	ko04960	ko04961	ko04964	ko04970	ko04972	ko04973	ko04974	ko04976	ko04978
tr|A0A2I2U2L0|A0A2I2U2L0_FELCA	ko04270
tr|A0A2I2U2N5|A0A2I2U2N5_FELCA	ko05200	ko05223
tr|A0A2I2U2N7|A0A2I2U2N7_FELCA	ko03013
tr|A0A2I2U2P0|A0A2I2U2P0_FELCA	ko04014	ko04062	ko04151	ko04371	ko04713	ko04723	ko04724	ko04725	ko04726	ko04727	ko04728	ko04926	ko05032	ko05034	ko05163	ko05167	ko05170	ko05200
tr|A0A2I2U2P1|A0A2I2U2P1_FELCA	ko04623	ko05163	ko05170
tr|A0A2I2U2Q3|A0A2I2U2Q3_FELCA	ko04658	ko05169
tr|A0A2I2U2R2|A0A2I2U2R2_FELCA	ko04666	ko05140
tr|A0A2I2U2U0|A0A2I2U2U0_FELCA	ko04068	ko04152	ko04211	ko04213	ko04371	ko04530	ko04710	ko04714	ko04910	ko04920	ko04921	ko04922	ko04931	ko04932	ko05410
tr|A0A2I2U2X4|A0A2I2U2X4_FELCA	ko03010
tr|A0A2I2U2Y7|A0A2I2U2Y7_FELCA	ko04010	ko04020	ko04022	ko04114	ko04218	ko04310	ko04360	ko04370	ko04380	ko04625	ko04650	ko04658	ko04659	ko04660	ko04662	ko04720	ko04724	ko04728	ko04921	ko04922	ko04924	ko05010	ko05014	ko05031	ko05152	ko05163	ko05166	ko05167	ko05170
tr|A0A2I2U315|A0A2I2U315_FELCA	ko03008
tr|A0A2I2U325|A0A2I2U325_FELCA	ko01521	ko01522	ko04010	ko04012	ko04013	ko04014	ko04062	ko04068	ko04072	ko04150	ko04151	ko04320	ko04510	ko04540	ko04630	ko04650	ko04660	ko04662	ko04664	ko04714	ko04722	ko04810	ko04910	ko04912	ko04915	ko04917	ko04926	ko05034	ko05160	ko05161	ko05163	ko05165	ko05200	ko05205	ko05206	ko05210	ko05211	ko05213	ko05214	ko05215	ko05220	ko05221	ko05223	ko05224	ko05225	ko05226	ko05231
tr|A0A2I2U330|A0A2I2U330_FELCA	ko04142	ko04210
tr|A0A2I2U339|A0A2I2U339_FELCA	ko04120	ko04141	ko05012
tr|A0A2I2U347|A0A2I2U347_FELCA	ko04146
tr|A0A2I2U399|A0A2I2U399_FELCA	ko04141
tr|A0A2I2U3B1|A0A2I2U3B1_FELCA	ko04360
tr|A0A2I2U3C3|A0A2I2U3C3_FELCA	ko00860	ko04978
tr|A0A2I2U3E4|A0A2I2U3E4_FELCA	ko04510	ko04520	ko04530	ko04670	ko04810	ko05146	ko05203	ko05322
tr|A0A2I2U3F3|A0A2I2U3F3_FELCA	ko03050
tr|A0A2I2U3F8|A0A2I2U3F8_FELCA	ko00061	ko00620	ko00640	ko01100	ko01212	ko04152	ko04910	ko04922
tr|A0A2I2U3G3|A0A2I2U3G3_FELCA	ko00600	ko01100
tr|A0A2I2U3I2|A0A2I2U3I2_FELCA	ko04010	ko05206
tr|A0A2I2U3I5|A0A2I2U3I5_FELCA	ko04144	ko04666
tr|A0A2I2U3J0|A0A2I2U3J0_FELCA	ko04068	ko04144
tr|A0A2I2U3K9|A0A2I2U3K9_FELCA	ko00510	ko01100
tr|A0A2I2U3N0|A0A2I2U3N0_FELCA	ko04013	ko04068	ko04146	ko04211	ko04212	ko04213	ko05016
tr|A0A2I2U3P2|A0A2I2U3P2_FELCA	ko04015	ko04062	ko04080	ko04144	ko04360	ko04390	ko04391	ko04520	ko04530	ko05165
tr|A0A2I2U3Q1|A0A2I2U3Q1_FELCA	ko04931
tr|A0A2I2U3Q2|A0A2I2U3Q2_FELCA	ko01100
tr|A0A2I2U3Q6|A0A2I2U3Q6_FELCA	ko04120	ko05165	ko05203
tr|A0A2I2U3T1|A0A2I2U3T1_FELCA	ko00970
tr|A0A2I2U3W2|A0A2I2U3W2_FELCA	ko04141
tr|A0A2I2U3X1|A0A2I2U3X1_FELCA	ko04070
tr|A0A2I2U3X5|A0A2I2U3X5_FELCA	ko00072	ko00280	ko00650	ko01100	ko04014	ko04015	ko04020	ko04064	ko04146	ko04514	ko04612	ko04658	ko04659	ko04660	ko04672	ko04940	ko05142	ko05144	ko05150	ko05162	ko05166	ko05169	ko05170	ko05202	ko05310	ko05320	ko05321	ko05322	ko05323	ko05330	ko05332	ko05416
tr|A0A2I2U3X7|A0A2I2U3X7_FELCA	ko04270	ko04611	ko04810	ko04928	ko05163	ko05200	ko05205
tr|A0A2I2U3Y7|A0A2I2U3Y7_FELCA	ko04130
tr|A0A2I2U3Z1|A0A2I2U3Z1_FELCA	ko04217	ko05034	ko05322
tr|A0A2I2U3Z6|A0A2I2U3Z6_FELCA	ko00280	ko01100
tr|A0A2I2U408|A0A2I2U408_FELCA	ko00230
tr|A0A2I2U410|A0A2I2U410_FELCA	ko04940
tr|A0A2I2U426|A0A2I2U426_FELCA	ko00270	ko00480	ko01100	ko04216
tr|A0A2I2U432|A0A2I2U432_FELCA	ko04974
tr|A0A2I2U438|A0A2I2U438_FELCA	ko00562	ko01100	ko04070
tr|A0A2I2U448|A0A2I2U448_FELCA	ko04150	ko04152
tr|A0A2I2U453|A0A2I2U453_FELCA	ko04010	ko04014	ko04015	ko04072	ko04151	ko04640	ko04916	ko05200
tr|A0A2I2U457|A0A2I2U457_FELCA	ko04621
tr|A0A2I2U467|A0A2I2U467_FELCA	ko00562	ko01100
tr|A0A2I2U4A9|A0A2I2U4A9_FELCA	ko03010
tr|A0A2I2U4B2|A0A2I2U4B2_FELCA	ko00230	ko04022	ko04024	ko04270	ko04714	ko04921	ko04923	ko04924	ko04925
tr|A0A2I2U4B5|A0A2I2U4B5_FELCA	ko00230	ko00240	ko00983	ko01100
tr|A0A2I2U4D8|A0A2I2U4D8_FELCA	ko04620	ko05130	ko05132	ko05134	ko05321
tr|A0A2I2U4E3|A0A2I2U4E3_FELCA	ko04141
tr|A0A2I2U4E5|A0A2I2U4E5_FELCA	ko04151	ko04510	ko04512	ko04810	ko05165	ko05410	ko05412	ko05414
tr|A0A2I2U4I9|A0A2I2U4I9_FELCA	ko00030	ko00230	ko01100	ko01200	ko01230
tr|A0A2I2U4K6|A0A2I2U4K6_FELCA	ko00270	ko01100	ko01230
tr|A0A2I2U4M0|A0A2I2U4M0_FELCA	ko05231
tr|A0A2I2U4M5|A0A2I2U4M5_FELCA	ko04721	ko04724
tr|A0A2I2U4Q1|A0A2I2U4Q1_FELCA	ko04114
tr|A0A2I2U4V1|A0A2I2U4V1_FELCA	ko04144	ko04721	ko04961	ko05016
tr|A0A2I2U4W2|A0A2I2U4W2_FELCA	ko03010
tr|A0A2I2U4W8|A0A2I2U4W8_FELCA	ko03010
tr|A0A2I2U4Z4|A0A2I2U4Z4_FELCA	ko02010
tr|A0A2I2U4Z8|A0A2I2U4Z8_FELCA	ko04072	ko04144	ko04721	ko04961	ko05100
tr|A0A2I2U501|A0A2I2U501_FELCA	ko04144
tr|A0A2I2U539|A0A2I2U539_FELCA	ko04974
tr|A0A2I2U551|A0A2I2U551_FELCA	ko00270	ko01100
tr|A0A2I2U552|A0A2I2U552_FELCA	ko04010	ko04020	ko04022	ko04114	ko04218	ko04310	ko04360	ko04370	ko04380	ko04625	ko04650	ko04658	ko04659	ko04660	ko04662	ko04720	ko04724	ko04728	ko04921	ko04922	ko04924	ko05010	ko05014	ko05031	ko05152	ko05163	ko05166	ko05167	ko05170
tr|A0A2I2U574|A0A2I2U574_FELCA	ko04624	ko05205
tr|A0A2I2U579|A0A2I2U579_FELCA	ko04360
tr|A0A2I2U599|A0A2I2U599_FELCA	ko03020	ko05016
tr|A0A2I2U5B1|A0A2I2U5B1_FELCA	ko04015	ko04310	ko04390	ko04510	ko04520	ko04550	ko04670	ko04916	ko04919	ko04934	ko05100	ko05130	ko05160	ko05163	ko05165	ko05167	ko05200	ko05205	ko05210	ko05213	ko05215	ko05216	ko05217	ko05224	ko05225	ko05226	ko05412	ko05418
tr|A0A2I2U5B3|A0A2I2U5B3_FELCA	ko00564	ko00565	ko00590	ko00591	ko00592	ko01100	ko04014	ko04270	ko04972	ko04975
tr|A0A2I2U5C7|A0A2I2U5C7_FELCA	ko04210
tr|A0A2I2U5D9|A0A2I2U5D9_FELCA	ko04710
tr|A0A2I2U5G5|A0A2I2U5G5_FELCA	ko03015
tr|A0A2I2U5J1|A0A2I2U5J1_FELCA	ko04510
tr|A0A2I2U5J6|A0A2I2U5J6_FELCA	ko04072	ko04144	ko04721	ko04961	ko05100
tr|A0A2I2U5J7|A0A2I2U5J7_FELCA	ko04610
tr|A0A2I2U5K6|A0A2I2U5K6_FELCA	ko04610	ko05020	ko05133	ko05142	ko05150	ko05322
tr|A0A2I2U5L8|A0A2I2U5L8_FELCA	ko03040
tr|A0A2I2U5M6|A0A2I2U5M6_FELCA	ko04020	ko04064	ko04072	ko04145	ko04151	ko04640	ko04650	ko04662	ko04664	ko04666	ko04672	ko05140	ko05143	ko05146	ko05150	ko05152	ko05162	ko05169	ko05202	ko05310	ko05320	ko05322	ko05323	ko05330	ko05340	ko05414	ko05416
tr|A0A2I2U5Q9|A0A2I2U5Q9_FELCA	ko00051	ko01100
tr|A0A2I2U5R0|A0A2I2U5R0_FELCA	ko00512	ko00533	ko00603	ko00604	ko01100
tr|A0A2I2U5R6|A0A2I2U5R6_FELCA	ko04145	ko04380	ko04650	ko05140	ko05150	ko05152	ko05322
tr|A0A2I2U5U0|A0A2I2U5U0_FELCA	ko04014	ko04015	ko04020	ko04022	ko04024	ko04070	ko04114	ko04218	ko04261	ko04270	ko04371	ko04625	ko04713	ko04720	ko04722	ko04728	ko04740	ko04744	ko04745	ko04750	ko04910	ko04912	ko04915	ko04916	ko04921	ko04922	ko04924	ko04925	ko04970	ko04971	ko05010	ko05031	ko05034	ko05133	ko05152	ko05163	ko05167	ko05170	ko05200	ko05214	ko05418
tr|A0A2I2U5W4|A0A2I2U5W4_FELCA	ko04974
tr|A0A2I2U607|A0A2I2U607_FELCA	ko03013
tr|A0A2I2U609|A0A2I2U609_FELCA	ko04514
tr|A0A2I2U620|A0A2I2U620_FELCA	ko04141	ko05164
tr|A0A2I2U642|A0A2I2U642_FELCA	ko04915
tr|A0A2I2U651|A0A2I2U651_FELCA	ko04015	ko04713	ko04723	ko04724	ko04725	ko04726	ko04727	ko04728	ko04730	ko04915	ko04916	ko04921	ko04926	ko05032	ko05034	ko05142	ko05145	ko05163	ko05170
tr|A0A2I2U652|A0A2I2U652_FELCA	ko03008	ko03013
tr|A0A2I2U673|A0A2I2U673_FELCA	ko04015	ko04022	ko04024	ko04062	ko04071	ko04261	ko04360	ko04371	ko04540	ko04611	ko04670	ko04713	ko04723	ko04724	ko04725	ko04726	ko04727	ko04728	ko04730	ko04914	ko04915	ko04916	ko04921	ko04923	ko04924	ko04926	ko04928	ko04934	ko04971	ko05012	ko05030	ko05032	ko05034	ko05133	ko05142	ko05145	ko05163	ko05170	ko05200
tr|A0A2I2U6A9|A0A2I2U6A9_FELCA	ko04142
tr|A0A2I2U6B5|A0A2I2U6B5_FELCA	ko04010	ko04013	ko04064	ko04120	ko04140	ko04144	ko04214	ko04380	ko04620	ko04621	ko04622	ko04657	ko04722	ko05133	ko05140	ko05142	ko05145	ko05152	ko05160	ko05161	ko05162	ko05168	ko05169	ko05170	ko05200	ko05222
tr|A0A2I2U6D2|A0A2I2U6D2_FELCA	ko04210
tr|A0A2I2U6E8|A0A2I2U6E8_FELCA	ko00562	ko01100	ko04020	ko04070	ko04919	ko04933
tr|A0A2I2U6F4|A0A2I2U6F4_FELCA	ko04137
tr|A0A2I2U6G2|A0A2I2U6G2_FELCA	ko03013	ko03015	ko03040	ko05164
tr|A0A2I2U6H1|A0A2I2U6H1_FELCA	ko04152	ko04657
tr|A0A2I2U6I8|A0A2I2U6I8_FELCA	ko04010	ko04013	ko04015	ko04212
tr|A0A2I2U6L5|A0A2I2U6L5_FELCA	ko05205	ko05418
tr|A0A2I2U6M1|A0A2I2U6M1_FELCA	ko04810
tr|A0A2I2U6M2|A0A2I2U6M2_FELCA	ko04214
tr|A0A2I2U6N9|A0A2I2U6N9_FELCA	ko00230
tr|A0A2I2U6R0|A0A2I2U6R0_FELCA	ko03320
tr|A0A2I2U6S6|A0A2I2U6S6_FELCA	ko04010	ko04062	ko04144	ko04340	ko04740	ko04926	ko04928	ko05032
tr|A0A2I2U6V4|A0A2I2U6V4_FELCA	ko04714
tr|A0A2I2U6Y2|A0A2I2U6Y2_FELCA	ko05410	ko05414
tr|A0A2I2U6Y4|A0A2I2U6Y4_FELCA	ko00830	ko01100	ko04146
tr|A0A2I2U701|A0A2I2U701_FELCA	ko04010	ko04722	ko04912	ko05166
tr|A0A2I2U743|A0A2I2U743_FELCA	ko05012
tr|A0A2I2U745|A0A2I2U745_FELCA	ko04120
tr|A0A2I2U746|A0A2I2U746_FELCA	ko04320
tr|A0A2I2U768|A0A2I2U768_FELCA	ko05410	ko05414
tr|A0A2I2U771|A0A2I2U771_FELCA	ko04146
tr|A0A2I2U788|A0A2I2U788_FELCA	ko00220	ko00250	ko01100	ko01230
tr|A0A2I2U7B3|A0A2I2U7B3_FELCA	ko04144	ko04721	ko04961	ko05016
tr|A0A2I2U7C7|A0A2I2U7C7_FELCA	ko00260	ko00630	ko00670	ko01100	ko01200	ko01230	ko01523
tr|A0A2I2U7D1|A0A2I2U7D1_FELCA	ko03013
tr|A0A2I2U7E1|A0A2I2U7E1_FELCA	ko04062	ko04145	ko04380	ko04666	ko04670	ko05140	ko05418
tr|A0A2I2U7E2|A0A2I2U7E2_FELCA	ko01521	ko04010	ko04012	ko04014	ko04015	ko04020	ko04062	ko04064	ko04066	ko04070	ko04071	ko04150	ko04270	ko04310	ko04370	ko04510	ko04540	ko04650	ko04662	ko04666	ko04670	ko04713	ko04720	ko04723	ko04724	ko04725	ko04726	ko04727	ko04728	ko04730	ko04750	ko04911	ko04912	ko04916	ko04918	ko04919	ko04921	ko04925	ko04928	ko04931	ko04933	ko04960	ko04961	ko04970	ko04971	ko04972	ko04973	ko05031	ko05032
tr|A0A2I2U7F1|A0A2I2U7F1_FELCA	ko03008
tr|A0A2I2U7G9|A0A2I2U7G9_FELCA	ko04360	ko04666	ko04810	ko05170
tr|A0A2I2U7I1|A0A2I2U7I1_FELCA	ko00920	ko01100
tr|A0A2I2U7J2|A0A2I2U7J2_FELCA	ko00030	ko01100	ko01200	ko01230
tr|A0A2I2U7K6|A0A2I2U7K6_FELCA	ko00071	ko00590	ko00830	ko01100	ko03320	ko04270	ko04750
tr|A0A2I2U7N8|A0A2I2U7N8_FELCA	ko04144	ko04728
tr|A0A2I2U7R0|A0A2I2U7R0_FELCA	ko00040	ko00052	ko00500	ko00520	ko01100
tr|A0A2I2U7S0|A0A2I2U7S0_FELCA	ko03008	ko03013
tr|A0A2I2U7S7|A0A2I2U7S7_FELCA	ko01521	ko04012	ko04062	ko04110	ko04150	ko04151	ko04310	ko04340	ko04341	ko04360	ko04390	ko04510	ko04550	ko04657	ko04660	ko04662	ko04711	ko04722	ko04728	ko04910	ko04916	ko04917	ko04919	ko04931	ko04932	ko04934	ko05010	ko05160	ko05162	ko05163	ko05164	ko05165	ko05167	ko05200	ko05210	ko05213	ko05215	ko05217	ko05224	ko05225	ko05226
tr|A0A2I2U7T4|A0A2I2U7T4_FELCA	ko01521	ko01522	ko01524	ko04010	ko04012	ko04014	ko04015	ko04022	ko04024	ko04062	ko04066	ko04068	ko04071	ko04072	ko04140	ko04150	ko04151	ko04152	ko04210	ko04211	ko04212	ko04213	ko04218	ko04261	ko04370	ko04371	ko04380	ko04510	ko04550	ko04611	ko04620	ko04625	ko04630	ko04660	ko04662	ko04664	ko04666	ko04668	ko04722	ko04725	ko04728	ko04910	ko04914	ko04915	ko04917	ko04919	ko04920	ko04922	ko04923
tr|A0A2I2U7Y0|A0A2I2U7Y0_FELCA	ko04918
tr|A0A2I2U7Z5|A0A2I2U7Z5_FELCA	ko04141	ko05165
tr|A0A2I2U825|A0A2I2U825_FELCA	ko05410	ko05414
tr|A0A2I2U833|A0A2I2U833_FELCA	ko00190	ko01100	ko04714	ko04723	ko04932	ko05010	ko05012	ko05016
tr|A0A2I2U858|A0A2I2U858_FELCA	ko04610
tr|A0A2I2U859|A0A2I2U859_FELCA	ko04714	ko05225
tr|A0A2I2U875|A0A2I2U875_FELCA	ko00230	ko00261	ko00450	ko00920	ko01100
tr|A0A2I2U876|A0A2I2U876_FELCA	ko04012	ko04020	ko04024	ko04066	ko04114	ko04217	ko04261	ko04310	ko04360	ko04713	ko04720	ko04722	ko04725	ko04728	ko04740	ko04745	ko04750	ko04911	ko04912	ko04916	ko04921	ko04922	ko04925	ko04934	ko04971	ko05031	ko05152	ko05200	ko05205	ko05214
tr|A0A2I2U8B6|A0A2I2U8B6_FELCA	ko04740
tr|A0A2I2U8B7|A0A2I2U8B7_FELCA	ko01521	ko04151	ko04217	ko04380	ko04550	ko04621	ko04630	ko04658	ko04659	ko05140	ko05145	ko05152	ko05160	ko05161	ko05162	ko05163	ko05164	ko05165	ko05166	ko05167	ko05168	ko05169	ko05200	ko05203	ko05212
tr|A0A2I2U8C8|A0A2I2U8C8_FELCA	ko03015
tr|A0A2I2U8D7|A0A2I2U8D7_FELCA	ko05226
tr|A0A2I2U8E0|A0A2I2U8E0_FELCA	ko04120
tr|A0A2I2U8E3|A0A2I2U8E3_FELCA	ko04141
tr|A0A2I2U8E9|A0A2I2U8E9_FELCA	ko04390	ko04391	ko04530	ko05165	ko05203
tr|A0A2I2U8F8|A0A2I2U8F8_FELCA	ko00230	ko03018
tr|A0A2I2U8F9|A0A2I2U8F9_FELCA	ko04014	ko04015	ko04020	ko04022	ko04024	ko04070	ko04114	ko04218	ko04261	ko04270	ko04371	ko04625	ko04713	ko04720	ko04722	ko04728	ko04740	ko04744	ko04745	ko04750	ko04910	ko04912	ko04915	ko04916	ko04921	ko04922	ko04924	ko04925	ko04970	ko04971	ko05010	ko05031	ko05034	ko05133	ko05152	ko05163	ko05167	ko05170	ko05200	ko05214	ko05418
tr|A0A2I2U8H2|A0A2I2U8H2_FELCA	ko00071	ko01212	ko03320	ko04152	ko04714	ko04920	ko04922	ko04931
tr|A0A2I2U8H4|A0A2I2U8H4_FELCA	ko05202
tr|A0A2I2U8I2|A0A2I2U8I2_FELCA	ko04015
tr|A0A2I2U8I7|A0A2I2U8I7_FELCA	ko04022	ko04024	ko04151	ko04152	ko04211	ko04261	ko04668	ko04714	ko04725	ko04728	ko04911	ko04915	ko04916	ko04918	ko04922	ko04925	ko04926	ko04927	ko04928	ko04931	ko04934	ko04962	ko05016	ko05030	ko05031	ko05034	ko05161	ko05163	ko05165	ko05166	ko05203	ko05215
tr|A0A2I2U8M6|A0A2I2U8M6_FELCA	ko01522	ko04110	ko04934	ko05166	ko05202
tr|A0A2I2U8N0|A0A2I2U8N0_FELCA	ko04072	ko04144	ko04721	ko04961	ko05100
tr|A0A2I2U8P7|A0A2I2U8P7_FELCA	ko05034	ko05203	ko05322
tr|A0A2I2U8R5|A0A2I2U8R5_FELCA	ko03040	ko04010	ko04141	ko04144	ko04213	ko04612	ko04915	ko05134	ko05145	ko05162	ko05164
tr|A0A2I2U8R6|A0A2I2U8R6_FELCA	ko00480	ko00980	ko00982	ko00983	ko01524	ko05200	ko05204	ko05225	ko05418
tr|A0A2I2U8T0|A0A2I2U8T0_FELCA	ko03010
tr|A0A2I2U8T1|A0A2I2U8T1_FELCA	ko03040
tr|A0A2I2U8U0|A0A2I2U8U0_FELCA	ko03013
tr|A0A2I2U8U3|A0A2I2U8U3_FELCA	ko04310
tr|A0A2I2U902|A0A2I2U902_FELCA	ko03010
tr|A0A2I2U915|A0A2I2U915_FELCA	ko03060
tr|A0A2I2U931|A0A2I2U931_FELCA	ko00190	ko01100	ko04714	ko04723	ko04932	ko05010	ko05012	ko05016
tr|A0A2I2U934|A0A2I2U934_FELCA	ko05410	ko05414
tr|A0A2I2U945|A0A2I2U945_FELCA	ko04514	ko04530	ko04670	ko05120
tr|A0A2I2U948|A0A2I2U948_FELCA	ko05410	ko05412	ko05414	ko05416
tr|A0A2I2U959|A0A2I2U959_FELCA	ko00562	ko01100	ko04015	ko04020	ko04022	ko04062	ko04070	ko04071	ko04072	ko04261	ko04270	ko04310	ko04371	ko04540	ko04611	ko04621	ko04713	ko04720	ko04723	ko04724	ko04725	ko04726	ko04728	ko04730	ko04745	ko04750	ko04911	ko04912	ko04915	ko04916	ko04918	ko04919	ko04921	ko04922	ko04924	ko04925	ko04926	ko04927	ko04928	ko04933	ko04934	ko04961	ko04970	ko04971	ko04972	ko05010	ko05016	ko05142	ko05143
tr|A0A2I2U962|A0A2I2U962_FELCA	ko04014
tr|A0A2I2U963|A0A2I2U963_FELCA	ko03060
tr|A0A2I2U968|A0A2I2U968_FELCA	ko04514
tr|A0A2I2U975|A0A2I2U975_FELCA	ko04514	ko04530	ko04670	ko05130	ko05160
tr|A0A2I2U977|A0A2I2U977_FELCA	ko04142	ko05170
tr|A0A2I2U998|A0A2I2U998_FELCA	ko04014	ko04015	ko04020	ko04022	ko04024	ko04070	ko04114	ko04218	ko04261	ko04270	ko04371	ko04625	ko04713	ko04720	ko04722	ko04728	ko04740	ko04744	ko04745	ko04750	ko04910	ko04912	ko04915	ko04916	ko04921	ko04922	ko04924	ko04925	ko04970	ko04971	ko05010	ko05031	ko05034	ko05133	ko05152	ko05163	ko05167	ko05170	ko05200	ko05214	ko05418
tr|A0A2I2U9A5|A0A2I2U9A5_FELCA	ko04610
tr|A0A2I2U9B2|A0A2I2U9B2_FELCA	ko04062	ko04666	ko05167
tr|A0A2I2U9C6|A0A2I2U9C6_FELCA	ko00010	ko00270	ko00620	ko00640	ko01100	ko04922
tr|A0A2I2U9C7|A0A2I2U9C7_FELCA	ko03050
tr|A0A2I2U9C8|A0A2I2U9C8_FELCA	ko04624	ko05205
tr|A0A2I2U9C9|A0A2I2U9C9_FELCA	ko01522	ko04010	ko04012	ko04013	ko04014	ko04024	ko04068	ko04071	ko04137	ko04140	ko04141	ko04210	ko04212	ko04214	ko04215	ko04217	ko04310	ko04380	ko04391	ko04510	ko04530	ko04620	ko04621	ko04622	ko04624	ko04625	ko04657	ko04658	ko04659	ko04664	ko04668	ko04722	ko04723	ko04728	ko04750	ko04910	ko04912	ko04914	ko04917	ko04920	ko04926	ko04930	ko04931	ko04932	ko04933	ko05120	ko05131	ko05132	ko05133
tr|A0A2I2U9F3|A0A2I2U9F3_FELCA	ko04013	ko04060	ko04630	ko05200
tr|A0A2I2U9F4|A0A2I2U9F4_FELCA	ko03015
tr|A0A2I2U9G9|A0A2I2U9G9_FELCA	ko04010	ko04064	ko04380	ko04620	ko04621	ko04668	ko05140	ko05145	ko05161	ko05168	ko05169	ko05170
tr|A0A2I2U9H4|A0A2I2U9H4_FELCA	ko03040	ko05322
tr|A0A2I2U9H5|A0A2I2U9H5_FELCA	ko00785	ko01100
tr|A0A2I2U9N8|A0A2I2U9N8_FELCA	ko05034
tr|A0A2I2U9S3|A0A2I2U9S3_FELCA	ko03013	ko03015	ko03040	ko05168
tr|A0A2I2U9S7|A0A2I2U9S7_FELCA	ko00740	ko01100
tr|A0A2I2U9U9|A0A2I2U9U9_FELCA	ko04012	ko04020	ko04024	ko04066	ko04114	ko04217	ko04261	ko04310	ko04360	ko04713	ko04720	ko04722	ko04725	ko04728	ko04740	ko04745	ko04750	ko04911	ko04912	ko04916	ko04921	ko04922	ko04925	ko04934	ko04971	ko05031	ko05152	ko05200	ko05205	ko05214
tr|A0A2I2U9V8|A0A2I2U9V8_FELCA	ko04979
tr|A0A2I2UA14|A0A2I2UA14_FELCA	ko00970
tr|A0A2I2UA25|A0A2I2UA25_FELCA	ko03013
tr|A0A2I2UA27|A0A2I2UA27_FELCA	ko00510	ko01100	ko04141
tr|A0A2I2UA40|A0A2I2UA40_FELCA	ko00562	ko01100	ko04070
tr|A0A2I2UA47|A0A2I2UA47_FELCA	ko04371	ko05016
tr|A0A2I2UA49|A0A2I2UA49_FELCA	ko00760	ko01100	ko04970	ko04972
tr|A0A2I2UA61|A0A2I2UA61_FELCA	ko03040
tr|A0A2I2UA72|A0A2I2UA72_FELCA	ko04010	ko04060	ko04659	ko04750
tr|A0A2I2UA74|A0A2I2UA74_FELCA	ko04973
tr|A0A2I2UAA2|A0A2I2UAA2_FELCA	ko00190	ko01100	ko04714	ko04723	ko04932	ko05010	ko05012	ko05016
tr|A0A2I2UAA6|A0A2I2UAA6_FELCA	ko04144
tr|A0A2I2UAC8|A0A2I2UAC8_FELCA	ko04340	ko04341
tr|A0A2I2UAE5|A0A2I2UAE5_FELCA	ko00280	ko00630	ko00650	ko01100	ko01200
tr|A0A2I2UAE6|A0A2I2UAE6_FELCA	ko04610	ko04972	ko04974
tr|A0A2I2UAF4|A0A2I2UAF4_FELCA	ko03030	ko03410	ko03420	ko03430
tr|A0A2I2UAF6|A0A2I2UAF6_FELCA	ko01521	ko01522	ko04010	ko04012	ko04013	ko04014	ko04062	ko04068	ko04072	ko04150	ko04151	ko04320	ko04510	ko04540	ko04630	ko04650	ko04660	ko04662	ko04664	ko04714	ko04722	ko04810	ko04910	ko04912	ko04915	ko04917	ko04926	ko05034	ko05160	ko05161	ko05163	ko05165	ko05200	ko05205	ko05206	ko05210	ko05211	ko05213	ko05214	ko05215	ko05220	ko05221	ko05223	ko05224	ko05225	ko05226	ko05231
tr|A0A2I2UAI2|A0A2I2UAI2_FELCA	ko00564
tr|A0A2I2UAJ4|A0A2I2UAJ4_FELCA	ko00562	ko01100	ko04015	ko04020	ko04022	ko04062	ko04070	ko04071	ko04072	ko04261	ko04270	ko04310	ko04371	ko04540	ko04611	ko04621	ko04713	ko04720	ko04723	ko04724	ko04725	ko04726	ko04728	ko04730	ko04745	ko04750	ko04911	ko04912	ko04915	ko04916	ko04918	ko04919	ko04921	ko04922	ko04924	ko04925	ko04926	ko04927	ko04928	ko04933	ko04934	ko04961	ko04970	ko04971	ko04972	ko05010	ko05016	ko05142	ko05143
tr|A0A2I2UAL2|A0A2I2UAL2_FELCA	ko04391
tr|A0A2I2UAQ8|A0A2I2UAQ8_FELCA	ko05205	ko05206
tr|A0A2I2UAR5|A0A2I2UAR5_FELCA	ko04512	ko04611	ko04640
tr|A0A2I2UAS5|A0A2I2UAS5_FELCA	ko03010
tr|A0A2I2UAS6|A0A2I2UAS6_FELCA	ko04210
tr|A0A2I2UAT5|A0A2I2UAT5_FELCA	ko04145	ko04540	ko05130
tr|A0A2I2UAX8|A0A2I2UAX8_FELCA	ko04972
tr|A0A2I2UAY2|A0A2I2UAY2_FELCA	ko04928
tr|A0A2I2UAZ6|A0A2I2UAZ6_FELCA	ko04212	ko04922
tr|A0A2I2UAZ9|A0A2I2UAZ9_FELCA	ko00270	ko01100
tr|A0A2I2UB60|A0A2I2UB60_FELCA	ko00020	ko00640	ko01100	ko01200
tr|A0A2I2UB86|A0A2I2UB86_FELCA	ko00512	ko01100
tr|A0A2I2UB94|A0A2I2UB94_FELCA	ko01521	ko01522	ko04010	ko04012	ko04014	ko04015	ko04022	ko04024	ko04066	ko04068	ko04071	ko04072	ko04140	ko04150	ko04151	ko04210	ko04218	ko04270	ko04370	ko04371	ko04540	ko04550	ko04620	ko04650	ko04660	ko04662	ko04664	ko04720	ko04722	ko04730	ko04810	ko04910	ko04912	ko04915	ko04916	ko04917	ko04919	ko04921	ko04926	ko04934	ko05020	ko05160	ko05161	ko05163	ko05164	ko05165	ko05166	ko05167	ko05170
tr|A0A2I2UBC7|A0A2I2UBC7_FELCA	ko04140
tr|A0A2I2UBD3|A0A2I2UBD3_FELCA	ko04024	ko04080	ko04713	ko04723	ko04724	ko04728	ko04730	ko05031	ko05033	ko05202
tr|A0A2I2UBF3|A0A2I2UBF3_FELCA	ko04145	ko04540	ko05130
tr|A0A2I2UBG1|A0A2I2UBG1_FELCA	ko03410
tr|A0A2I2UBH4|A0A2I2UBH4_FELCA	ko04012	ko04120	ko04144	ko04625	ko04660	ko04910	ko05162
tr|A0A2I2UBI0|A0A2I2UBI0_FELCA	ko04146
tr|A0A2I2UBK0|A0A2I2UBK0_FELCA	ko04310
tr|A0A2I2UBL0|A0A2I2UBL0_FELCA	ko04110	ko04114	ko04120	ko04141	ko04310	ko04341	ko04350	ko04710	ko05168	ko05170	ko05200
tr|A0A2I2UBL3|A0A2I2UBL3_FELCA	ko04722	ko04962
tr|A0A2I2UBL7|A0A2I2UBL7_FELCA	ko04621
tr|A0A2I2UBM3|A0A2I2UBM3_FELCA	ko00920	ko01100
tr|A0A2I2UBN3|A0A2I2UBN3_FELCA	ko05014
tr|A0A2I2UBN6|A0A2I2UBN6_FELCA	ko04721
tr|A0A2I2UBN8|A0A2I2UBN8_FELCA	ko05200	ko05202	ko05221	ko05226	ko05412
tr|A0A2I2UBS7|A0A2I2UBS7_FELCA	ko04514
tr|A0A2I2UBS8|A0A2I2UBS8_FELCA	ko03015	ko04320
tr|A0A2I2UBT9|A0A2I2UBT9_FELCA	ko04217	ko04218
tr|A0A2I2UBZ5|A0A2I2UBZ5_FELCA	ko04530	ko04928	ko05165
tr|A0A2I2UC01|A0A2I2UC01_FELCA	ko04142
tr|A0A2I2UC18|A0A2I2UC18_FELCA	ko00010	ko01100	ko01200	ko01230
tr|A0A2I2UC35|A0A2I2UC35_FELCA	ko04621	ko05418
tr|A0A2I2UC51|A0A2I2UC51_FELCA	ko04120
tr|A0A2I2UC61|A0A2I2UC61_FELCA	ko04015
tr|A0A2I2UC72|A0A2I2UC72_FELCA	ko00600	ko01100	ko04071
tr|A0A2I2UC76|A0A2I2UC76_FELCA	ko04064	ko04140	ko04270	ko04658	ko04659	ko04660	ko04750	ko04920	ko04931	ko05162
tr|A0A2I2UC85|A0A2I2UC85_FELCA	ko00970
tr|A0A2I2UC97|A0A2I2UC97_FELCA	ko04621
tr|A0A2I2UCA5|A0A2I2UCA5_FELCA	ko01100
tr|A0A2I2UCB0|A0A2I2UCB0_FELCA	ko03018
tr|A0A2I2UCB2|A0A2I2UCB2_FELCA	ko04010	ko04014	ko04015	ko04062	ko04611	ko05200
tr|A0A2I2UCC7|A0A2I2UCC7_FELCA	ko01521	ko03013	ko04066	ko04150	ko04151	ko04211	ko04910
tr|A0A2I2UCC8|A0A2I2UCC8_FELCA	ko04150
tr|A0A2I2UCF5|A0A2I2UCF5_FELCA	ko04012	ko04020	ko04024	ko04066	ko04114	ko04217	ko04261	ko04310	ko04360	ko04713	ko04720	ko04722	ko04725	ko04728	ko04740	ko04745	ko04750	ko04911	ko04912	ko04916	ko04921	ko04922	ko04925	ko04934	ko04971	ko05031	ko05152	ko05200	ko05205	ko05214
tr|A0A2I2UCF6|A0A2I2UCF6_FELCA	ko02010
tr|A0A2I2UCG4|A0A2I2UCG4_FELCA	ko00190	ko01100	ko04260	ko04714	ko04932	ko05010	ko05012	ko05016
tr|A0A2I2UCG9|A0A2I2UCG9_FELCA	ko04013	ko04022	ko04371	ko04928	ko05418
tr|A0A2I2UCH2|A0A2I2UCH2_FELCA	ko04068	ko04110	ko04114	ko04115	ko04151	ko04218	ko04914	ko04934	ko05160	ko05161	ko05162	ko05165	ko05166	ko05168	ko05169	ko05200	ko05203	ko05215	ko05222	ko05226
tr|A0A2I2UCH9|A0A2I2UCH9_FELCA	ko03450
tr|A0A2I2UCJ0|A0A2I2UCJ0_FELCA	ko00500	ko01100
tr|A0A2I2UCK4|A0A2I2UCK4_FELCA	ko03030	ko04110
tr|A0A2I2UCL1|A0A2I2UCL1_FELCA	ko00010	ko00620	ko00630	ko00640	ko01100	ko01200
tr|A0A2I2UCM0|A0A2I2UCM0_FELCA	ko04530
tr|A0A2I2UCN5|A0A2I2UCN5_FELCA	ko00970	ko01100
tr|A0A2I2UCN9|A0A2I2UCN9_FELCA	ko00564	ko05231
tr|A0A2I2UCR3|A0A2I2UCR3_FELCA	ko04320
tr|A0A2I2UCR4|A0A2I2UCR4_FELCA	ko05231
tr|A0A2I2UCS3|A0A2I2UCS3_FELCA	ko04270	ko04928	ko05163	ko05200
tr|A0A2I2UCV7|A0A2I2UCV7_FELCA	ko04144
tr|A0A2I2UCW5|A0A2I2UCW5_FELCA	ko05146
tr|A0A2I2UCY0|A0A2I2UCY0_FELCA	ko03018
tr|A0A2I2UCY5|A0A2I2UCY5_FELCA	ko04360
tr|A0A2I2UCZ8|A0A2I2UCZ8_FELCA	ko01524	ko04141	ko04210	ko04215	ko05160	ko05163	ko05165	ko05167	ko05169	ko05170	ko05200	ko05202	ko05203	ko05206	ko05210	ko05212	ko05213	ko05214	ko05216	ko05217	ko05218	ko05220	ko05222	ko05223	ko05224	ko05225	ko05226
tr|A0A2I2UD13|A0A2I2UD13_FELCA	ko04068	ko04140	ko04150	ko04151	ko04152	ko04211	ko04213	ko04371	ko04530	ko04710	ko04714	ko04910	ko04920	ko04921	ko04922	ko04931	ko04932	ko05410	ko05418
tr|A0A2I2UD15|A0A2I2UD15_FELCA	ko04915
tr|A0A2I2UD33|A0A2I2UD33_FELCA	ko04310
tr|A0A2I2UD69|A0A2I2UD69_FELCA	ko00970
tr|A0A2I2UD88|A0A2I2UD88_FELCA	ko05205
tr|A0A2I2UD98|A0A2I2UD98_FELCA	ko03015	ko05164
tr|A0A2I2UDB1|A0A2I2UDB1_FELCA	ko04151	ko04510	ko04512	ko05165	ko05206
tr|A0A2I2UDC2|A0A2I2UDC2_FELCA	ko00062	ko01040	ko01100	ko01212
tr|A0A2I2UDE2|A0A2I2UDE2_FELCA	ko03018
tr|A0A2I2UDF6|A0A2I2UDF6_FELCA	ko03040
tr|A0A2I2UDH0|A0A2I2UDH0_FELCA	ko00970
tr|A0A2I2UDH6|A0A2I2UDH6_FELCA	ko04068	ko04144
tr|A0A2I2UDM1|A0A2I2UDM1_FELCA	ko03050	ko04612	ko05160
tr|A0A2I2UDM4|A0A2I2UDM4_FELCA	ko00510	ko01100
tr|A0A2I2UDN6|A0A2I2UDN6_FELCA	ko04010	ko04510	ko05132	ko05205
tr|A0A2I2UDP1|A0A2I2UDP1_FELCA	ko04140	ko04150	ko04152	ko04211	ko04213	ko04714
tr|A0A2I2UDR1|A0A2I2UDR1_FELCA	ko04141
tr|A0A2I2UDR7|A0A2I2UDR7_FELCA	ko04144	ko04217
tr|A0A2I2UDS1|A0A2I2UDS1_FELCA	ko04664
tr|A0A2I2UDS3|A0A2I2UDS3_FELCA	ko04110	ko05166
tr|A0A2I2UDS4|A0A2I2UDS4_FELCA	ko05012
tr|A0A2I2UDW2|A0A2I2UDW2_FELCA	ko00010	ko00230	ko00620	ko01100	ko01200	ko01230	ko04910	ko04930	ko04932	ko04950
tr|A0A2I2UDY4|A0A2I2UDY4_FELCA	ko04721
tr|A0A2I2UDY5|A0A2I2UDY5_FELCA	ko04260	ko04261	ko05416
tr|A0A2I2UDZ5|A0A2I2UDZ5_FELCA	ko04024	ko04080	ko04727	ko04742	ko04915	ko05032
tr|A0A2I2UE01|A0A2I2UE01_FELCA	ko00270	ko01100	ko05206
tr|A0A2I2UE11|A0A2I2UE11_FELCA	ko04144	ko04145	ko04218	ko04514	ko04612	ko04940	ko05163	ko05165	ko05166	ko05167	ko05168	ko05169	ko05170	ko05203	ko05320	ko05330	ko05332	ko05416
tr|A0A2I2UE20|A0A2I2UE20_FELCA	ko00310	ko00514
tr|A0A2I2UE27|A0A2I2UE27_FELCA	ko04064	ko04115	ko04210	ko04390	ko04391	ko04530	ko04621	ko04722	ko05131	ko05152	ko05165	ko05203
tr|A0A2I2UE30|A0A2I2UE30_FELCA	ko04114	ko04320	ko04914
tr|A0A2I2UE57|A0A2I2UE57_FELCA	ko04120
tr|A0A2I2UE61|A0A2I2UE61_FELCA	ko04145	ko04210	ko04530	ko04540	ko05130
tr|A0A2I2UE68|A0A2I2UE68_FELCA	ko04020	ko04080	ko04750
tr|A0A2I2UE84|A0A2I2UE84_FELCA	ko04144	ko04810	ko05120
tr|A0A2I2UE94|A0A2I2UE94_FELCA	ko03010
tr|A0A2I2UEE5|A0A2I2UEE5_FELCA	ko04141
tr|A0A2I2UEH6|A0A2I2UEH6_FELCA	ko00830
tr|A0A2I2UEJ5|A0A2I2UEJ5_FELCA	ko05160	ko05164
tr|A0A2I2UEL5|A0A2I2UEL5_FELCA	ko04020	ko04080	ko04540	ko04726	ko04750
tr|A0A2I2UEN7|A0A2I2UEN7_FELCA	ko04144
tr|A0A2I2UEQ9|A0A2I2UEQ9_FELCA	ko03030	ko03420	ko03430	ko03440	ko03460
tr|A0A2I2UER0|A0A2I2UER0_FELCA	ko04020	ko04080	ko04726
tr|A0A2I2UER7|A0A2I2UER7_FELCA	ko01522	ko04110	ko04115	ko04151	ko04218	ko04530	ko04660	ko04933	ko04934	ko05160	ko05162	ko05163	ko05165	ko05166	ko05167	ko05169	ko05200	ko05203	ko05212	ko05214	ko05218	ko05219	ko05220	ko05222	ko05223	ko05224	ko05225
tr|A0A2I2UES3|A0A2I2UES3_FELCA	ko00561	ko00564	ko01100	ko04072
tr|A0A2I2UET2|A0A2I2UET2_FELCA	ko02010	ko04976	ko05206	ko05226
tr|A0A2I2UET3|A0A2I2UET3_FELCA	ko03013	ko05416
tr|A0A2I2UEV3|A0A2I2UEV3_FELCA	ko03013
tr|A0A2I2UEW6|A0A2I2UEW6_FELCA	ko04612	ko05152	ko05168
tr|A0A2I2UEX3|A0A2I2UEX3_FELCA	ko04024	ko04066	ko04068	ko04110	ko04310	ko04330	ko04350	ko04520	ko04630	ko04720	ko04916	ko04919	ko04922	ko05016	ko05152	ko05161	ko05164	ko05165	ko05166	ko05167	ko05168	ko05200	ko05203	ko05206	ko05211	ko05215
tr|A0A2I2UEX4|A0A2I2UEX4_FELCA	ko05200	ko05202	ko05211
tr|A0A2I2UEX6|A0A2I2UEX6_FELCA	ko05012
tr|A0A2I2UEX7|A0A2I2UEX7_FELCA	ko03013
tr|A0A2I2UEY5|A0A2I2UEY5_FELCA	ko04391
tr|A0A2I2UEY8|A0A2I2UEY8_FELCA	ko03010
tr|A0A2I2UF30|A0A2I2UF30_FELCA	ko03010
tr|A0A2I2UF54|A0A2I2UF54_FELCA	ko04062	ko04370	ko04510	ko04670	ko04810	ko05100	ko05163	ko05165	ko05170	ko05203	ko05205
tr|A0A2I2UF58|A0A2I2UF58_FELCA	ko04390	ko04530	ko05165
tr|A0A2I2UF68|A0A2I2UF68_FELCA	ko03013
tr|A0A2I2UF71|A0A2I2UF71_FELCA	ko00230	ko04024	ko04928	ko05032
tr|A0A2I2UF78|A0A2I2UF78_FELCA	ko04151	ko04510	ko04512	ko04640	ko04810	ko05165	ko05410	ko05412	ko05414
tr|A0A2I2UF94|A0A2I2UF94_FELCA	ko04012	ko04360	ko04660	ko05130
tr|A0A2I2UF95|A0A2I2UF95_FELCA	ko03320	ko04520	ko04910
tr|A0A2I2UF99|A0A2I2UF99_FELCA	ko00190	ko04260	ko04714	ko04932	ko05010	ko05012	ko05016
tr|A0A2I2UFA3|A0A2I2UFA3_FELCA	ko04144
tr|A0A2I2UFA9|A0A2I2UFA9_FELCA	ko03010
tr|A0A2I2UFC0|A0A2I2UFC0_FELCA	ko00480	ko00980	ko00982	ko00983	ko01524	ko05200	ko05204	ko05225	ko05418
tr|A0A2I2UFC7|A0A2I2UFC7_FELCA	ko04144
tr|A0A2I2UFC8|A0A2I2UFC8_FELCA	ko05412
tr|A0A2I2UFD6|A0A2I2UFD6_FELCA	ko03410	ko04140	ko04217
tr|A0A2I2UFD7|A0A2I2UFD7_FELCA	ko00830	ko01100
tr|A0A2I2UFD8|A0A2I2UFD8_FELCA	ko04120	ko04340	ko04341	ko04520	ko04530	ko04540	ko05110	ko05120	ko05132
tr|A0A2I2UFF4|A0A2I2UFF4_FELCA	ko04014	ko04015	ko04020	ko04022	ko04024	ko04070	ko04114	ko04218	ko04261	ko04270	ko04371	ko04625	ko04713	ko04720	ko04722	ko04728	ko04740	ko04744	ko04745	ko04750	ko04910	ko04912	ko04915	ko04916	ko04921	ko04922	ko04924	ko04925	ko04970	ko04971	ko05010	ko05031	ko05034	ko05133	ko05152	ko05163	ko05167	ko05170	ko05200	ko05214	ko05418
tr|A0A2I2UFH6|A0A2I2UFH6_FELCA	ko04010	ko05202	ko05221
tr|A0A2I2UFK1|A0A2I2UFK1_FELCA	ko04270
tr|A0A2I2UFL0|A0A2I2UFL0_FELCA	ko04072	ko04115	ko04140	ko04150	ko04151	ko04152	ko04211	ko04218	ko04714	ko04910	ko04919	ko05163	ko05165	ko05231
tr|A0A2I2UFL6|A0A2I2UFL6_FELCA	ko00310	ko04015	ko04520	ko04670	ko05016	ko05200	ko05216	ko05230
tr|A0A2I2UFN2|A0A2I2UFN2_FELCA	ko00590	ko00790	ko00980	ko01100	ko05204
tr|A0A2I2UFP1|A0A2I2UFP1_FELCA	ko04015	ko04024	ko04072	ko04261	ko04670	ko04911
tr|A0A2I2UFP8|A0A2I2UFP8_FELCA	ko01524	ko04115	ko04210	ko04214	ko04215	ko05010	ko05012	ko05014	ko05016	ko05134	ko05152	ko05160	ko05161	ko05169	ko05200	ko05222
tr|A0A2I2UFR6|A0A2I2UFR6_FELCA	ko04020	ko04022	ko04024	ko04261	ko04925	ko04970	ko04972
tr|A0A2I2UFS4|A0A2I2UFS4_FELCA	ko04530
tr|A0A2I2UFX2|A0A2I2UFX2_FELCA	ko04010	ko04014	ko05203
tr|A0A2I2UFY9|A0A2I2UFY9_FELCA	ko03008
tr|A0A2I2UG05|A0A2I2UG05_FELCA	ko03030	ko04144
tr|A0A2I2UG45|A0A2I2UG45_FELCA	ko00561
tr|A0A2I2UG62|A0A2I2UG62_FELCA	ko00562	ko01100	ko04070	ko04141
tr|A0A2I2UG73|A0A2I2UG73_FELCA	ko04064	ko04380	ko04650	ko04658	ko04659	ko04660	ko05166	ko05340
tr|A0A2I2UG74|A0A2I2UG74_FELCA	ko00561	ko00564	ko01100
tr|A0A2I2UG75|A0A2I2UG75_FELCA	ko04928
tr|A0A2I2UG83|A0A2I2UG83_FELCA	ko03410
tr|A0A2I2UG85|A0A2I2UG85_FELCA	ko04371	ko05016
tr|A0A2I2UGA4|A0A2I2UGA4_FELCA	ko04151	ko04510	ko04512	ko05165	ko05206
tr|A0A2I2UGC7|A0A2I2UGC7_FELCA	ko04022	ko04024	ko04270	ko04510	ko04611	ko04810	ko04921	ko05205
tr|A0A2I2UGE0|A0A2I2UGE0_FELCA	ko00480	ko00980	ko00982	ko00983	ko01524	ko05200	ko05204	ko05225	ko05418
tr|A0A2I2UGF6|A0A2I2UGF6_FELCA	ko04120
tr|A0A2I2UGF8|A0A2I2UGF8_FELCA	ko00760	ko01100	ko04977
tr|A0A2I2UGG0|A0A2I2UGG0_FELCA	ko03018
tr|A0A2I2UGG3|A0A2I2UGG3_FELCA	ko04140	ko05200	ko05219
tr|A0A2I2UGG4|A0A2I2UGG4_FELCA	ko04714
tr|A0A2I2UGI1|A0A2I2UGI1_FELCA	ko04927	ko04934	ko05202
tr|A0A2I2UGI2|A0A2I2UGI2_FELCA	ko04010	ko04013	ko04014	ko04062	ko04151	ko04260	ko04261	ko04310	ko04371	ko04713	ko04723	ko04724	ko04725	ko04726	ko04727	ko04728	ko04921	ko04926	ko05032	ko05034	ko05163	ko05167	ko05170	ko05200	ko05410	ko05412	ko05414
tr|A0A2I2UGL6|A0A2I2UGL6_FELCA	ko04062	ko05100	ko05131
tr|A0A2I2UGL7|A0A2I2UGL7_FELCA	ko04621	ko05134
tr|A0A2I2UGM8|A0A2I2UGM8_FELCA	ko04668
tr|A0A2I2UGQ0|A0A2I2UGQ0_FELCA	ko05200
tr|A0A2I2UGR6|A0A2I2UGR6_FELCA	ko03018
tr|A0A2I2UGV7|A0A2I2UGV7_FELCA	ko04670
tr|A0A2I2UGY2|A0A2I2UGY2_FELCA	ko03010
tr|A0A2I2UGZ7|A0A2I2UGZ7_FELCA	ko03013	ko05164
tr|A0A2I2UGZ9|A0A2I2UGZ9_FELCA	ko03022	ko03420
tr|A0A2I2UH38|A0A2I2UH38_FELCA	ko04145	ko04913	ko04925	ko04927	ko04934	ko04975	ko04976	ko04977	ko04979	ko05160
tr|A0A2I2UH39|A0A2I2UH39_FELCA	ko04130
tr|A0A2I2UH51|A0A2I2UH51_FELCA	ko00052	ko00510	ko00514	ko00515	ko00533	ko00601	ko01100
tr|A0A2I2UH80|A0A2I2UH80_FELCA	ko04150	ko04310	ko04390	ko04550	ko04916	ko04934	ko05165	ko05200	ko05205	ko05217	ko05224	ko05225	ko05226
tr|A0A2I2UH84|A0A2I2UH84_FELCA	ko04137
tr|A0A2I2UHA4|A0A2I2UHA4_FELCA	ko00010	ko00051	ko00052	ko00500	ko00520	ko00524	ko01100	ko01200	ko04066	ko04910	ko04930	ko04973	ko05230
tr|A0A2I2UHA8|A0A2I2UHA8_FELCA	ko00030
tr|A0A2I2UHB4|A0A2I2UHB4_FELCA	ko04520	ko04530	ko04540	ko05110	ko05120	ko05132
tr|A0A2I2UHB5|A0A2I2UHB5_FELCA	ko03040	ko04212
tr|A0A2I2UHD5|A0A2I2UHD5_FELCA	ko00601	ko01100
tr|A0A2I2UHD8|A0A2I2UHD8_FELCA	ko04022	ko04024	ko04062	ko04071	ko04270	ko04310	ko04360	ko04510	ko04530	ko04611	ko04670	ko04810	ko04921	ko05130	ko05131	ko05132	ko05163	ko05200	ko05205
tr|A0A2I2UHE1|A0A2I2UHE1_FELCA	ko02010
tr|A0A2I2UHE6|A0A2I2UHE6_FELCA	ko04360
tr|A0A2I2UHF2|A0A2I2UHF2_FELCA	ko00010	ko00030	ko00051	ko00052	ko01100	ko01200	ko01230	ko03018	ko04152	ko05230
tr|A0A2I2UHG7|A0A2I2UHG7_FELCA	ko04919
tr|A0A2I2UHG8|A0A2I2UHG8_FELCA	ko00620	ko01100	ko01200
tr|A0A2I2UHH3|A0A2I2UHH3_FELCA	ko01521	ko01522	ko04010	ko04012	ko04013	ko04014	ko04015	ko04062	ko04068	ko04071	ko04072	ko04137	ko04140	ko04150	ko04151	ko04210	ko04211	ko04213	ko04214	ko04218	ko04320	ko04360	ko04370	ko04371	ko04540	ko04550	ko04625	ko04650	ko04660	ko04662	ko04664	ko04714	ko04720	ko04722	ko04725	ko04726	ko04730	ko04810	ko04910	ko04912	ko04914	ko04915	ko04916	ko04917	ko04919	ko04921	ko04926	ko04933	ko04960
tr|A0A2I2UHK3|A0A2I2UHK3_FELCA	ko00900
tr|A0A2I2UHM1|A0A2I2UHM1_FELCA	ko00790	ko01100	ko04727
tr|A0A2I2UHR0|A0A2I2UHR0_FELCA	ko04270	ko04530	ko04921
tr|A0A2I2UHT2|A0A2I2UHT2_FELCA	ko04064	ko04115	ko04210
tr|A0A2I2UHT3|A0A2I2UHT3_FELCA	ko00010	ko01100	ko01200	ko01230	ko03018	ko04066
tr|A0A2I2UHU3|A0A2I2UHU3_FELCA	ko05166
tr|A0A2I2UHV9|A0A2I2UHV9_FELCA	ko04360
tr|A0A2I2UHX8|A0A2I2UHX8_FELCA	ko04550
tr|A0A2I2UI05|A0A2I2UI05_FELCA	ko00500
tr|A0A2I2UI11|A0A2I2UI11_FELCA	ko04145	ko04610	ko05150
tr|A0A2I2UI15|A0A2I2UI15_FELCA	ko04270
tr|A0A2I2UI29|A0A2I2UI29_FELCA	ko04360
tr|A0A2I2UI32|A0A2I2UI32_FELCA	ko03040	ko05168	ko05203	ko05206
tr|A0A2I2UI38|A0A2I2UI38_FELCA	ko00970	ko01100
tr|A0A2I2UI65|A0A2I2UI65_FELCA	ko04360
tr|A0A2I2UI79|A0A2I2UI79_FELCA	ko03010
tr|A0A2I2UI95|A0A2I2UI95_FELCA	ko04630
tr|A0A2I2UI96|A0A2I2UI96_FELCA	ko00190	ko01100	ko04714	ko04723	ko04932	ko05010	ko05012	ko05016
tr|A0A2I2UIC2|A0A2I2UIC2_FELCA	ko00310
tr|A0A2I2UID1|A0A2I2UID1_FELCA	ko03040
tr|A0A2I2UID9|A0A2I2UID9_FELCA	ko04714	ko05225
tr|A0A2I2UIH9|A0A2I2UIH9_FELCA	ko00190	ko01100	ko04260	ko04714	ko04932	ko05010	ko05012	ko05016
tr|A0A2I2UII2|A0A2I2UII2_FELCA	ko04013	ko04624
tr|A0A2I2UII4|A0A2I2UII4_FELCA	ko00480	ko00590	ko04918
tr|A0A2I2UIJ0|A0A2I2UIJ0_FELCA	ko04120	ko04144	ko04530	ko04960
tr|A0A2I2UIM1|A0A2I2UIM1_FELCA	ko04066	ko04144	ko04145	ko04216	ko04640
tr|A0A2I2UIM4|A0A2I2UIM4_FELCA	ko00590	ko00790	ko00980	ko01100	ko05204
tr|A0A2I2UIN2|A0A2I2UIN2_FELCA	ko01521	ko04010	ko04014	ko04015	ko04151	ko04370	ko04510	ko05205	ko05418
tr|A0A2I2UIP5|A0A2I2UIP5_FELCA	ko00562	ko01100	ko04070	ko04140
tr|A0A2I2UIQ8|A0A2I2UIQ8_FELCA	ko00230	ko00240	ko00760	ko01100
tr|A0A2I2UIR6|A0A2I2UIR6_FELCA	ko00020	ko00620	ko01100	ko01200	ko01230
tr|A0A2I2UIS0|A0A2I2UIS0_FELCA	ko04022	ko04024	ko04071	ko04080	ko04923	ko04924	ko05032
tr|A0A2I2UIS4|A0A2I2UIS4_FELCA	ko04714
tr|A0A2I2UIT0|A0A2I2UIT0_FELCA	ko00350	ko01100
tr|A0A2I2UIU6|A0A2I2UIU6_FELCA	ko00230	ko00261	ko00450	ko00920	ko01100
tr|A0A2I2UIV2|A0A2I2UIV2_FELCA	ko04210	ko04214	ko04215	ko04668	ko04932	ko05010	ko05133	ko05134	ko05200
tr|A0A2I2UIX5|A0A2I2UIX5_FELCA	ko04010	ko04064	ko04380	ko04620	ko04621	ko04668	ko05140	ko05145	ko05161	ko05168	ko05169	ko05170
tr|A0A2I2UIY1|A0A2I2UIY1_FELCA	ko04520
tr|A0A2I2UIY2|A0A2I2UIY2_FELCA	ko04391	ko04530
tr|A0A2I2UIY3|A0A2I2UIY3_FELCA	ko04624	ko05205
tr|A0A2I2UJ10|A0A2I2UJ10_FELCA	ko00020	ko00190	ko01100	ko01200	ko04714	ko04932	ko05010	ko05012	ko05016
tr|A0A2I2UJ22|A0A2I2UJ22_FELCA	ko00561	ko00564	ko01100	ko04070	ko04072	ko05231
tr|A0A2I2UJ25|A0A2I2UJ25_FELCA	ko04725
tr|A0A2I2UJ48|A0A2I2UJ48_FELCA	ko04010	ko04013	ko04014	ko04360
tr|A0A2I2UJ50|A0A2I2UJ50_FELCA	ko04014
tr|A0A2I2UJ93|A0A2I2UJ93_FELCA	ko04141
tr|A0A2I2UJA2|A0A2I2UJA2_FELCA	ko04010	ko04012	ko04013	ko04620	ko04664	ko04668	ko04912	ko04926	ko05120	ko05142	ko05161	ko05164	ko05166	ko05167	ko05169	ko05418
tr|A0A2I2UJB3|A0A2I2UJB3_FELCA	ko04530	ko04810	ko05205	ko05206
tr|A0A2I2UJB4|A0A2I2UJB4_FELCA	ko04013
tr|A0A2I2UJC6|A0A2I2UJC6_FELCA	ko03008
tr|A0A2I2UJE2|A0A2I2UJE2_FELCA	ko03040
tr|A0A2I2UJF4|A0A2I2UJF4_FELCA	ko04022	ko04024	ko04260	ko04261	ko04911	ko04918	ko04919	ko04925	ko04960	ko04961	ko04964	ko04970	ko04971	ko04972	ko04973	ko04974	ko04976	ko04978
tr|A0A2I2UJH0|A0A2I2UJH0_FELCA	ko00010	ko01100	ko01200	ko01230
tr|A0A2I2UJI2|A0A2I2UJI2_FELCA	ko04010	ko04020	ko04930
tr|A0A2I2UJK8|A0A2I2UJK8_FELCA	ko00051	ko00520	ko01100
tr|A0A2I2UJN6|A0A2I2UJN6_FELCA	ko04062	ko04370	ko04510	ko04670	ko04810	ko05100	ko05163	ko05165	ko05170	ko05203	ko05205
tr|A0A2I2UJQ8|A0A2I2UJQ8_FELCA	ko04360	ko04666	ko04810	ko05170
tr|A0A2I2UJS0|A0A2I2UJS0_FELCA	ko00511	ko04142
tr|A0A2I2UJS3|A0A2I2UJS3_FELCA	ko04150	ko04310	ko04390	ko04550	ko04916	ko04934	ko05165	ko05200	ko05205	ko05217	ko05224	ko05225	ko05226
tr|A0A2I2UJS6|A0A2I2UJS6_FELCA	ko04120
tr|A0A2I2UJU8|A0A2I2UJU8_FELCA	ko03010
tr|A0A2I2UJV2|A0A2I2UJV2_FELCA	ko04514	ko05020
tr|A0A2I2UJZ5|A0A2I2UJZ5_FELCA	ko04142	ko04144	ko04721	ko04961	ko05016	ko05100
tr|A0A2I2UK01|A0A2I2UK01_FELCA	ko03013	ko03015	ko03040
tr|A0A2I2UK03|A0A2I2UK03_FELCA	ko04145	ko05133
tr|A0A2I2UK04|A0A2I2UK04_FELCA	ko03050	ko04612	ko05160
tr|A0A2I2UK36|A0A2I2UK36_FELCA	ko03030	ko04144
tr|A0A2I2UK46|A0A2I2UK46_FELCA	ko00562	ko01100	ko01521	ko03440	ko03460	ko04068	ko04070	ko04071	ko04115	ko04140	ko04150	ko04151	ko04212	ko04218	ko04510	ko04931	ko05165	ko05166	ko05200	ko05206	ko05213	ko05214	ko05215	ko05218	ko05222	ko05224	ko05225	ko05230	ko05412
tr|A0A2I2UK65|A0A2I2UK65_FELCA	ko04068	ko04152	ko04211	ko04213	ko04371	ko04530	ko04710	ko04714	ko04910	ko04920	ko04921	ko04922	ko04931	ko04932	ko05410
tr|A0A2I2UK71|A0A2I2UK71_FELCA	ko04530
tr|A0A2I2UK87|A0A2I2UK87_FELCA	ko04015	ko04520	ko04670
tr|A0A2I2UK97|A0A2I2UK97_FELCA	ko04270	ko04510	ko04810	ko04921	ko05205
tr|A0A2I2UKC0|A0A2I2UKC0_FELCA	ko03040
tr|A0A2I2UKG3|A0A2I2UKG3_FELCA	ko04210	ko04215
tr|A0A2I2UKI7|A0A2I2UKI7_FELCA	ko04140	ko04150	ko04310	ko04390	ko04550	ko04916	ko04934	ko05165	ko05200	ko05205	ko05217	ko05224	ko05225	ko05226
tr|A0A2I2UKJ5|A0A2I2UKJ5_FELCA	ko04144
tr|A0A2I2UKL6|A0A2I2UKL6_FELCA	ko00565	ko00600	ko01100
tr|A0A2I2UKP3|A0A2I2UKP3_FELCA	ko00010	ko00051	ko00052	ko00500	ko00520	ko00524	ko01100	ko01200	ko04066	ko04910	ko04930	ko04973	ko05230
tr|A0A2I2UKQ6|A0A2I2UKQ6_FELCA	ko04217	ko04621
tr|A0A2I2UKR1|A0A2I2UKR1_FELCA	ko04310
tr|A0A2I2UKR4|A0A2I2UKR4_FELCA	ko01521	ko03013	ko04066	ko04150	ko04151	ko04211	ko04910
tr|A0A2I2UKT0|A0A2I2UKT0_FELCA	ko04210	ko04650	ko04940	ko05320	ko05330	ko05332	ko05416
tr|A0A2I2UKU1|A0A2I2UKU1_FELCA	ko00350	ko01100
tr|A0A2I2UKX2|A0A2I2UKX2_FELCA	ko03060
tr|A0A2I2UKY7|A0A2I2UKY7_FELCA	ko00240	ko00983	ko01100
tr|A0A2I2UKY8|A0A2I2UKY8_FELCA	ko03010
tr|A0A2I2UL05|A0A2I2UL05_FELCA	ko00590	ko01100	ko01521	ko04010	ko04014
tr|A0A2I2UL25|A0A2I2UL25_FELCA	ko01100
tr|A0A2I2UL31|A0A2I2UL31_FELCA	ko04130	ko04721
tr|A0A2I2UL43|A0A2I2UL43_FELCA	ko04910
tr|A0A2I2UL81|A0A2I2UL81_FELCA	ko00010	ko00270	ko00620	ko00640	ko01100	ko04922
tr|A0A2I2UL84|A0A2I2UL84_FELCA	ko05169	ko05206
tr|A0A2I2UL98|A0A2I2UL98_FELCA	ko04722	ko04962
tr|A0A2I2ULA1|A0A2I2ULA1_FELCA	ko04070
tr|A0A2I2ULA7|A0A2I2ULA7_FELCA	ko00563	ko01100	ko04110	ko04120	ko04914
tr|A0A2I2ULB5|A0A2I2ULB5_FELCA	ko04550	ko05202
tr|A0A2I2ULC9|A0A2I2ULC9_FELCA	ko04137
tr|A0A2I2ULD1|A0A2I2ULD1_FELCA	ko00562	ko01100	ko04070
tr|A0A2I2ULH6|A0A2I2ULH6_FELCA	ko01521	ko01522	ko04010	ko04012	ko04013	ko04015	ko04024	ko04062	ko04068	ko04150	ko04214	ko04270	ko04320	ko04510	ko04650	ko04720	ko04722	ko04726	ko04730	ko04810	ko04910	ko04914	ko04928	ko04934	ko05034	ko05160	ko05161	ko05200	ko05205	ko05210	ko05211	ko05212	ko05213	ko05214	ko05215	ko05216	ko05218	ko05219	ko05220	ko05221	ko05223	ko05224	ko05225	ko05226
tr|A0A2I2ULI4|A0A2I2ULI4_FELCA	ko00230	ko00232	ko00983	ko01100	ko04146
tr|A0A2I2ULI9|A0A2I2ULI9_FELCA	ko00062	ko00140	ko01040	ko01100	ko01212
tr|A0A2I2ULK3|A0A2I2ULK3_FELCA	ko04977
tr|A0A2I2ULK6|A0A2I2ULK6_FELCA	ko00562	ko01100	ko04070
tr|A0A2I2ULL8|A0A2I2ULL8_FELCA	ko04080
tr|A0A2I2ULN9|A0A2I2ULN9_FELCA	ko04015	ko04145	ko04151	ko04380	ko04510	ko04512	ko04611	ko04640	ko04810	ko04919	ko05163	ko05165	ko05205	ko05206	ko05410	ko05412	ko05414	ko05418
tr|A0A2I2ULP1|A0A2I2ULP1_FELCA	ko04020	ko04062	ko04072	ko04650	ko04670	ko04912	ko05161	ko05163	ko05170
tr|A0A2I2ULR1|A0A2I2ULR1_FELCA	ko04657
tr|A0A2I2ULS4|A0A2I2ULS4_FELCA	ko04062	ko04145	ko04380	ko04666	ko04670	ko05140	ko05418
tr|A0A2I2ULV2|A0A2I2ULV2_FELCA	ko04020	ko04024	ko04080	ko04728
tr|A0A2I2ULW0|A0A2I2ULW0_FELCA	ko03013
tr|A0A2I2ULW2|A0A2I2ULW2_FELCA	ko04072	ko04144	ko04530	ko05130	ko05418
tr|A0A2I2ULW3|A0A2I2ULW3_FELCA	ko03040
tr|A0A2I2ULW5|A0A2I2ULW5_FELCA	ko04014	ko04062	ko04151	ko04371	ko04713	ko04723	ko04724	ko04725	ko04726	ko04727	ko04728	ko04926	ko05032	ko05034	ko05163	ko05167	ko05170	ko05200
tr|A0A2I2ULX5|A0A2I2ULX5_FELCA	ko04136	ko04140	ko04211
tr|A0A2I2ULX7|A0A2I2ULX7_FELCA	ko04014
tr|A0A2I2ULX9|A0A2I2ULX9_FELCA	ko04727
tr|A0A2I2ULY0|A0A2I2ULY0_FELCA	ko00330	ko01100	ko01230
tr|A0A2I2ULY3|A0A2I2ULY3_FELCA	ko00120
tr|A0A2I2ULY5|A0A2I2ULY5_FELCA	ko00190	ko01100	ko04714	ko04723	ko04932	ko05010	ko05012	ko05016
tr|A0A2I2ULZ0|A0A2I2ULZ0_FELCA	ko04270	ko04530	ko04921
tr|A0A2I2ULZ1|A0A2I2ULZ1_FELCA	ko04062	ko04666
tr|A0A2I2UM04|A0A2I2UM04_FELCA	ko03040	ko04010	ko04141	ko04144	ko04213	ko04612	ko04915	ko05134	ko05145	ko05162	ko05164
tr|A0A2I2UM17|A0A2I2UM17_FELCA	ko00190	ko01100	ko04714	ko04723	ko04932	ko05010	ko05012	ko05016
tr|A0A2I2UM33|A0A2I2UM33_FELCA	ko05202
tr|A0A2I2UM47|A0A2I2UM47_FELCA	ko04136	ko04140
tr|A0A2I2UM52|A0A2I2UM52_FELCA	ko00564	ko01100
tr|A0A2I2UM64|A0A2I2UM64_FELCA	ko04141
tr|A0A2I2UMC2|A0A2I2UMC2_FELCA	ko03320	ko04145	ko04152	ko04512	ko04640	ko04920	ko04931	ko04975	ko04979	ko05144
tr|A0A2I2UME1|A0A2I2UME1_FELCA	ko00020	ko00640	ko01100	ko01200
tr|A0A2I2UMH4|A0A2I2UMH4_FELCA	ko00230	ko01100
tr|A0A2I2UMJ0|A0A2I2UMJ0_FELCA	ko04137	ko04140	ko04150	ko04152	ko04211
tr|A0A2I2UMK4|A0A2I2UMK4_FELCA	ko03040
tr|A0A2I2UMK7|A0A2I2UMK7_FELCA	ko00190	ko01100	ko04142	ko04145	ko04721	ko04966	ko05110	ko05120	ko05152	ko05165	ko05323
tr|A0A2I2UML3|A0A2I2UML3_FELCA	ko04514
tr|A0A2I2UMP3|A0A2I2UMP3_FELCA	ko03040
tr|A0A2I2UMQ8|A0A2I2UMQ8_FELCA	ko00562	ko01100	ko04070	ko04145	ko04810
tr|A0A2I2UMT4|A0A2I2UMT4_FELCA	ko04350
tr|A0A2I2UMU2|A0A2I2UMU2_FELCA	ko03013
tr|A0A2I2UMU3|A0A2I2UMU3_FELCA	ko03013	ko03015	ko04120
tr|A0A2I2UMV5|A0A2I2UMV5_FELCA	ko00130	ko01100
tr|A0A2I2UN09|A0A2I2UN09_FELCA	ko04020	ko04064	ko04072	ko04145	ko04151	ko04640	ko04650	ko04662	ko04664	ko04666	ko04672	ko05140	ko05143	ko05146	ko05150	ko05152	ko05162	ko05169	ko05202	ko05310	ko05320	ko05322	ko05323	ko05330	ko05340	ko05414	ko05416
tr|A0A2I2UN21|A0A2I2UN21_FELCA	ko04151
tr|A0A2I2UN37|A0A2I2UN37_FELCA	ko04010	ko04013
tr|A0A2I2UN71|A0A2I2UN71_FELCA	ko04310
tr|A0A2I2UN78|A0A2I2UN78_FELCA	ko03030	ko03420	ko03430	ko03440	ko03460
tr|A0A2I2UNA8|A0A2I2UNA8_FELCA	ko04260	ko04261	ko05200	ko05216	ko05410	ko05414
tr|A0A2I2UNB8|A0A2I2UNB8_FELCA	ko00062	ko01040	ko01100
tr|A0A2I2UNC2|A0A2I2UNC2_FELCA	ko00061	ko00071	ko01100	ko01212	ko03320	ko04146	ko04216	ko04714	ko04920
tr|A0A2I2UNC4|A0A2I2UNC4_FELCA	ko00330	ko01100	ko04216
tr|A0A2I2UNF2|A0A2I2UNF2_FELCA	ko04714
tr|A0A2I2UNG0|A0A2I2UNG0_FELCA	ko04910
tr|A0A2I2UNG3|A0A2I2UNG3_FELCA	ko03010
tr|A0A2I2UNI4|A0A2I2UNI4_FELCA	ko04810
tr|A0A2I2UNI9|A0A2I2UNI9_FELCA	ko04142	ko04144	ko04721	ko04961	ko05016	ko05100
tr|A0A2I2UNJ3|A0A2I2UNJ3_FELCA	ko04144	ko04217
tr|A0A2I2UNL7|A0A2I2UNL7_FELCA	ko04146
tr|A0A2I2UNL8|A0A2I2UNL8_FELCA	ko04310	ko04390	ko04550	ko04810	ko04934	ko05165	ko05200	ko05206	ko05210	ko05213	ko05217	ko05224	ko05225	ko05226
tr|A0A2I2UNM4|A0A2I2UNM4_FELCA	ko03050
tr|A0A2I2UNM8|A0A2I2UNM8_FELCA	ko04360
tr|A0A2I2UNN1|A0A2I2UNN1_FELCA	ko04722
tr|A0A2I2UNP2|A0A2I2UNP2_FELCA	ko04390	ko04530	ko05165
tr|A0A2I2UNP9|A0A2I2UNP9_FELCA	ko00230	ko04024	ko04928	ko05032
tr|A0A2I2UNQ5|A0A2I2UNQ5_FELCA	ko04010
tr|A0A2I2UNQ9|A0A2I2UNQ9_FELCA	ko04214
tr|A0A2I2UNR3|A0A2I2UNR3_FELCA	ko04080	ko04723	ko04727	ko05032	ko05033
tr|A0A2I2UNR9|A0A2I2UNR9_FELCA	ko03010
tr|A0A2I2UNS7|A0A2I2UNS7_FELCA	ko04120
tr|A0A2I2UNT0|A0A2I2UNT0_FELCA	ko04962	ko05016
tr|A0A2I2UNU8|A0A2I2UNU8_FELCA	ko00601	ko00603	ko01100
tr|A0A2I2UNV5|A0A2I2UNV5_FELCA	ko01521	ko01522	ko04010	ko04012	ko04014	ko04015	ko04062	ko04068	ko04071	ko04072	ko04137	ko04140	ko04150	ko04151	ko04210	ko04211	ko04213	ko04218	ko04360	ko04370	ko04371	ko04540	ko04550	ko04625	ko04650	ko04660	ko04662	ko04664	ko04714	ko04720	ko04722	ko04725	ko04726	ko04730	ko04810	ko04910	ko04912	ko04915	ko04916	ko04917	ko04919	ko04921	ko04926	ko04933	ko05034	ko05160	ko05161	ko05163	ko05165
tr|A0A2I2UNZ3|A0A2I2UNZ3_FELCA	ko00830	ko01100	ko04146
tr|A0A2I2UNZ9|A0A2I2UNZ9_FELCA	ko04510	ko04520	ko04530	ko04670	ko04810	ko05146	ko05203	ko05322
tr|A0A2I2UP24|A0A2I2UP24_FELCA	ko04146
tr|A0A2I2UP40|A0A2I2UP40_FELCA	ko04144	ko04145	ko04350	ko04810
tr|A0A2I2UP60|A0A2I2UP60_FELCA	ko04530	ko04928	ko05165
tr|A0A2I2UP74|A0A2I2UP74_FELCA	ko03018
tr|A0A2I2UP88|A0A2I2UP88_FELCA	ko04145	ko04151	ko04510	ko04512	ko04810	ko05165	ko05205	ko05410	ko05412	ko05414
tr|A0A2I2UP91|A0A2I2UP91_FELCA	ko03013
tr|A0A2I2UP96|A0A2I2UP96_FELCA	ko04530
tr|A0A2I2UP99|A0A2I2UP99_FELCA	ko04144	ko04217
tr|A0A2I2UPB1|A0A2I2UPB1_FELCA	ko00270	ko01100
tr|A0A2I2UPB7|A0A2I2UPB7_FELCA	ko00440	ko00564	ko00565	ko01100
tr|A0A2I2UPC3|A0A2I2UPC3_FELCA	ko04068	ko04140	ko04150	ko04151	ko04152	ko04211	ko04213	ko04371	ko04530	ko04710	ko04714	ko04910	ko04920	ko04921	ko04922	ko04931	ko04932	ko05410	ko05418
tr|A0A2I2UPD7|A0A2I2UPD7_FELCA	ko04110
tr|A0A2I2UPF0|A0A2I2UPF0_FELCA	ko01521	ko01522	ko01524	ko04010	ko04012	ko04013	ko04014	ko04015	ko04022	ko04024	ko04062	ko04066	ko04068	ko04071	ko04072	ko04114	ko04140	ko04150	ko04151	ko04210	ko04214	ko04218	ko04261	ko04270	ko04320	ko04350	ko04360	ko04370	ko04371	ko04380	ko04510	ko04520	ko04540	ko04550	ko04611	ko04620	ko04621	ko04625	ko04650	ko04657	ko04658	ko04659	ko04660	ko04662	ko04664	ko04666	ko04668	ko04713	ko04720
tr|A0A2I2UPH5|A0A2I2UPH5_FELCA	ko04146	ko04213	ko05014	ko05016	ko05020
tr|A0A2I2UPI4|A0A2I2UPI4_FELCA	ko04012	ko04014	ko04360	ko04510	ko04660	ko04810	ko05170	ko05211
tr|A0A2I2UPJ5|A0A2I2UPJ5_FELCA	ko00240	ko00670	ko01100	ko01523
tr|A0A2I2UPK0|A0A2I2UPK0_FELCA	ko05100
tr|A0A2I2UPM5|A0A2I2UPM5_FELCA	ko00240	ko00410	ko00770	ko00983	ko01100
tr|A0A2I2UPN6|A0A2I2UPN6_FELCA	ko04012	ko04014	ko04360	ko04510	ko04660	ko04810	ko05170	ko05206	ko05211
tr|A0A2I2UPS1|A0A2I2UPS1_FELCA	ko04310
tr|A0A2I2UPW0|A0A2I2UPW0_FELCA	ko04622
tr|A0A2I2UPW3|A0A2I2UPW3_FELCA	ko03040
tr|A0A2I2UPW9|A0A2I2UPW9_FELCA	ko04530
tr|A0A2I2UQ11|A0A2I2UQ11_FELCA	ko04060
tr|A0A2I2UQ32|A0A2I2UQ32_FELCA	ko04724
tr|A0A2I2UQ45|A0A2I2UQ45_FELCA	ko05410	ko05412	ko05414
tr|A0A2I2UQ49|A0A2I2UQ49_FELCA	ko03008
tr|A0A2I2UQ66|A0A2I2UQ66_FELCA	ko05416
tr|A0A2I2UQ75|A0A2I2UQ75_FELCA	ko04210	ko04215
tr|A0A2I2UQ80|A0A2I2UQ80_FELCA	ko05031
tr|A0A2I2UQ93|A0A2I2UQ93_FELCA	ko03320	ko04520	ko04910
tr|A0A2I2UQC4|A0A2I2UQC4_FELCA	ko04510	ko04520	ko04530	ko04670	ko04810	ko05146	ko05203	ko05322
tr|A0A2I2UQC7|A0A2I2UQC7_FELCA	ko03010
tr|A0A2I2UQD8|A0A2I2UQD8_FELCA	ko04514
tr|A0A2I2UQG9|A0A2I2UQG9_FELCA	ko00562	ko01100	ko04014	ko04015	ko04020	ko04024	ko04070	ko04919	ko04933	ko05205
tr|A0A2I2UQI3|A0A2I2UQI3_FELCA	ko04151	ko04510	ko04512	ko04974	ko05165
tr|A0A2I2UQJ5|A0A2I2UQJ5_FELCA	ko05134
tr|A0A2I2UQK8|A0A2I2UQK8_FELCA	ko04120	ko04144	ko05164	ko05168	ko05200	ko05202	ko05221
tr|A0A2I2UQN0|A0A2I2UQN0_FELCA	ko04024	ko04080	ko04727	ko04742	ko04915	ko05032
tr|A0A2I2UQN2|A0A2I2UQN2_FELCA	ko00620
tr|A0A2I2UQN3|A0A2I2UQN3_FELCA	ko04520	ko04810	ko05205
tr|A0A2I2UQQ5|A0A2I2UQQ5_FELCA	ko03018
tr|A0A2I2UQR1|A0A2I2UQR1_FELCA	ko04360
tr|A0A2I2UQR5|A0A2I2UQR5_FELCA	ko00190	ko01100	ko04142	ko04145	ko04721	ko04966	ko05110	ko05120	ko05152	ko05165	ko05323
tr|A0A2I2UQR9|A0A2I2UQR9_FELCA	ko04151	ko04510	ko04512	ko05165	ko05206
tr|A0A2I2UQS7|A0A2I2UQS7_FELCA	ko00190	ko01100	ko04714	ko04723	ko04932	ko05010	ko05012	ko05016
tr|A0A2I2UQU1|A0A2I2UQU1_FELCA	ko00590	ko00980	ko01100
tr|A0A2I2UQU6|A0A2I2UQU6_FELCA	ko03460
tr|A0A2I2UQX4|A0A2I2UQX4_FELCA	ko04390	ko04530	ko05165
tr|A0A2I2UQX5|A0A2I2UQX5_FELCA	ko03040
tr|A0A2I2UQZ5|A0A2I2UQZ5_FELCA	ko05010
tr|A0A2I2UR05|A0A2I2UR05_FELCA	ko00790	ko01100
tr|A0A2I2UR06|A0A2I2UR06_FELCA	ko00510	ko01100	ko04141
tr|A0A2I2UR34|A0A2I2UR34_FELCA	ko04020	ko04022	ko04070	ko04114	ko04140	ko04210	ko04218	ko04270	ko04371	ko04540	ko04611	ko04621	ko04625	ko04713	ko04720	ko04723	ko04724	ko04725	ko04726	ko04728	ko04730	ko04745	ko04750	ko04912	ko04915	ko04918	ko04921	ko04922	ko04924	ko04925	ko04927	ko04928	ko04934	ko04970	ko04971	ko04972	ko05010	ko05016	ko05163	ko05167	ko05170	ko05205
tr|A0A2I2UR38|A0A2I2UR38_FELCA	ko04721	ko04723
tr|A0A2I2UR47|A0A2I2UR47_FELCA	ko04514	ko04520
tr|A0A2I2UR53|A0A2I2UR53_FELCA	ko04360
tr|A0A2I2UR65|A0A2I2UR65_FELCA	ko04514	ko05412
tr|A0A2I2UR68|A0A2I2UR68_FELCA	ko04360
tr|A0A2I2UR79|A0A2I2UR79_FELCA	ko03018
tr|A0A2I2UR84|A0A2I2UR84_FELCA	ko04024	ko04340	ko05200	ko05217
tr|A0A2I2URB7|A0A2I2URB7_FELCA	ko03040
tr|A0A2I2URD0|A0A2I2URD0_FELCA	ko04624
tr|A0A2I2URE8|A0A2I2URE8_FELCA	ko04260	ko04261	ko05206	ko05410	ko05414
tr|A0A2I2URE9|A0A2I2URE9_FELCA	ko04940
tr|A0A2I2URF2|A0A2I2URF2_FELCA	ko05014
tr|A0A2I2URH7|A0A2I2URH7_FELCA	ko04072	ko04144
tr|A0A2I2URI6|A0A2I2URI6_FELCA	ko01100
tr|A0A2I2URL1|A0A2I2URL1_FELCA	ko04020	ko04022	ko04217	ko04218	ko05012	ko05016	ko05166
tr|A0A2I2URM9|A0A2I2URM9_FELCA	ko03013	ko03015
tr|A0A2I2URN5|A0A2I2URN5_FELCA	ko00480	ko00980	ko00982	ko00983	ko01524	ko05200	ko05204	ko05225	ko05418
tr|A0A2I2URN8|A0A2I2URN8_FELCA	ko00230	ko00250	ko01100
tr|A0A2I2URP6|A0A2I2URP6_FELCA	ko04015	ko04022	ko04024	ko04062	ko04071	ko04261	ko04360	ko04371	ko04540	ko04611	ko04670	ko04713	ko04723	ko04724	ko04725	ko04726	ko04727	ko04728	ko04730	ko04914	ko04915	ko04916	ko04921	ko04923	ko04924	ko04926	ko04928	ko04934	ko04971	ko05012	ko05030	ko05032	ko05034	ko05133	ko05142	ko05145	ko05163	ko05170	ko05200
tr|A0A2I2URQ5|A0A2I2URQ5_FELCA	ko04360	ko04745
tr|A0A2I2URT9|A0A2I2URT9_FELCA	ko04520	ko04666	ko05231
tr|A0A2I2URU9|A0A2I2URU9_FELCA	ko04724
tr|A0A2I2URV0|A0A2I2URV0_FELCA	ko04722
tr|A0A2I2URW7|A0A2I2URW7_FELCA	ko04514
tr|A0A2I2URX7|A0A2I2URX7_FELCA	ko03010
tr|A0A2I2URY0|A0A2I2URY0_FELCA	ko00520	ko01100
tr|A0A2I2URY5|A0A2I2URY5_FELCA	ko02010	ko04145	ko04612	ko05163	ko05168	ko05169	ko05170	ko05340
tr|A0A2I2US08|A0A2I2US08_FELCA	ko04270	ko04611	ko04810	ko04928	ko05163	ko05200	ko05205
tr|A0A2I2US12|A0A2I2US12_FELCA	ko04740
tr|A0A2I2US16|A0A2I2US16_FELCA	ko05168
tr|A0A2I2US20|A0A2I2US20_FELCA	ko04120
tr|A0A2I2US22|A0A2I2US22_FELCA	ko04140
tr|A0A2I2US34|A0A2I2US34_FELCA	ko03013	ko04150
tr|A0A2I2US74|A0A2I2US74_FELCA	ko00562	ko01100	ko04070
tr|A0A2I2US80|A0A2I2US80_FELCA	ko03013
tr|A0A2I2US81|A0A2I2US81_FELCA	ko03018	ko03040
tr|A0A2I2US82|A0A2I2US82_FELCA	ko00073	ko04146	ko04212
tr|A0A2I2US86|A0A2I2US86_FELCA	ko03015
tr|A0A2I2USB3|A0A2I2USB3_FELCA	ko03440
tr|A0A2I2USD7|A0A2I2USD7_FELCA	ko04390	ko04391	ko04530	ko04660	ko05165	ko05166	ko05203
tr|A0A2I2USE8|A0A2I2USE8_FELCA	ko03015	ko04071	ko04114	ko04151	ko04152	ko04261	ko04728	ko05165
tr|A0A2I2USF6|A0A2I2USF6_FELCA	ko03010
tr|A0A2I2USG0|A0A2I2USG0_FELCA	ko04151	ko04510	ko04512	ko04640	ko04810	ko05165	ko05200	ko05222	ko05410	ko05412	ko05414
tr|A0A2I2USG7|A0A2I2USG7_FELCA	ko04966
tr|A0A2I2USI1|A0A2I2USI1_FELCA	ko03010
tr|A0A2I2USI7|A0A2I2USI7_FELCA	ko05410	ko05414
tr|A0A2I2USK7|A0A2I2USK7_FELCA	ko03013
tr|A0A2I2USU9|A0A2I2USU9_FELCA	ko04022	ko04071	ko04270	ko04371	ko04530	ko04666	ko04750	ko04925	ko04930	ko04931	ko04933	ko05206
tr|A0A2I2UT16|A0A2I2UT16_FELCA	ko04390
tr|A0A2I2UT24|A0A2I2UT24_FELCA	ko00280	ko00350	ko00380	ko00750	ko00760	ko00830	ko00982	ko01100	ko04630
tr|A0A2I2UT37|A0A2I2UT37_FELCA	ko04621	ko05134
tr|A0A2I2UT42|A0A2I2UT42_FELCA	ko01524	ko04978
tr|A0A2I2UT49|A0A2I2UT49_FELCA	ko00240	ko00983	ko01100
tr|A0A2I2UT64|A0A2I2UT64_FELCA	ko04141
tr|A0A2I2UT95|A0A2I2UT95_FELCA	ko04120	ko05168
tr|A0A2I2UTA4|A0A2I2UTA4_FELCA	ko00380	ko01100	ko05143
tr|A0A2I2UTB9|A0A2I2UTB9_FELCA	ko04024	ko04340	ko05200	ko05217
tr|A0A2I2UTI2|A0A2I2UTI2_FELCA	ko04144	ko04979
tr|A0A2I2UTI7|A0A2I2UTI7_FELCA	ko04978
tr|A0A2I2UTI8|A0A2I2UTI8_FELCA	ko00240	ko00250	ko01100
tr|A0A2I2UTJ3|A0A2I2UTJ3_FELCA	ko04151	ko04210	ko04630	ko05206
tr|A0A2I2UTJ7|A0A2I2UTJ7_FELCA	ko04020	ko04064	ko04072	ko04145	ko04151	ko04640	ko04650	ko04662	ko04664	ko04666	ko04672	ko05140	ko05143	ko05146	ko05150	ko05152	ko05162	ko05169	ko05202	ko05310	ko05320	ko05322	ko05323	ko05330	ko05340	ko05414	ko05416
tr|A0A2I2UTK4|A0A2I2UTK4_FELCA	ko05202
tr|A0A2I2UTM4|A0A2I2UTM4_FELCA	ko04141	ko04612	ko04918	ko05110	ko05163	ko05169	ko05170
tr|A0A2I2UTP1|A0A2I2UTP1_FELCA	ko04080	ko04725	ko05033
tr|A0A2I2UTP3|A0A2I2UTP3_FELCA	ko04360
tr|A0A2I2UTP4|A0A2I2UTP4_FELCA	ko04024	ko04080	ko04713	ko04720	ko04723	ko04724	ko04728	ko04730	ko05014	ko05030	ko05031	ko05033
tr|A0A2I2UTS4|A0A2I2UTS4_FELCA	ko04144	ko04666	ko04810	ko05100	ko05130	ko05131	ko05132
tr|A0A2I2UTS8|A0A2I2UTS8_FELCA	ko04110	ko04213	ko04330	ko04919	ko05016	ko05034	ko05165	ko05169	ko05200	ko05202	ko05203	ko05220
tr|A0A2I2UTX2|A0A2I2UTX2_FELCA	ko00020	ko00620	ko01100	ko01200	ko01230
tr|A0A2I2UTX4|A0A2I2UTX4_FELCA	ko00561	ko00564	ko00565	ko00600	ko01100	ko04072	ko04666	ko04975	ko05231
tr|A0A2I2UTX7|A0A2I2UTX7_FELCA	ko00790
tr|A0A2I2UTY2|A0A2I2UTY2_FELCA	ko04214
tr|A0A2I2UTY4|A0A2I2UTY4_FELCA	ko04910
tr|A0A2I2UTZ7|A0A2I2UTZ7_FELCA	ko04614	ko04924	ko05142	ko05410
tr|A0A2I2UU02|A0A2I2UU02_FELCA	ko04721	ko04723	ko04727	ko05032	ko05033
tr|A0A2I2UU11|A0A2I2UU11_FELCA	ko04512	ko04640	ko05131	ko05169	ko05205	ko05206
tr|A0A2I2UU35|A0A2I2UU35_FELCA	ko00190	ko01100	ko04714	ko04723	ko04932	ko05010	ko05012	ko05016
tr|A0A2I2UU45|A0A2I2UU45_FELCA	ko04210
tr|A0A2I2UU77|A0A2I2UU77_FELCA	ko03060
tr|A0A2I2UU92|A0A2I2UU92_FELCA	ko04360	ko05166
tr|A0A2I2UU93|A0A2I2UU93_FELCA	ko00190	ko01100	ko04714	ko04723	ko04932	ko05010	ko05012	ko05016
tr|A0A2I2UUC7|A0A2I2UUC7_FELCA	ko04144
tr|A0A2I2UUG3|A0A2I2UUG3_FELCA	ko04151	ko04510	ko04512	ko05165	ko05206
tr|A0A2I2UUI4|A0A2I2UUI4_FELCA	ko04140	ko04142	ko04145	ko04210	ko04612	ko05205	ko05323	ko05418
tr|A0A2I2UUI8|A0A2I2UUI8_FELCA	ko04974
tr|A0A2I2UUL5|A0A2I2UUL5_FELCA	ko04144
tr|A0A2I2UUL7|A0A2I2UUL7_FELCA	ko03013	ko03015	ko03018
tr|A0A2I2UUP6|A0A2I2UUP6_FELCA	ko04072	ko04080	ko04261	ko04270	ko04614	ko04924	ko04925	ko04927	ko04931	ko04933	ko04934	ko05200	ko05410	ko05414
tr|A0A2I2UUR6|A0A2I2UUR6_FELCA	ko04742
tr|A0A2I2UUS4|A0A2I2UUS4_FELCA	ko04014
tr|A0A2I2UUT8|A0A2I2UUT8_FELCA	ko03050	ko05165	ko05169	ko05203
tr|A0A2I2UUU4|A0A2I2UUU4_FELCA	ko03040	ko04212
tr|A0A2I2UUU5|A0A2I2UUU5_FELCA	ko00830	ko01100	ko04146
tr|A0A2I2UUU9|A0A2I2UUU9_FELCA	ko04142
tr|A0A2I2UUV3|A0A2I2UUV3_FELCA	ko01524	ko04141	ko04210	ko04215	ko05160	ko05163	ko05165	ko05167	ko05169	ko05170	ko05200	ko05202	ko05203	ko05206	ko05210	ko05212	ko05213	ko05214	ko05216	ko05217	ko05218	ko05220	ko05222	ko05223	ko05224	ko05225	ko05226
tr|A0A2I2UUX2|A0A2I2UUX2_FELCA	ko03018
tr|A0A2I2UUY2|A0A2I2UUY2_FELCA	ko04260	ko04261	ko04371	ko05410	ko05414
tr|A0A2I2UUY7|A0A2I2UUY7_FELCA	ko04064	ko04625	ko04660	ko04662	ko05152
tr|A0A2I2UUZ4|A0A2I2UUZ4_FELCA	ko00630	ko01100	ko01200
tr|A0A2I2UUZ8|A0A2I2UUZ8_FELCA	ko03008	ko03013
tr|A0A2I2UV14|A0A2I2UV14_FELCA	ko04144	ko04666
tr|A0A2I2UV31|A0A2I2UV31_FELCA	ko04010	ko04020	ko04022	ko04114	ko04218	ko04310	ko04360	ko04370	ko04380	ko04625	ko04650	ko04658	ko04659	ko04660	ko04662	ko04720	ko04724	ko04921	ko04922	ko04924	ko05010	ko05014	ko05031	ko05152	ko05163	ko05166	ko05167	ko05170
tr|A0A2I2UV74|A0A2I2UV74_FELCA	ko00900
tr|A0A2I2UV76|A0A2I2UV76_FELCA	ko04120
tr|A0A2I2UV86|A0A2I2UV86_FELCA	ko03008
tr|A0A2I2UVA2|A0A2I2UVA2_FELCA	ko00534
tr|A0A2I2UVB2|A0A2I2UVB2_FELCA	ko03020	ko05016
tr|A0A2I2UVB4|A0A2I2UVB4_FELCA	ko04530
tr|A0A2I2UVB8|A0A2I2UVB8_FELCA	ko04020	ko04022	ko04024	ko04261	ko04925	ko04970	ko04972
tr|A0A2I2UVC7|A0A2I2UVC7_FELCA	ko04145	ko04210	ko04530	ko04540	ko05130
tr|A0A2I2UVD6|A0A2I2UVD6_FELCA	ko00515	ko01100
tr|A0A2I2UVE7|A0A2I2UVE7_FELCA	ko04310	ko04810
tr|A0A2I2UVE8|A0A2I2UVE8_FELCA	ko03022	ko04621
tr|A0A2I2UVG5|A0A2I2UVG5_FELCA	ko05204
tr|A0A2I2UVK3|A0A2I2UVK3_FELCA	ko04371	ko05034	ko05203
tr|A0A2I2UVK4|A0A2I2UVK4_FELCA	ko00561	ko01100	ko04714	ko04723	ko04923
tr|A0A2I2UVK5|A0A2I2UVK5_FELCA	ko04610	ko05020	ko05322
tr|A0A2I2UVK9|A0A2I2UVK9_FELCA	ko04914
tr|A0A2I2UVL2|A0A2I2UVL2_FELCA	ko00061	ko00620	ko00640	ko01100	ko04152	ko04910	ko04920	ko04922	ko04931
tr|A0A2I2UVL8|A0A2I2UVL8_FELCA	ko03440
tr|A0A2I2UVM7|A0A2I2UVM7_FELCA	ko03015	ko04071	ko04151	ko04152	ko04261	ko04390	ko04391	ko04530	ko04728	ko05142	ko05160	ko05165
tr|A0A2I2UVM9|A0A2I2UVM9_FELCA	ko03018
tr|A0A2I2UVR6|A0A2I2UVR6_FELCA	ko04015
tr|A0A2I2UVT1|A0A2I2UVT1_FELCA	ko04136	ko04140	ko04211
tr|A0A2I2UVT7|A0A2I2UVT7_FELCA	ko04072	ko04144	ko04721	ko04961	ko05100
tr|A0A2I2UVV6|A0A2I2UVV6_FELCA	ko04514
tr|A0A2I2UVW1|A0A2I2UVW1_FELCA	ko04320
tr|A0A2I2UVX1|A0A2I2UVX1_FELCA	ko04918
tr|A0A2I2UVY9|A0A2I2UVY9_FELCA	ko04062	ko04370	ko04510	ko04670	ko04810	ko05100	ko05163	ko05165	ko05170	ko05203	ko05205
tr|A0A2I2UW05|A0A2I2UW05_FELCA	ko00260	ko00330	ko01100
tr|A0A2I2UW08|A0A2I2UW08_FELCA	ko04010	ko04014	ko04151	ko04722	ko05034
tr|A0A2I2UW10|A0A2I2UW10_FELCA	ko04141
tr|A0A2I2UW28|A0A2I2UW28_FELCA	ko04068	ko04922
tr|A0A2I2UW35|A0A2I2UW35_FELCA	ko04740
tr|A0A2I2UW60|A0A2I2UW60_FELCA	ko04740
tr|A0A2I2UW88|A0A2I2UW88_FELCA	ko04724
tr|A0A2I2UW94|A0A2I2UW94_FELCA	ko04142	ko05170
tr|A0A2I2UWC7|A0A2I2UWC7_FELCA	ko04144	ko04350
tr|A0A2I2UWD4|A0A2I2UWD4_FELCA	ko01100	ko04151	ko04510	ko04512	ko05145	ko05146	ko05165	ko05200	ko05222
tr|A0A2I2UWE2|A0A2I2UWE2_FELCA	ko04614
tr|A0A2I2UWE4|A0A2I2UWE4_FELCA	ko03013
tr|A0A2I2UWF9|A0A2I2UWF9_FELCA	ko03040	ko05030
tr|A0A2I2UWG3|A0A2I2UWG3_FELCA	ko00564	ko00565	ko00590	ko00591	ko00592	ko01100	ko04014	ko04270	ko04972	ko04975
tr|A0A2I2UWG6|A0A2I2UWG6_FELCA	ko04014
tr|A0A2I2UWH0|A0A2I2UWH0_FELCA	ko03060
tr|A0A2I2UWL3|A0A2I2UWL3_FELCA	ko04010	ko04020	ko04022	ko04114	ko04218	ko04310	ko04360	ko04370	ko04380	ko04625	ko04650	ko04658	ko04659	ko04660	ko04662	ko04720	ko04724	ko04728	ko04921	ko04922	ko04924	ko05010	ko05014	ko05031	ko05152	ko05163	ko05166	ko05167	ko05170
tr|A0A2I2UWP3|A0A2I2UWP3_FELCA	ko03020	ko05016
tr|A0A2I2UWU9|A0A2I2UWU9_FELCA	ko04142
tr|A0A2I2UWX9|A0A2I2UWX9_FELCA	ko04721	ko04911
tr|A0A2I2UWY4|A0A2I2UWY4_FELCA	ko05412
tr|A0A2I2UX02|A0A2I2UX02_FELCA	ko00310
tr|A0A2I2UX10|A0A2I2UX10_FELCA	ko04141
tr|A0A2I2UX16|A0A2I2UX16_FELCA	ko04514	ko04660	ko04666	ko05340
tr|A0A2I2UX22|A0A2I2UX22_FELCA	ko04014	ko04015	ko04020	ko04022	ko04024	ko04070	ko04114	ko04218	ko04261	ko04270	ko04371	ko04625	ko04713	ko04720	ko04722	ko04728	ko04740	ko04744	ko04745	ko04750	ko04910	ko04912	ko04915	ko04916	ko04921	ko04922	ko04924	ko04925	ko04970	ko04971	ko05010	ko05031	ko05034	ko05133	ko05152	ko05163	ko05167	ko05170	ko05200	ko05214	ko05418
tr|A0A2I2UX24|A0A2I2UX24_FELCA	ko03020	ko04350	ko05016	ko05168
tr|A0A2I2UX44|A0A2I2UX44_FELCA	ko00360
tr|A0A2I2UX45|A0A2I2UX45_FELCA	ko04120	ko04144	ko04340	ko04341	ko04350
tr|A0A2I2UX50|A0A2I2UX50_FELCA	ko00051	ko00520	ko01100
tr|A0A2I2UX74|A0A2I2UX74_FELCA	ko04514
tr|A0A2I2UX83|A0A2I2UX83_FELCA	ko04010	ko04022	ko04371	ko04921	ko04928	ko05202	ko05418
tr|A0A2I2UXA3|A0A2I2UXA3_FELCA	ko05132
tr|A0A2I2UXB4|A0A2I2UXB4_FELCA	ko04010
tr|A0A2I2UXB7|A0A2I2UXB7_FELCA	ko04010	ko04114	ko04150	ko04714	ko04720	ko04722	ko04914	ko04931
tr|A0A2I2UXC4|A0A2I2UXC4_FELCA	ko04659	ko04710	ko05321
tr|A0A2I2UXE2|A0A2I2UXE2_FELCA	ko04010	ko04014	ko04062	ko04151	ko04371	ko04713	ko04723	ko04724	ko04725	ko04726	ko04727	ko04728	ko04810	ko04926	ko05032	ko05034	ko05163	ko05167	ko05170	ko05200
tr|A0A2I2UXF4|A0A2I2UXF4_FELCA	ko01524
tr|A0A2I2UXF6|A0A2I2UXF6_FELCA	ko04145	ko04540	ko05130
tr|A0A2I2UXJ2|A0A2I2UXJ2_FELCA	ko03018
tr|A0A2I2UXK4|A0A2I2UXK4_FELCA	ko04120	ko04141
tr|A0A2I2UXK8|A0A2I2UXK8_FELCA	ko04151	ko04510	ko04512	ko05145	ko05146	ko05165	ko05200	ko05222
tr|A0A2I2UXL4|A0A2I2UXL4_FELCA	ko05143	ko05144
tr|A0A2I2UXM8|A0A2I2UXM8_FELCA	ko04022	ko04024	ko04062	ko04071	ko04270	ko04350	ko04360	ko04510	ko04530	ko04611	ko04670	ko04810	ko04921	ko05130	ko05131	ko05132	ko05163	ko05200	ko05205	ko05206
tr|A0A2I2UXR5|A0A2I2UXR5_FELCA	ko00565
tr|A0A2I2UXU4|A0A2I2UXU4_FELCA	ko04020	ko04022	ko04217	ko04218	ko04621	ko04979	ko05012	ko05016	ko05164	ko05166
tr|A0A2I2UXW4|A0A2I2UXW4_FELCA	ko04020	ko04062	ko04072	ko04650	ko04670	ko04912	ko05161	ko05163	ko05170
tr|A0A2I2UXZ3|A0A2I2UXZ3_FELCA	ko05322
tr|A0A2I2UY10|A0A2I2UY10_FELCA	ko04550
tr|A0A2I2UY22|A0A2I2UY22_FELCA	ko00190	ko01100	ko04260	ko04714	ko04932	ko05010	ko05012	ko05016
tr|A0A2I2UY34|A0A2I2UY34_FELCA	ko03018	ko03040
tr|A0A2I2UY38|A0A2I2UY38_FELCA	ko03010
tr|A0A2I2UY42|A0A2I2UY42_FELCA	ko04020	ko04611
tr|A0A2I2UY44|A0A2I2UY44_FELCA	ko05202
tr|A0A2I2UY49|A0A2I2UY49_FELCA	ko04962
tr|A0A2I2UY51|A0A2I2UY51_FELCA	ko04514	ko04520
tr|A0A2I2UY62|A0A2I2UY62_FELCA	ko00061	ko00071	ko01100	ko01212	ko03320	ko04146	ko04216	ko04714	ko04920
tr|A0A2I2UY85|A0A2I2UY85_FELCA	ko04260	ko04261	ko05200	ko05216	ko05410	ko05414
tr|A0A2I2UY88|A0A2I2UY88_FELCA	ko00790	ko01100	ko04727
tr|A0A2I2UYB8|A0A2I2UYB8_FELCA	ko03015
tr|A0A2I2UYD2|A0A2I2UYD2_FELCA	ko00051	ko04152	ko04919
tr|A0A2I2UYD9|A0A2I2UYD9_FELCA	ko03015	ko04530
tr|A0A2I2UYE6|A0A2I2UYE6_FELCA	ko00280	ko00630	ko00640	ko01100	ko01200
tr|A0A2I2UYH6|A0A2I2UYH6_FELCA	ko00565	ko00600	ko01100
tr|A0A2I2UYJ3|A0A2I2UYJ3_FELCA	ko03320	ko04979
tr|A0A2I2UYJ8|A0A2I2UYJ8_FELCA	ko03013	ko05416
tr|A0A2I2UYL9|A0A2I2UYL9_FELCA	ko04714	ko05225
tr|A0A2I2UYM6|A0A2I2UYM6_FELCA	ko04080	ko04723	ko04727	ko05032	ko05033
tr|A0A2I2UYR8|A0A2I2UYR8_FELCA	ko04962
tr|A0A2I2UYS1|A0A2I2UYS1_FELCA	ko00010	ko01100	ko01200	ko01230	ko04066	ko05010
tr|A0A2I2UYS6|A0A2I2UYS6_FELCA	ko04122
tr|A0A2I2UYY4|A0A2I2UYY4_FELCA	ko05410	ko05412	ko05414	ko05416
tr|A0A2I2UYZ8|A0A2I2UYZ8_FELCA	ko00190	ko01100	ko04714	ko04723	ko04932	ko05010	ko05012	ko05016
tr|A0A2I2UZ04|A0A2I2UZ04_FELCA	ko04530
tr|A0A2I2UZ20|A0A2I2UZ20_FELCA	ko04145	ko04210	ko04530	ko04540	ko05130
tr|A0A2I2UZ44|A0A2I2UZ44_FELCA	ko04015	ko04520	ko04670
tr|A0A2I2UZ63|A0A2I2UZ63_FELCA	ko04142
tr|A0A2I2UZ70|A0A2I2UZ70_FELCA	ko00562	ko01100	ko04015	ko04020	ko04022	ko04062	ko04070	ko04071	ko04072	ko04261	ko04270	ko04310	ko04371	ko04540	ko04611	ko04621	ko04713	ko04720	ko04723	ko04724	ko04725	ko04726	ko04728	ko04730	ko04745	ko04750	ko04911	ko04912	ko04915	ko04916	ko04918	ko04919	ko04921	ko04922	ko04924	ko04925	ko04926	ko04927	ko04928	ko04933	ko04934	ko04961	ko04970	ko04971	ko04972	ko05010	ko05016	ko05142	ko05143
tr|A0A2I2UZ82|A0A2I2UZ82_FELCA	ko04140	ko05200	ko05219
tr|A0A2I2UZA0|A0A2I2UZA0_FELCA	ko04144
tr|A0A2I2UZB1|A0A2I2UZB1_FELCA	ko04360	ko04514
tr|A0A2I2UZD2|A0A2I2UZD2_FELCA	ko04978
tr|A0A2I2UZE3|A0A2I2UZE3_FELCA	ko04010	ko04510	ko05132	ko05205
tr|A0A2I2UZE5|A0A2I2UZE5_FELCA	ko04146
tr|A0A2I2UZI0|A0A2I2UZI0_FELCA	ko04530
tr|A0A2I2UZL2|A0A2I2UZL2_FELCA	ko04621
tr|A0A2I2UZL3|A0A2I2UZL3_FELCA	ko00230	ko04022	ko04270	ko04540	ko04611	ko04713	ko04730	ko04921	ko04924	ko04970
tr|A0A2I2UZL4|A0A2I2UZL4_FELCA	ko00590	ko01100
tr|A0A2I2UZM2|A0A2I2UZM2_FELCA	ko03040	ko04010	ko04141	ko04144	ko04213	ko04612	ko04915	ko05134	ko05145	ko05162	ko05164
tr|A0A2I2UZM4|A0A2I2UZM4_FELCA	ko04150	ko04310	ko04360	ko04390	ko04550	ko04916	ko04934	ko05165	ko05200	ko05205	ko05217	ko05224	ko05225	ko05226
tr|A0A2I2UZN5|A0A2I2UZN5_FELCA	ko00140	ko00590	ko00591	ko00980	ko00982	ko00983	ko01100	ko04932	ko05204
tr|A0A2I2UZQ6|A0A2I2UZQ6_FELCA	ko01522
tr|A0A2I2UZQ7|A0A2I2UZQ7_FELCA	ko04750
tr|A0A2I2UZR1|A0A2I2UZR1_FELCA	ko01522	ko02010	ko04976	ko04979
tr|A0A2I2UZS9|A0A2I2UZS9_FELCA	ko04210
tr|A0A2I2UZV2|A0A2I2UZV2_FELCA	ko04810
tr|A0A2I2UZV3|A0A2I2UZV3_FELCA	ko02010
tr|A0A2I2UZV7|A0A2I2UZV7_FELCA	ko00515	ko01100	ko05010
tr|A0A2I2UZW2|A0A2I2UZW2_FELCA	ko00190	ko01100	ko04260	ko04714	ko04932	ko05010	ko05012	ko05016
tr|A0A2I2UZW6|A0A2I2UZW6_FELCA	ko04014	ko04015	ko04020	ko04022	ko04024	ko04070	ko04114	ko04218	ko04261	ko04270	ko04371	ko04625	ko04713	ko04720	ko04722	ko04728	ko04740	ko04744	ko04745	ko04750	ko04910	ko04912	ko04915	ko04916	ko04921	ko04922	ko04924	ko04925	ko04970	ko04971	ko05010	ko05031	ko05034	ko05133	ko05152	ko05163	ko05167	ko05170	ko05200	ko05214	ko05418
tr|A0A2I2UZY4|A0A2I2UZY4_FELCA	ko03013
tr|A0A2I2UZY8|A0A2I2UZY8_FELCA	ko03013	ko03015
tr|A0A2I2UZZ0|A0A2I2UZZ0_FELCA	ko00564
tr|A0A2I2UZZ2|A0A2I2UZZ2_FELCA	ko03060
tr|A0A2I2V000|A0A2I2V000_FELCA	ko05166
tr|A0A2I2V005|A0A2I2V005_FELCA	ko04340
tr|A0A2I2V008|A0A2I2V008_FELCA	ko03020	ko04623
tr|A0A2I2V009|A0A2I2V009_FELCA	ko03008	ko03013
tr|A0A2I2V010|A0A2I2V010_FELCA	ko03022	ko03420
tr|A0A2I2V014|A0A2I2V014_FELCA	ko04020	ko04910	ko04922
tr|A0A2I2V018|A0A2I2V018_FELCA	ko03050	ko05169
tr|A0A2I2V025|A0A2I2V025_FELCA	ko04721	ko04911
tr|A0A2I2V029|A0A2I2V029_FELCA	ko01524	ko03420	ko03460
tr|A0A2I2V038|A0A2I2V038_FELCA	ko00620	ko03013
tr|A0A2I2V053|A0A2I2V053_FELCA	ko03040	ko05322
tr|A0A2I2V063|A0A2I2V063_FELCA	ko00230	ko00730	ko01100
tr|A0A2I2V070|A0A2I2V070_FELCA	ko03013
tr|A0A2I2V073|A0A2I2V073_FELCA	ko04141	ko04217	ko05160	ko05162	ko05164	ko05165	ko05167	ko05168	ko05169	ko05203
tr|A0A2I2V097|A0A2I2V097_FELCA	ko04390	ko04391	ko04392
tr|A0A2I2V0B0|A0A2I2V0B0_FELCA	ko04621
tr|A0A2I2V0B8|A0A2I2V0B8_FELCA	ko05202	ko05215
tr|A0A2I2V0E7|A0A2I2V0E7_FELCA	ko04015	ko04713	ko04723	ko04724	ko04725	ko04726	ko04727	ko04728	ko04730	ko04915	ko04916	ko04921	ko04926	ko05032	ko05034	ko05142	ko05145	ko05163	ko05170
tr|A0A2I2V0F1|A0A2I2V0F1_FELCA	ko00190	ko01100	ko04145	ko04150	ko04721	ko04966	ko05110	ko05120	ko05165	ko05323
tr|A0A2I2V0I4|A0A2I2V0I4_FELCA	ko04360
tr|A0A2I2V0M6|A0A2I2V0M6_FELCA	ko04020	ko04022	ko04024	ko04261	ko04925	ko04970	ko04972
tr|A0A2I2V0M9|A0A2I2V0M9_FELCA	ko04520
tr|A0A2I2V0N1|A0A2I2V0N1_FELCA	ko04714
tr|A0A2I2V0N8|A0A2I2V0N8_FELCA	ko00100	ko01100
tr|A0A2I2V0P1|A0A2I2V0P1_FELCA	ko04724
tr|A0A2I2V0R4|A0A2I2V0R4_FELCA	ko00740	ko01100	ko04142	ko04380	ko05323
tr|A0A2I2V0T7|A0A2I2V0T7_FELCA	ko03010
tr|A0A2I2V0T9|A0A2I2V0T9_FELCA	ko05146
tr|A0A2I2V0X2|A0A2I2V0X2_FELCA	ko00590	ko01100
tr|A0A2I2V0Y1|A0A2I2V0Y1_FELCA	ko04114	ko04320	ko04914
tr|A0A2I2V0Y5|A0A2I2V0Y5_FELCA	ko04514	ko05020
tr|A0A2I2V0Z7|A0A2I2V0Z7_FELCA	ko05410	ko05414
tr|A0A2I2V101|A0A2I2V101_FELCA	ko05010	ko05012
tr|A0A2I2V110|A0A2I2V110_FELCA	ko00230	ko04213
tr|A0A2I2V117|A0A2I2V117_FELCA	ko04060	ko04657
tr|A0A2I2V124|A0A2I2V124_FELCA	ko04621
tr|A0A2I2V145|A0A2I2V145_FELCA	ko04071	ko04072	ko04611	ko04625	ko04650	ko04664	ko05152	ko05310
tr|A0A2I2V147|A0A2I2V147_FELCA	ko04146
tr|A0A2I2V171|A0A2I2V171_FELCA	ko05165
tr|A0A2I2V172|A0A2I2V172_FELCA	ko04144
tr|A0A2I2V173|A0A2I2V173_FELCA	ko03030	ko03410	ko03420
tr|A0A2I2V180|A0A2I2V180_FELCA	ko03010
tr|A0A2I2V193|A0A2I2V193_FELCA	ko04145	ko05152
tr|A0A2I2V1C5|A0A2I2V1C5_FELCA	ko00562	ko01100	ko04070	ko04140
tr|A0A2I2V1I3|A0A2I2V1I3_FELCA	ko03013	ko03015	ko03018
tr|A0A2I2V1I7|A0A2I2V1I7_FELCA	ko04014
tr|A0A2I2V1J0|A0A2I2V1J0_FELCA	ko03010
tr|A0A2I2V1K6|A0A2I2V1K6_FELCA	ko00072	ko00280	ko00650	ko01100	ko04146
tr|A0A2I2V1K9|A0A2I2V1K9_FELCA	ko04130
tr|A0A2I2V1M2|A0A2I2V1M2_FELCA	ko00040	ko00051	ko01100
tr|A0A2I2V1M5|A0A2I2V1M5_FELCA	ko04137	ko05134
tr|A0A2I2V1M8|A0A2I2V1M8_FELCA	ko00230	ko04022	ko04270	ko04540	ko04611	ko04713	ko04730	ko04921	ko04924	ko04970
tr|A0A2I2V1P8|A0A2I2V1P8_FELCA	ko03015	ko04013	ko04071	ko04114	ko04136	ko04140	ko04151	ko04152	ko04261	ko04350	ko04390	ko04391	ko04530	ko04728	ko04730	ko05142	ko05160	ko05165
tr|A0A2I2V1Q2|A0A2I2V1Q2_FELCA	ko00310
tr|A0A2I2V1R8|A0A2I2V1R8_FELCA	ko00230
tr|A0A2I2V1T8|A0A2I2V1T8_FELCA	ko04146
tr|A0A2I2V1U0|A0A2I2V1U0_FELCA	ko04144
tr|A0A2I2V1V7|A0A2I2V1V7_FELCA	ko04072	ko04144	ko04721	ko04961	ko05100
tr|A0A2I2V215|A0A2I2V215_FELCA	ko00970
tr|A0A2I2V231|A0A2I2V231_FELCA	ko03015	ko04071	ko04114	ko04151	ko04152	ko04261	ko04350	ko04390	ko04391	ko04530	ko04728	ko04730	ko05142	ko05160	ko05165
tr|A0A2I2V232|A0A2I2V232_FELCA	ko04137	ko04140	ko04144	ko04145	ko05132	ko05146	ko05152
tr|A0A2I2V250|A0A2I2V250_FELCA	ko04621
tr|A0A2I2V259|A0A2I2V259_FELCA	ko04210
tr|A0A2I2V266|A0A2I2V266_FELCA	ko04666	ko04810	ko05203
tr|A0A2I2V291|A0A2I2V291_FELCA	ko04012	ko04014	ko05416
tr|A0A2I2V299|A0A2I2V299_FELCA	ko05200	ko05215
tr|A0A2I2V2A4|A0A2I2V2A4_FELCA	ko04015	ko04510	ko04611	ko05166
tr|A0A2I2V2B2|A0A2I2V2B2_FELCA	ko04020	ko04022	ko04024	ko04261	ko04925	ko04970	ko04972
tr|A0A2I2V2D0|A0A2I2V2D0_FELCA	ko00310	ko04934	ko05202
tr|A0A2I2V2E9|A0A2I2V2E9_FELCA	ko01524	ko03430	ko05200	ko05210
tr|A0A2I2V2F2|A0A2I2V2F2_FELCA	ko04010	ko04013	ko04064	ko04140	ko04152	ko04214	ko04310	ko04380	ko04520	ko04620	ko04621	ko04622	ko04624	ko04657	ko04660	ko04668	ko05140	ko05145	ko05161	ko05162	ko05168	ko05169	ko05170	ko05418
tr|A0A2I2V2F6|A0A2I2V2F6_FELCA	ko04310
tr|A0A2I2V2I1|A0A2I2V2I1_FELCA	ko00030	ko01100	ko01200
tr|A0A2I2V2J0|A0A2I2V2J0_FELCA	ko04979
tr|A0A2I2V2J9|A0A2I2V2J9_FELCA	ko00562	ko01100
tr|A0A2I2V2L4|A0A2I2V2L4_FELCA	ko00562	ko01100	ko04070
tr|A0A2I2V2M0|A0A2I2V2M0_FELCA	ko04142
tr|A0A2I2V2M8|A0A2I2V2M8_FELCA	ko04136	ko04140	ko04621
tr|A0A2I2V2N1|A0A2I2V2N1_FELCA	ko04020	ko04022	ko04972	ko05010
tr|A0A2I2V2Q8|A0A2I2V2Q8_FELCA	ko04141
tr|A0A2I2V2Q9|A0A2I2V2Q9_FELCA	ko03010
tr|A0A2I2V2U5|A0A2I2V2U5_FELCA	ko04144
tr|A0A2I2V2V0|A0A2I2V2V0_FELCA	ko04151	ko04510	ko04512	ko04514	ko04640	ko04810	ko05145	ko05165	ko05200	ko05222	ko05410	ko05412	ko05414
tr|A0A2I2V2W6|A0A2I2V2W6_FELCA	ko04014	ko04062	ko04151	ko04371	ko04713	ko04723	ko04724	ko04725	ko04726	ko04727	ko04728	ko04926	ko05032	ko05034	ko05163	ko05167	ko05170	ko05200
tr|A0A2I2V2Y7|A0A2I2V2Y7_FELCA	ko04610	ko05150
tr|A0A2I2V2Y9|A0A2I2V2Y9_FELCA	ko04130
tr|A0A2I2V328|A0A2I2V328_FELCA	ko00240	ko00983	ko01100
tr|A0A2I2V336|A0A2I2V336_FELCA	ko04120
tr|A0A2I2V340|A0A2I2V340_FELCA	ko04514	ko04670	ko05144	ko05418
tr|A0A2I2V346|A0A2I2V346_FELCA	ko04010	ko04014	ko04510
tr|A0A2I2V363|A0A2I2V363_FELCA	ko05410	ko05414
tr|A0A2I2V384|A0A2I2V384_FELCA	ko00785	ko01100
tr|A0A2I2V3A8|A0A2I2V3A8_FELCA	ko04010	ko04218	ko04370	ko04625	ko04722	ko05167	ko05203
tr|A0A2I2V3C1|A0A2I2V3C1_FELCA	ko04144
tr|A0A2I2V3D5|A0A2I2V3D5_FELCA	ko03010
tr|A0A2I2V3D7|A0A2I2V3D7_FELCA	ko04659
tr|A0A2I2V3E9|A0A2I2V3E9_FELCA	ko04144	ko04145
tr|A0A2I2V3F6|A0A2I2V3F6_FELCA	ko01522	ko04012	ko04062	ko04151	ko04360	ko04370	ko04510	ko04670	ko04810	ko05100	ko05146	ko05163	ko05165	ko05170	ko05200	ko05202	ko05205	ko05222	ko05418
tr|A0A2I2V3F9|A0A2I2V3F9_FELCA	ko00980	ko04976	ko05204
tr|A0A2I2V3G7|A0A2I2V3G7_FELCA	ko04151	ko04510	ko04512	ko05165	ko05206
tr|A0A2I2V3I1|A0A2I2V3I1_FELCA	ko00010	ko00030	ko00051	ko01100	ko01200	ko01230
tr|A0A2I2V3I8|A0A2I2V3I8_FELCA	ko03030	ko03430	ko03440
tr|A0A2I2V3K8|A0A2I2V3K8_FELCA	ko00330	ko00340	ko00410
tr|A0A2I2V3K9|A0A2I2V3K9_FELCA	ko04136	ko04140	ko05167
tr|A0A2I2V3L5|A0A2I2V3L5_FELCA	ko04142	ko04144	ko04721	ko04961	ko05016	ko05100
tr|A0A2I2V3M4|A0A2I2V3M4_FELCA	ko04141
tr|A0A2I2V3M5|A0A2I2V3M5_FELCA	ko00040	ko00053	ko00140	ko00565	ko00600	ko00830	ko00860	ko00980	ko00982	ko00983	ko01100	ko05204
tr|A0A2I2V3M7|A0A2I2V3M7_FELCA	ko04130	ko04721
tr|A0A2I2V3M9|A0A2I2V3M9_FELCA	ko04721	ko04723	ko04727	ko05032	ko05033
tr|A0A2I2V3N2|A0A2I2V3N2_FELCA	ko00760	ko01100	ko04977
tr|A0A2I2V3N8|A0A2I2V3N8_FELCA	ko04810
tr|A0A2I2V3N9|A0A2I2V3N9_FELCA	ko04010
tr|A0A2I2V3P2|A0A2I2V3P2_FELCA	ko05100
tr|A0A2I2V3P6|A0A2I2V3P6_FELCA	ko04360
tr|A0A2I2V3P7|A0A2I2V3P7_FELCA	ko04514
tr|A0A2I2V3R8|A0A2I2V3R8_FELCA	ko04210	ko04668
tr|A0A2I2V3S4|A0A2I2V3S4_FELCA	ko04212
tr|A0A2I2V3T2|A0A2I2V3T2_FELCA	ko00230	ko01100
tr|A0A2I2V3V5|A0A2I2V3V5_FELCA	ko05164
tr|A0A2I2V3W3|A0A2I2V3W3_FELCA	ko04141
tr|A0A2I2V3Y5|A0A2I2V3Y5_FELCA	ko04614	ko04924	ko05142	ko05410
tr|A0A2I2V3Y6|A0A2I2V3Y6_FELCA	ko04144
tr|A0A2I2V3Y9|A0A2I2V3Y9_FELCA	ko04130	ko04140	ko04611
tr|A0A2I2V3Z1|A0A2I2V3Z1_FELCA	ko03018
tr|A0A2I2V3Z4|A0A2I2V3Z4_FELCA	ko04320
tr|A0A2I2V411|A0A2I2V411_FELCA	ko04360
tr|A0A2I2V429|A0A2I2V429_FELCA	ko03030	ko03420	ko03430
tr|A0A2I2V431|A0A2I2V431_FELCA	ko03013	ko03015	ko03040
tr|A0A2I2V436|A0A2I2V436_FELCA	ko03015	ko03030	ko03410	ko03450	ko04530
tr|A0A2I2V446|A0A2I2V446_FELCA	ko04062	ko04370	ko04510	ko04670	ko04810	ko05100	ko05163	ko05165	ko05170	ko05203	ko05205
tr|A0A2I2V460|A0A2I2V460_FELCA	ko04310	ko04390	ko04520	ko04916	ko04934	ko05165	ko05200	ko05210	ko05213	ko05215	ko05216	ko05217	ko05221	ko05224	ko05225	ko05226	ko05412
tr|A0A2I2V469|A0A2I2V469_FELCA	ko04621
tr|A0A2I2V471|A0A2I2V471_FELCA	ko00130	ko01100
tr|A0A2I2V481|A0A2I2V481_FELCA	ko03020	ko05016	ko05168
tr|A0A2I2V483|A0A2I2V483_FELCA	ko03015	ko04931	ko04932
tr|A0A2I2V489|A0A2I2V489_FELCA	ko00190	ko04260	ko04714	ko04932	ko05010	ko05012	ko05016
tr|A0A2I2V4A2|A0A2I2V4A2_FELCA	ko04621
tr|A0A2I2V4A6|A0A2I2V4A6_FELCA	ko03015	ko04071	ko04114	ko04151	ko04152	ko04261	ko04350	ko04390	ko04391	ko04530	ko04728	ko04730	ko05142	ko05160	ko05165
tr|A0A2I2V4B0|A0A2I2V4B0_FELCA	ko04141
tr|A0A2I2V4B4|A0A2I2V4B4_FELCA	ko04015	ko04611
tr|A0A2I2V4C1|A0A2I2V4C1_FELCA	ko04144
tr|A0A2I2V4C7|A0A2I2V4C7_FELCA	ko00970
tr|A0A2I2V4D2|A0A2I2V4D2_FELCA	ko04360	ko04514
tr|A0A2I2V4E8|A0A2I2V4E8_FELCA	ko04728
tr|A0A2I2V4F2|A0A2I2V4F2_FELCA	ko00480	ko00590	ko04918
tr|A0A2I2V4F4|A0A2I2V4F4_FELCA	ko00053	ko00562
tr|A0A2I2V4F5|A0A2I2V4F5_FELCA	ko00190	ko01100	ko04714
tr|A0A2I2V4G1|A0A2I2V4G1_FELCA	ko00760	ko01100
tr|A0A2I2V4H0|A0A2I2V4H0_FELCA	ko03010
tr|A0A2I2V4I2|A0A2I2V4I2_FELCA	ko04012	ko04020	ko04024	ko04066	ko04114	ko04217	ko04261	ko04310	ko04360	ko04713	ko04720	ko04722	ko04725	ko04728	ko04740	ko04745	ko04750	ko04911	ko04912	ko04916	ko04921	ko04922	ko04925	ko04934	ko04971	ko05031	ko05152	ko05200	ko05205	ko05214
tr|A0A2I2V4I9|A0A2I2V4I9_FELCA	ko00531	ko01100	ko04142
tr|A0A2I2V4J7|A0A2I2V4J7_FELCA	ko04120
tr|A0A2I2V4J8|A0A2I2V4J8_FELCA	ko00010	ko00053	ko00071	ko00280	ko00310	ko00330	ko00340	ko00380	ko00410	ko00561	ko00620	ko00981	ko01100
tr|A0A2I2V4L5|A0A2I2V4L5_FELCA	ko04010	ko04114	ko04150	ko04714	ko04720	ko04722	ko04914	ko04931
tr|A0A2I2V4M9|A0A2I2V4M9_FELCA	ko04010	ko04014	ko04015	ko04072	ko04137	ko04140	ko04218	ko04371	ko04625	ko04810	ko05205
tr|A0A2I2V4P1|A0A2I2V4P1_FELCA	ko04962
tr|A0A2I2V4P8|A0A2I2V4P8_FELCA	ko04120
tr|A0A2I2V4Q0|A0A2I2V4Q0_FELCA	ko00230	ko01100
tr|A0A2I2V4R5|A0A2I2V4R5_FELCA	ko04530
tr|A0A2I2V4R9|A0A2I2V4R9_FELCA	ko04919
tr|A0A2I2V4S4|A0A2I2V4S4_FELCA	ko00563	ko01100
tr|A0A2I2V4V4|A0A2I2V4V4_FELCA	ko04151	ko04510	ko04512	ko05146	ko05165	ko05206	ko05226
tr|A0A2I2V4V8|A0A2I2V4V8_FELCA	ko00770	ko01100
tr|A0A2I2V4V9|A0A2I2V4V9_FELCA	ko04514	ko04670
tr|A0A2I2V4X4|A0A2I2V4X4_FELCA	ko00780	ko01100
tr|A0A2I2V4X6|A0A2I2V4X6_FELCA	ko00562	ko01100	ko04070
tr|A0A2I2V4Z5|A0A2I2V4Z5_FELCA	ko04212
tr|A0A2I2V510|A0A2I2V510_FELCA	ko04012	ko04217	ko04630	ko04658	ko04659	ko04917	ko04933	ko05161	ko05162	ko05166	ko05200	ko05203	ko05220	ko05221	ko05223
tr|A0A2I2V539|A0A2I2V539_FELCA	ko03410	ko04210	ko04212	ko04214	ko04217
tr|A0A2I2V550|A0A2I2V550_FELCA	ko03013	ko03040
tr|A0A2I2V555|A0A2I2V555_FELCA	ko05164
tr|A0A2I2V568|A0A2I2V568_FELCA	ko00230	ko00240	ko00500	ko00740	ko00760	ko00770	ko01100
tr|A0A2I2V573|A0A2I2V573_FELCA	ko00310	ko00514
tr|A0A2I2V587|A0A2I2V587_FELCA	ko00562	ko01100	ko04070
tr|A0A2I2V5D3|A0A2I2V5D3_FELCA	ko04013
tr|A0A2I2V5D9|A0A2I2V5D9_FELCA	ko03010
tr|A0A2I2V5E5|A0A2I2V5E5_FELCA	ko00480	ko00590	ko04918
tr|A0A2I2V5I8|A0A2I2V5I8_FELCA	ko04530
tr|A0A2K5TIV9|A0A2K5TIV9_FELCA	ko00020	ko00270	ko00620	ko00630	ko01100	ko01200	ko04964
tr|A0A337RT31|A0A337RT31_FELCA	ko00480	ko00980	ko00982	ko00983	ko01524	ko05200	ko05204	ko05225	ko05418
tr|A0A337RT59|A0A337RT59_FELCA	ko04142
tr|A0A337RTF1|A0A337RTF1_FELCA	ko04068	ko04110	ko04310	ko04350	ko04371	ko04390	ko04520	ko04550	ko04659	ko04933	ko05161	ko05166	ko05200	ko05210	ko05212	ko05220	ko05225	ko05226
tr|A0A337RTJ3|A0A337RTJ3_FELCA	ko04390	ko04391	ko04392
tr|A0A337RTM5|A0A337RTM5_FELCA	ko03022
tr|A0A337RTN8|A0A337RTN8_FELCA	ko04922
tr|A0A337RTS9|A0A337RTS9_FELCA	ko03040
tr|A0A337RTV0|A0A337RTV0_FELCA	ko03018
tr|A0A337RTX3|A0A337RTX3_FELCA	ko04216
tr|A0A337RTX5|A0A337RTX5_FELCA	ko04144
tr|A0A337RU28|A0A337RU28_FELCA	ko00520	ko01100
tr|A0A337RU57|A0A337RU57_FELCA	ko04136	ko04140	ko04150	ko04151	ko04152	ko04211	ko04213	ko04714	ko04910	ko05206
tr|A0A337RU63|A0A337RU63_FELCA	ko04137
tr|A0A337RU72|A0A337RU72_FELCA	ko03013
tr|A0A337RU81|A0A337RU81_FELCA	ko04621	ko05418
tr|A0A337RUC0|A0A337RUC0_FELCA	ko00230	ko00232	ko00983	ko01100	ko04146
tr|A0A337RUE7|A0A337RUE7_FELCA	ko04714	ko05225
tr|A0A337RUS2|A0A337RUS2_FELCA	ko00010	ko00020	ko00620	ko01100	ko01200	ko04066	ko04922	ko05230
tr|A0A337RV15|A0A337RV15_FELCA	ko04020	ko04022	ko04217	ko04218	ko05012	ko05016	ko05166
tr|A0A337RV46|A0A337RV46_FELCA	ko00220	ko01100	ko01210	ko01230
tr|A0A337RV71|A0A337RV71_FELCA	ko04330	ko04658	ko05165	ko05169	ko05203
tr|A0A337RV83|A0A337RV83_FELCA	ko04974
tr|A0A337RVG5|A0A337RVG5_FELCA	ko04060	ko04630
tr|A0A337RVI3|A0A337RVI3_FELCA	ko04151	ko04510	ko04512	ko04974	ko05165
tr|A0A337RVI6|A0A337RVI6_FELCA	ko05202
tr|A0A337RVL9|A0A337RVL9_FELCA	ko00051	ko00520	ko01100
tr|A0A337RVM2|A0A337RVM2_FELCA	ko00900
tr|A0A337RVM9|A0A337RVM9_FELCA	ko03440
tr|A0A337RVS9|A0A337RVS9_FELCA	ko00511	ko04142
tr|A0A337RVY2|A0A337RVY2_FELCA	ko04115	ko04218	ko05202
tr|A0A337RW00|A0A337RW00_FELCA	ko00230	ko04020	ko04740	ko04742	ko04924	ko05032
tr|A0A337RW03|A0A337RW03_FELCA	ko04530	ko04670	ko04810	ko05162	ko05205
tr|A0A337RW04|A0A337RW04_FELCA	ko04260	ko04261	ko05206	ko05410	ko05414
tr|A0A337RW07|A0A337RW07_FELCA	ko00190	ko01100	ko04145	ko04150	ko04721	ko04966	ko05110	ko05120	ko05165	ko05323
tr|A0A337RW47|A0A337RW47_FELCA	ko00280	ko01100
tr|A0A337RW56|A0A337RW56_FELCA	ko04136	ko04137	ko04140	ko04211	ko04213	ko04216	ko04621	ko04622	ko05131
tr|A0A337RW59|A0A337RW59_FELCA	ko04151	ko04510	ko04512	ko04974	ko05165
tr|A0A337RW68|A0A337RW68_FELCA	ko03020
tr|A0A337RW69|A0A337RW69_FELCA	ko04722	ko05230
tr|A0A337RW87|A0A337RW87_FELCA	ko03013
tr|A0A337RWA0|A0A337RWA0_FELCA	ko03013
tr|A0A337RWD5|A0A337RWD5_FELCA	ko04144
tr|A0A337RWF7|A0A337RWF7_FELCA	ko03040
tr|A0A337RWG9|A0A337RWG9_FELCA	ko04152	ko04211	ko04920	ko04932
tr|A0A337RWK4|A0A337RWK4_FELCA	ko00514	ko00515	ko01100
tr|A0A337RWL9|A0A337RWL9_FELCA	ko03013
tr|A0A337RWN7|A0A337RWN7_FELCA	ko04064	ko04622	ko05164
tr|A0A337RWQ6|A0A337RWQ6_FELCA	ko05010
tr|A0A337RWS2|A0A337RWS2_FELCA	ko04210	ko04215
tr|A0A337RWT4|A0A337RWT4_FELCA	ko04013	ko04310	ko04330
tr|A0A337RWV5|A0A337RWV5_FELCA	ko04020	ko04024	ko04080	ko04728
tr|A0A337RWV9|A0A337RWV9_FELCA	ko00010	ko00020	ko00260	ko00280	ko00620	ko00630	ko00640	ko01100	ko01200
tr|A0A337RWX2|A0A337RWX2_FELCA	ko03460
tr|A0A337RWX3|A0A337RWX3_FELCA	ko00510	ko01100
tr|A0A337RWZ0|A0A337RWZ0_FELCA	ko04530
tr|A0A337RX09|A0A337RX09_FELCA	ko04064	ko04115	ko04210	ko04390	ko04391	ko04530	ko04621	ko04722	ko05131	ko05152	ko05165	ko05203
tr|A0A337RX23|A0A337RX23_FELCA	ko03015	ko05164
tr|A0A337RX28|A0A337RX28_FELCA	ko04910	ko04931
tr|A0A337RX43|A0A337RX43_FELCA	ko04120
tr|A0A337RX54|A0A337RX54_FELCA	ko00250	ko00350	ko00360	ko00380	ko00410	ko00430	ko00650	ko01100	ko04726	ko04727	ko04728	ko04940	ko05030	ko05031	ko05034
tr|A0A337RXA7|A0A337RXA7_FELCA	ko00410	ko00640	ko01100	ko04146	ko04152
tr|A0A337RXA9|A0A337RXA9_FELCA	ko04151	ko04510	ko04512	ko04974	ko05165
tr|A0A337RXB3|A0A337RXB3_FELCA	ko00190	ko01100	ko04714	ko05010	ko05012	ko05016
tr|A0A337RXD1|A0A337RXD1_FELCA	ko04530	ko04621
tr|A0A337RXD8|A0A337RXD8_FELCA	ko00010	ko01100	ko01200	ko01230	ko03018	ko04066
tr|A0A337RXE5|A0A337RXE5_FELCA	ko00010	ko00020	ko00620	ko01100	ko03320	ko04068	ko04151	ko04152	ko04910	ko04920	ko04922	ko04931	ko04964
tr|A0A337RXE8|A0A337RXE8_FELCA	ko03040	ko04010	ko04141	ko04144	ko04213	ko04612	ko04915	ko05134	ko05145	ko05162	ko05164
tr|A0A337RXF0|A0A337RXF0_FELCA	ko00190
tr|A0A337RXP4|A0A337RXP4_FELCA	ko00040	ko00052	ko00500	ko00520	ko01100
tr|A0A337RXR9|A0A337RXR9_FELCA	ko04360
tr|A0A337RXV0|A0A337RXV0_FELCA	ko04144
tr|A0A337RXZ6|A0A337RXZ6_FELCA	ko04064	ko04514	ko04668	ko04670	ko04933	ko05143	ko05144	ko05418
tr|A0A337RY11|A0A337RY11_FELCA	ko03018
tr|A0A337RY30|A0A337RY30_FELCA	ko05014
tr|A0A337RY31|A0A337RY31_FELCA	ko04062	ko04217	ko04380	ko04621	ko04625	ko04630	ko05160	ko05161	ko05162	ko05164	ko05165	ko05167	ko05168	ko05169	ko05200
tr|A0A337RY68|A0A337RY68_FELCA	ko04142
tr|A0A337RY82|A0A337RY82_FELCA	ko04144
tr|A0A337RYD4|A0A337RYD4_FELCA	ko04740
tr|A0A337RYD6|A0A337RYD6_FELCA	ko04151	ko04510	ko04512	ko05143	ko05145	ko05146	ko05165	ko05200	ko05222
tr|A0A337RYE7|A0A337RYE7_FELCA	ko01521	ko01522	ko04012	ko04013	ko04015	ko04062	ko04137	ko04144	ko04360	ko04370	ko04510	ko04520	ko04530	ko04540	ko04611	ko04625	ko04727	ko04750	ko04810	ko04912	ko04915	ko04917	ko04919	ko04921	ko04926	ko05100	ko05120	ko05131	ko05152	ko05161	ko05163	ko05167	ko05203	ko05205	ko05219	ko05418
tr|A0A337RYG4|A0A337RYG4_FELCA	ko03040
tr|A0A337RYH6|A0A337RYH6_FELCA	ko05034	ko05203
tr|A0A337RYK1|A0A337RYK1_FELCA	ko04151	ko04510	ko04512	ko05145	ko05146	ko05165	ko05200	ko05222
tr|A0A337RYK3|A0A337RYK3_FELCA	ko05205	ko05206
tr|A0A337RYM9|A0A337RYM9_FELCA	ko04151	ko04510	ko04512	ko04926	ko04933	ko04974	ko05146	ko05165	ko05200	ko05222
tr|A0A337RYR6|A0A337RYR6_FELCA	ko00220	ko00250	ko01100	ko01230
tr|A0A337RYU2|A0A337RYU2_FELCA	ko03018
tr|A0A337RYV0|A0A337RYV0_FELCA	ko00561	ko00564	ko01100	ko04070	ko04072	ko05231
tr|A0A337RYV8|A0A337RYV8_FELCA	ko00531	ko01100	ko05205
tr|A0A337RZ12|A0A337RZ12_FELCA	ko04142	ko04145	ko04210	ko04612	ko05152
tr|A0A337RZ16|A0A337RZ16_FELCA	ko00520
tr|A0A337RZ19|A0A337RZ19_FELCA	ko00600	ko01100	ko04020	ko04071	ko04072	ko04370	ko04371	ko04666	ko05152
tr|A0A337RZ21|A0A337RZ21_FELCA	ko00051	ko04152	ko04922
tr|A0A337RZ29|A0A337RZ29_FELCA	ko00330	ko01100	ko01230
tr|A0A337RZ51|A0A337RZ51_FELCA	ko04130
tr|A0A337RZ54|A0A337RZ54_FELCA	ko04514	ko04612	ko04640	ko04660	ko05340
tr|A0A337RZA2|A0A337RZA2_FELCA	ko03030
tr|A0A337RZA3|A0A337RZA3_FELCA	ko03013	ko04150	ko04151	ko05205
tr|A0A337RZB2|A0A337RZB2_FELCA	ko00230	ko00240	ko00983	ko01100
tr|A0A337RZB9|A0A337RZB9_FELCA	ko04390	ko04391	ko04392	ko04530
tr|A0A337RZD5|A0A337RZD5_FELCA	ko04974
tr|A0A337RZE1|A0A337RZE1_FELCA	ko03018
tr|A0A337RZF0|A0A337RZF0_FELCA	ko04141
tr|A0A337RZG8|A0A337RZG8_FELCA	ko00750	ko01100
tr|A0A337RZH9|A0A337RZH9_FELCA	ko04064	ko04380	ko04611	ko04662	ko04664	ko05169	ko05340
tr|A0A337RZL3|A0A337RZL3_FELCA	ko04136	ko04140	ko04371
tr|A0A337RZL7|A0A337RZL7_FELCA	ko04310	ko04390	ko04550	ko04810	ko04934	ko05165	ko05200	ko05206	ko05210	ko05213	ko05217	ko05224	ko05225	ko05226
tr|A0A337RZM2|A0A337RZM2_FELCA	ko00561	ko00830	ko01100	ko04975
tr|A0A337RZM6|A0A337RZM6_FELCA	ko04360
tr|A0A337RZN0|A0A337RZN0_FELCA	ko04130	ko04611
tr|A0A337RZR2|A0A337RZR2_FELCA	ko00190	ko01100	ko04714	ko04723	ko04932	ko05010	ko05012	ko05016
tr|A0A337RZR7|A0A337RZR7_FELCA	ko04530
tr|A0A337RZS0|A0A337RZS0_FELCA	ko04015	ko04520	ko04670
tr|A0A337RZT7|A0A337RZT7_FELCA	ko04260	ko04261	ko05410	ko05414
tr|A0A337RZW4|A0A337RZW4_FELCA	ko04810
tr|A0A337RZY6|A0A337RZY6_FELCA	ko00561	ko00564	ko01100	ko04070	ko04072	ko05231
tr|A0A337RZZ2|A0A337RZZ2_FELCA	ko04612	ko05163	ko05169	ko05170
tr|A0A337RZZ8|A0A337RZZ8_FELCA	ko04961
tr|A0A337S005|A0A337S005_FELCA	ko04144
tr|A0A337S014|A0A337S014_FELCA	ko04380
tr|A0A337S051|A0A337S051_FELCA	ko04141
tr|A0A337S058|A0A337S058_FELCA	ko04141
tr|A0A337S062|A0A337S062_FELCA	ko00520	ko01100
tr|A0A337S064|A0A337S064_FELCA	ko04010	ko04014	ko04510
tr|A0A337S066|A0A337S066_FELCA	ko00770	ko01100
tr|A0A337S067|A0A337S067_FELCA	ko00750	ko01100
tr|A0A337S069|A0A337S069_FELCA	ko04140	ko04142	ko04145	ko05152
tr|A0A337S0B6|A0A337S0B6_FELCA	ko00590	ko01100	ko04664	ko04726	ko04913	ko05145
tr|A0A337S0D4|A0A337S0D4_FELCA	ko00770
tr|A0A337S0D5|A0A337S0D5_FELCA	ko04142	ko04612
tr|A0A337S0D7|A0A337S0D7_FELCA	ko04666	ko04810	ko05203
tr|A0A337S0E9|A0A337S0E9_FELCA	ko04013
tr|A0A337S0H1|A0A337S0H1_FELCA	ko00051
tr|A0A337S0H7|A0A337S0H7_FELCA	ko01522	ko04010	ko04012	ko04013	ko04014	ko04024	ko04068	ko04071	ko04137	ko04140	ko04141	ko04210	ko04212	ko04214	ko04215	ko04217	ko04310	ko04380	ko04391	ko04510	ko04530	ko04620	ko04621	ko04622	ko04624	ko04625	ko04657	ko04658	ko04659	ko04664	ko04668	ko04722	ko04723	ko04728	ko04750	ko04910	ko04912	ko04914	ko04917	ko04920	ko04926	ko04930	ko04931	ko04932	ko04933	ko05120	ko05131	ko05132	ko05133
tr|A0A337S0I9|A0A337S0I9_FELCA	ko01521	ko04010	ko04014
tr|A0A337S0J6|A0A337S0J6_FELCA	ko04015	ko04520	ko04670
tr|A0A337S0K6|A0A337S0K6_FELCA	ko03018	ko03040
tr|A0A337S0L2|A0A337S0L2_FELCA	ko04512
tr|A0A337S0L8|A0A337S0L8_FELCA	ko00230	ko00983	ko01100
tr|A0A337S0L9|A0A337S0L9_FELCA	ko00280	ko00640	ko01100
tr|A0A337S0M4|A0A337S0M4_FELCA	ko00561	ko00564	ko00565	ko00600	ko01100	ko04072	ko04666	ko04975	ko05231
tr|A0A337S0M7|A0A337S0M7_FELCA	ko04330	ko05010
tr|A0A337S0P6|A0A337S0P6_FELCA	ko04145	ko04514	ko04612	ko04640	ko04658	ko04659	ko04672	ko04940	ko05140	ko05145	ko05150	ko05152	ko05164	ko05166	ko05168	ko05169	ko05310	ko05320	ko05321	ko05322	ko05323	ko05330	ko05332	ko05416
tr|A0A337S0Q3|A0A337S0Q3_FELCA	ko04144	ko04350
tr|A0A337S0Q7|A0A337S0Q7_FELCA	ko04142
tr|A0A337S0U0|A0A337S0U0_FELCA	ko00062	ko00071	ko00280	ko01100	ko01212
tr|A0A337S0U4|A0A337S0U4_FELCA	ko00860	ko01100
tr|A0A337S0V0|A0A337S0V0_FELCA	ko03040	ko05168
tr|A0A337S0X6|A0A337S0X6_FELCA	ko00120	ko01100	ko03320	ko04146
tr|A0A337S0Y0|A0A337S0Y0_FELCA	ko00270	ko00920	ko01100	ko04122
tr|A0A337S0Y6|A0A337S0Y6_FELCA	ko03040
tr|A0A337S112|A0A337S112_FELCA	ko00260	ko00630	ko00670	ko01100	ko01200	ko01230	ko01523
tr|A0A337S118|A0A337S118_FELCA	ko04520	ko04810
tr|A0A337S126|A0A337S126_FELCA	ko04721	ko04724
tr|A0A337S128|A0A337S128_FELCA	ko04218	ko04750	ko05418
tr|A0A337S139|A0A337S139_FELCA	ko04024	ko04062	ko04510	ko04650	ko04660	ko04662	ko04664	ko04666	ko04670	ko04810
tr|A0A337S140|A0A337S140_FELCA	ko04390	ko04391	ko04392
tr|A0A337S145|A0A337S145_FELCA	ko04130	ko04145
tr|A0A337S152|A0A337S152_FELCA	ko00230	ko01100	ko05340
tr|A0A337S1A9|A0A337S1A9_FELCA	ko04015	ko04212
tr|A0A337S1D0|A0A337S1D0_FELCA	ko04144
tr|A0A337S1E5|A0A337S1E5_FELCA	ko00620
tr|A0A337S1G6|A0A337S1G6_FELCA	ko04972
tr|A0A337S1J0|A0A337S1J0_FELCA	ko01521	ko01522	ko01524	ko04012	ko04014	ko04015	ko04024	ko04062	ko04066	ko04068	ko04070	ko04071	ko04072	ko04140	ko04150	ko04151	ko04152	ko04210	ko04211	ko04213	ko04218	ko04360	ko04370	ko04380	ko04510	ko04550	ko04611	ko04620	ko04625	ko04630	ko04650	ko04660	ko04662	ko04664	ko04666	ko04668	ko04670	ko04722	ko04725	ko04750	ko04810	ko04910	ko04914	ko04915	ko04917	ko04919	ko04923	ko04926	ko04930
tr|A0A337S1K0|A0A337S1K0_FELCA	ko00010	ko00053	ko00071	ko00280	ko00310	ko00330	ko00340	ko00380	ko00410	ko00561	ko00620	ko00981	ko01100
tr|A0A337S1L5|A0A337S1L5_FELCA	ko01522	ko04010	ko04013	ko04015	ko04068	ko04071	ko04212	ko04218	ko04261	ko04370	ko04380	ko04550	ko04611	ko04620	ko04621	ko04622	ko04624	ko04625	ko04657	ko04658	ko04659	ko04660	ko04664	ko04668	ko04670	ko04714	ko04722	ko04723	ko04728	ko04750	ko04912	ko04914	ko04917	ko04926	ko04933	ko05014	ko05120	ko05131	ko05132	ko05133	ko05140	ko05142	ko05145	ko05152	ko05161	ko05163	ko05164	ko05167	ko05169
tr|A0A337S1P4|A0A337S1P4_FELCA	ko00534	ko01100
tr|A0A337S1P9|A0A337S1P9_FELCA	ko00220	ko00250	ko00471	ko01100	ko04724	ko04727	ko04964	ko05206	ko05230
tr|A0A337S1T3|A0A337S1T3_FELCA	ko03320	ko04145	ko04152	ko04512	ko04640	ko04920	ko04931	ko04975	ko04979	ko05144
tr|A0A337S1U3|A0A337S1U3_FELCA	ko04144
tr|A0A337S1X5|A0A337S1X5_FELCA	ko04012	ko04014	ko04360	ko04510	ko04660	ko04810	ko05170	ko05211
tr|A0A337S1Y2|A0A337S1Y2_FELCA	ko05144
tr|A0A337S1Z5|A0A337S1Z5_FELCA	ko00230	ko00250	ko01100
tr|A0A337S223|A0A337S223_FELCA	ko00480	ko04918
tr|A0A337S248|A0A337S248_FELCA	ko00240	ko01100
tr|A0A337S252|A0A337S252_FELCA	ko04144	ko04391	ko04630
tr|A0A337S254|A0A337S254_FELCA	ko04217	ko04218
tr|A0A337S260|A0A337S260_FELCA	ko04530
tr|A0A337S263|A0A337S263_FELCA	ko03013
tr|A0A337S270|A0A337S270_FELCA	ko00230	ko04020	ko04740	ko04742	ko04924	ko05032
tr|A0A337S273|A0A337S273_FELCA	ko04714	ko05225
tr|A0A337S279|A0A337S279_FELCA	ko04974
tr|A0A337S291|A0A337S291_FELCA	ko03320	ko04520	ko04910
tr|A0A337S292|A0A337S292_FELCA	ko04514	ko04530	ko04670	ko05160
tr|A0A337S293|A0A337S293_FELCA	ko03018	ko04212	ko04940	ko05134	ko05152
tr|A0A337S296|A0A337S296_FELCA	ko04144
tr|A0A337S298|A0A337S298_FELCA	ko00592	ko01040	ko01212	ko03013	ko03015	ko03320
tr|A0A337S2A4|A0A337S2A4_FELCA	ko04145	ko04151	ko04510	ko04512	ko05144	ko05165
tr|A0A337S2C3|A0A337S2C3_FELCA	ko00260	ko00630	ko00670	ko01100	ko01200
tr|A0A337S2C5|A0A337S2C5_FELCA	ko00500	ko01100
tr|A0A337S2D2|A0A337S2D2_FELCA	ko01521	ko01522	ko04010	ko04012	ko04068	ko04270	ko04650	ko04720	ko04726	ko04730	ko04810	ko04910	ko04914	ko04928	ko05034	ko05160	ko05161	ko05200	ko05205	ko05210	ko05211	ko05212	ko05213	ko05214	ko05215	ko05218	ko05219	ko05220	ko05221	ko05223	ko05224	ko05225	ko05226
tr|A0A337S2E2|A0A337S2E2_FELCA	ko03010
tr|A0A337S2E5|A0A337S2E5_FELCA	ko04072	ko04080	ko04724	ko04742
tr|A0A337S2E8|A0A337S2E8_FELCA	ko04721
tr|A0A337S2F4|A0A337S2F4_FELCA	ko05164
tr|A0A337S2H2|A0A337S2H2_FELCA	ko03060
tr|A0A337S2I0|A0A337S2I0_FELCA	ko04714	ko05225
tr|A0A337S2J0|A0A337S2J0_FELCA	ko00280	ko01100
tr|A0A337S2K4|A0A337S2K4_FELCA	ko04622
tr|A0A337S2L8|A0A337S2L8_FELCA	ko05410	ko05414
tr|A0A337S2L9|A0A337S2L9_FELCA	ko03018
tr|A0A337S2P3|A0A337S2P3_FELCA	ko00515	ko01100	ko04144
tr|A0A337S2R1|A0A337S2R1_FELCA	ko04145	ko04380	ko04670	ko05140	ko05418
tr|A0A337S2S0|A0A337S2S0_FELCA	ko04080	ko04724
tr|A0A337S2S2|A0A337S2S2_FELCA	ko04020	ko04022	ko04371	ko04740	ko04974
tr|A0A337S2U8|A0A337S2U8_FELCA	ko00970
tr|A0A337S2V2|A0A337S2V2_FELCA	ko04714	ko05225
tr|A0A337S2W1|A0A337S2W1_FELCA	ko00561	ko00564
tr|A0A337S2X5|A0A337S2X5_FELCA	ko04130
tr|A0A337S2Y0|A0A337S2Y0_FELCA	ko03010
tr|A0A337S2Y5|A0A337S2Y5_FELCA	ko00010	ko00260	ko01100	ko01200	ko01230	ko04922	ko05230
tr|A0A337S2Z4|A0A337S2Z4_FELCA	ko00230	ko00730	ko01100
tr|A0A337S307|A0A337S307_FELCA	ko04120	ko05012
tr|A0A337S319|A0A337S319_FELCA	ko00380	ko01100
tr|A0A337S322|A0A337S322_FELCA	ko03013
tr|A0A337S342|A0A337S342_FELCA	ko00760	ko01100
tr|A0A337S349|A0A337S349_FELCA	ko00860	ko01100	ko04066	ko04216	ko04978	ko05200	ko05206	ko05225	ko05418
tr|A0A337S359|A0A337S359_FELCA	ko01524	ko03420	ko03460
tr|A0A337S361|A0A337S361_FELCA	ko04022	ko04062	ko04072	ko04151	ko04261	ko04371	ko04611	ko04725	ko04921	ko05145	ko05167
tr|A0A337S378|A0A337S378_FELCA	ko00260	ko00630	ko00670	ko01100	ko01200
tr|A0A337S379|A0A337S379_FELCA	ko05200
tr|A0A337S381|A0A337S381_FELCA	ko04013	ko04015	ko04810	ko05131	ko05132
tr|A0A337S383|A0A337S383_FELCA	ko03010
tr|A0A337S389|A0A337S389_FELCA	ko04115
tr|A0A337S394|A0A337S394_FELCA	ko00230	ko00983	ko01100
tr|A0A337S399|A0A337S399_FELCA	ko00601	ko01100
tr|A0A337S3B4|A0A337S3B4_FELCA	ko04144
tr|A0A337S3C5|A0A337S3C5_FELCA	ko00072	ko00280	ko00650	ko00900	ko01100
tr|A0A337S3D1|A0A337S3D1_FELCA	ko03018
tr|A0A337S3E6|A0A337S3E6_FELCA	ko03020	ko04623	ko05016
tr|A0A337S3E9|A0A337S3E9_FELCA	ko05202
tr|A0A337S3F5|A0A337S3F5_FELCA	ko00140	ko00590	ko00830	ko01100	ko05204
tr|A0A337S3F7|A0A337S3F7_FELCA	ko04142
tr|A0A337S3G8|A0A337S3G8_FELCA	ko04974
tr|A0A337S3H0|A0A337S3H0_FELCA	ko00230
tr|A0A337S3H1|A0A337S3H1_FELCA	ko00532	ko00534	ko01100
tr|A0A337S3I6|A0A337S3I6_FELCA	ko01522	ko04010	ko04014	ko04020	ko04024	ko04062	ko04114	ko04140	ko04211	ko04213	ko04261	ko04270	ko04310	ko04340	ko04341	ko04371	ko04530	ko04540	ko04611	ko04713	ko04714	ko04720	ko04723	ko04724	ko04725	ko04726	ko04727	ko04728	ko04740	ko04742	ko04750	ko04910	ko04911	ko04912	ko04913	ko04914	ko04915	ko04916	ko04918	ko04919	ko04921	ko04922	ko04923	ko04924	ko04925	ko04926	ko04927	ko04928	ko04934
tr|A0A337S3J7|A0A337S3J7_FELCA	ko04142	ko05170
tr|A0A337S3K4|A0A337S3K4_FELCA	ko00760	ko01100	ko04146
tr|A0A337S3K5|A0A337S3K5_FELCA	ko04610
tr|A0A337S3L1|A0A337S3L1_FELCA	ko03040
tr|A0A337S3L3|A0A337S3L3_FELCA	ko00970
tr|A0A337S3L8|A0A337S3L8_FELCA	ko04210
tr|A0A337S3M8|A0A337S3M8_FELCA	ko04217	ko04621
tr|A0A337S3N8|A0A337S3N8_FELCA	ko03040
tr|A0A337S3R0|A0A337S3R0_FELCA	ko04610	ko05150
tr|A0A337S3R5|A0A337S3R5_FELCA	ko00010	ko00562	ko01100
tr|A0A337S3R7|A0A337S3R7_FELCA	ko04130	ko04145
tr|A0A337S3R8|A0A337S3R8_FELCA	ko05010
tr|A0A337S3S8|A0A337S3S8_FELCA	ko04724
tr|A0A337S3T2|A0A337S3T2_FELCA	ko05012
tr|A0A337S3U4|A0A337S3U4_FELCA	ko04360
tr|A0A337S3U6|A0A337S3U6_FELCA	ko00040	ko00053	ko00520	ko01100
tr|A0A337S3U9|A0A337S3U9_FELCA	ko03030	ko04110
tr|A0A337S3V1|A0A337S3V1_FELCA	ko03008
tr|A0A337S3W3|A0A337S3W3_FELCA	ko04745
tr|A0A337S3W9|A0A337S3W9_FELCA	ko04110	ko04114	ko04914	ko05170	ko05206
tr|A0A337S3X0|A0A337S3X0_FELCA	ko04666	ko05206
tr|A0A337S3X2|A0A337S3X2_FELCA	ko04152	ko04950
tr|A0A337S3Z0|A0A337S3Z0_FELCA	ko00230	ko04024	ko04928	ko05032
tr|A0A337S402|A0A337S402_FELCA	ko00020	ko00190	ko01100	ko01200	ko04714	ko04932	ko05010	ko05012	ko05016
tr|A0A337S419|A0A337S419_FELCA	ko00270	ko00280	ko00290	ko00770	ko01100	ko01210	ko01230
tr|A0A337S424|A0A337S424_FELCA	ko01521	ko01522	ko04010	ko04012	ko04013	ko04014	ko04015	ko04020	ko04066	ko04068	ko04072	ko04144	ko04151	ko04214	ko04320	ko04510	ko04520	ko04540	ko04630	ko04810	ko04912	ko04915	ko04921	ko04926	ko04928	ko04934	ko05120	ko05160	ko05163	ko05165	ko05200	ko05205	ko05206	ko05210	ko05212	ko05213	ko05214	ko05215	ko05218	ko05219	ko05223	ko05224	ko05225	ko05226	ko05230	ko05231
tr|A0A337S441|A0A337S441_FELCA	ko00190	ko01100	ko04714	ko04723	ko04932	ko05010	ko05012	ko05016
tr|A0A337S442|A0A337S442_FELCA	ko03015	ko04071	ko04151	ko04152	ko04261	ko04728	ko05165
tr|A0A337S451|A0A337S451_FELCA	ko04144
tr|A0A337S471|A0A337S471_FELCA	ko04360	ko04514
tr|A0A337S498|A0A337S498_FELCA	ko03040
tr|A0A337S4A9|A0A337S4A9_FELCA	ko03013
tr|A0A337S4B7|A0A337S4B7_FELCA	ko04520	ko04666	ko04810	ko05100	ko05131	ko05132	ko05231
tr|A0A337S4B8|A0A337S4B8_FELCA	ko04144
tr|A0A337S4C7|A0A337S4C7_FELCA	ko00910
tr|A0A337S4C8|A0A337S4C8_FELCA	ko04020	ko04728	ko04740	ko05012	ko05142	ko05146
tr|A0A337S4F5|A0A337S4F5_FELCA	ko04012	ko04020	ko04024	ko04066	ko04114	ko04217	ko04261	ko04310	ko04360	ko04713	ko04720	ko04722	ko04725	ko04728	ko04740	ko04745	ko04750	ko04911	ko04912	ko04916	ko04921	ko04922	ko04925	ko04934	ko04971	ko05031	ko05152	ko05200	ko05205	ko05214
tr|A0A337S4F6|A0A337S4F6_FELCA	ko03015	ko04071	ko04114	ko04151	ko04152	ko04261	ko04728	ko05165
tr|A0A337S4I7|A0A337S4I7_FELCA	ko00010	ko00230	ko00620	ko01100	ko01200	ko01230	ko04922	ko04930	ko05165	ko05203	ko05230
tr|A0A337S4J0|A0A337S4J0_FELCA	ko00910
tr|A0A337S4J2|A0A337S4J2_FELCA	ko03030	ko04110
tr|A0A337S4K5|A0A337S4K5_FELCA	ko02010	ko04145	ko04612	ko05163	ko05168	ko05169	ko05170	ko05340
tr|A0A337S4L1|A0A337S4L1_FELCA	ko04360
tr|A0A337S4L3|A0A337S4L3_FELCA	ko00562	ko01100	ko04070
tr|A0A337S4L8|A0A337S4L8_FELCA	ko05410	ko05412	ko05414
tr|A0A337S4N5|A0A337S4N5_FELCA	ko04060	ko04064	ko04514	ko04620	ko04672	ko05144	ko05145	ko05166	ko05169	ko05202	ko05310	ko05320	ko05322	ko05330	ko05340	ko05416
tr|A0A337S4Q0|A0A337S4Q0_FELCA	ko00051	ko00520	ko01100
tr|A0A337S4R1|A0A337S4R1_FELCA	ko04910
tr|A0A337S4S3|A0A337S4S3_FELCA	ko04140	ko04144
tr|A0A337S4U0|A0A337S4U0_FELCA	ko00330	ko01100
tr|A0A337S4V0|A0A337S4V0_FELCA	ko04144
tr|A0A337S4V3|A0A337S4V3_FELCA	ko00010	ko01100	ko01200	ko01230	ko04066	ko05010
tr|A0A337S4V4|A0A337S4V4_FELCA	ko00310
tr|A0A337S4V5|A0A337S4V5_FELCA	ko04010	ko04260	ko04261	ko04921	ko05410	ko05412	ko05414
tr|A0A337S4V7|A0A337S4V7_FELCA	ko04072	ko04140	ko04150	ko04151	ko04152	ko04211	ko04218	ko04714	ko04910	ko05163	ko05165	ko05231
tr|A0A337S4V9|A0A337S4V9_FELCA	ko04151	ko04510	ko04512	ko04974	ko05165
tr|A0A337S4W4|A0A337S4W4_FELCA	ko00860	ko01100
tr|A0A337S4W7|A0A337S4W7_FELCA	ko04721
tr|A0A337S4X7|A0A337S4X7_FELCA	ko04080	ko04730
tr|A0A337S4X9|A0A337S4X9_FELCA	ko04928
tr|A0A337S4Y4|A0A337S4Y4_FELCA	ko04152	ko04211	ko04920	ko04932
tr|A0A337S4Z1|A0A337S4Z1_FELCA	ko05202
tr|A0A337S4Z9|A0A337S4Z9_FELCA	ko04974
tr|A0A337S507|A0A337S507_FELCA	ko04150
tr|A0A337S511|A0A337S511_FELCA	ko04144	ko04666
tr|A0A337S525|A0A337S525_FELCA	ko04080	ko04610	ko05150
tr|A0A337S533|A0A337S533_FELCA	ko04150
tr|A0A337S534|A0A337S534_FELCA	ko05202
tr|A0A337S535|A0A337S535_FELCA	ko00510	ko01100
tr|A0A337S558|A0A337S558_FELCA	ko04020	ko04022	ko04270	ko04371	ko04510	ko04611	ko04810	ko04921	ko04971
tr|A0A337S564|A0A337S564_FELCA	ko00562	ko01100	ko04015	ko04020	ko04022	ko04062	ko04070	ko04071	ko04072	ko04261	ko04270	ko04310	ko04371	ko04540	ko04611	ko04621	ko04713	ko04720	ko04723	ko04724	ko04725	ko04726	ko04728	ko04730	ko04745	ko04750	ko04911	ko04912	ko04915	ko04916	ko04918	ko04919	ko04921	ko04922	ko04924	ko04925	ko04926	ko04927	ko04928	ko04933	ko04934	ko04961	ko04970	ko04971	ko04972	ko05010	ko05016	ko05142	ko05143
tr|A0A337S574|A0A337S574_FELCA	ko05034	ko05202	ko05322
tr|A0A337S575|A0A337S575_FELCA	ko03060
tr|A0A337S594|A0A337S594_FELCA	ko04141
tr|A0A337S5C3|A0A337S5C3_FELCA	ko03018
tr|A0A337S5D4|A0A337S5D4_FELCA	ko04020	ko04024	ko04080	ko04728
tr|A0A337S5D8|A0A337S5D8_FELCA	ko00562	ko00564	ko01100	ko04070
tr|A0A337S5F3|A0A337S5F3_FELCA	ko03010
tr|A0A337S5F6|A0A337S5F6_FELCA	ko05410	ko05414
tr|A0A337S5F9|A0A337S5F9_FELCA	ko00260	ko00630	ko01100	ko01200
tr|A0A337S5G0|A0A337S5G0_FELCA	ko04015	ko04371	ko04390	ko04514	ko04520	ko05100	ko05130	ko05200	ko05213	ko05216	ko05218	ko05219	ko05226
tr|A0A337S5H6|A0A337S5H6_FELCA	ko04068	ko04152	ko04910	ko04920	ko04930	ko04931
tr|A0A337S5I0|A0A337S5I0_FELCA	ko01522	ko04320	ko04330	ko04658	ko04919	ko05165	ko05200	ko05206	ko05224
tr|A0A337S5I4|A0A337S5I4_FELCA	ko00230	ko01100
tr|A0A337S5I9|A0A337S5I9_FELCA	ko04141
tr|A0A337S5N8|A0A337S5N8_FELCA	ko04010	ko04064	ko04071	ko04210	ko04217	ko04622	ko04657	ko04668	ko04920	ko05152	ko05160	ko05163	ko05165	ko05167	ko05169	ko05170	ko05203
tr|A0A337S5P7|A0A337S5P7_FELCA	ko03030	ko04110
tr|A0A337S5Q8|A0A337S5Q8_FELCA	ko04080	ko04723	ko04727	ko05032	ko05033
tr|A0A337S5T1|A0A337S5T1_FELCA	ko03320	ko04520	ko04910
tr|A0A337S5T6|A0A337S5T6_FELCA	ko04144
tr|A0A337S5U1|A0A337S5U1_FELCA	ko04012	ko04020	ko04024	ko04066	ko04114	ko04217	ko04261	ko04310	ko04360	ko04713	ko04720	ko04722	ko04725	ko04728	ko04740	ko04745	ko04750	ko04911	ko04912	ko04916	ko04921	ko04922	ko04925	ko04934	ko04971	ko05031	ko05152	ko05200	ko05205	ko05214
tr|A0A337S5W0|A0A337S5W0_FELCA	ko00510	ko01100	ko04141
tr|A0A337S5W3|A0A337S5W3_FELCA	ko04144	ko04217
tr|A0A337S5W8|A0A337S5W8_FELCA	ko03015	ko03030	ko03410	ko03450	ko04530
tr|A0A337S5X4|A0A337S5X4_FELCA	ko04020	ko04022	ko04270	ko04540	ko04725	ko04730	ko04911	ko04912	ko04925	ko04927	ko04928	ko04934	ko05142	ko05146	ko05163	ko05170	ko05200
tr|A0A337S5X8|A0A337S5X8_FELCA	ko03022
tr|A0A337S5Y7|A0A337S5Y7_FELCA	ko03013
tr|A0A337S5Y9|A0A337S5Y9_FELCA	ko04110	ko04114	ko04120	ko04914	ko05166
tr|A0A337S5Z3|A0A337S5Z3_FELCA	ko00230
tr|A0A337S605|A0A337S605_FELCA	ko00561	ko00564	ko01100	ko04070	ko04072	ko05231
tr|A0A337S631|A0A337S631_FELCA	ko03015	ko05164
tr|A0A337S653|A0A337S653_FELCA	ko00062	ko01040	ko01100
tr|A0A337S656|A0A337S656_FELCA	ko00600	ko01100	ko04142
tr|A0A337S668|A0A337S668_FELCA	ko05202
tr|A0A337S673|A0A337S673_FELCA	ko01521	ko01522	ko01524	ko04010	ko04012	ko04013	ko04014	ko04015	ko04022	ko04024	ko04062	ko04066	ko04068	ko04071	ko04072	ko04114	ko04140	ko04150	ko04151	ko04210	ko04214	ko04218	ko04261	ko04270	ko04320	ko04350	ko04360	ko04370	ko04371	ko04380	ko04510	ko04520	ko04540	ko04550	ko04611	ko04620	ko04621	ko04625	ko04650	ko04657	ko04658	ko04659	ko04660	ko04662	ko04664	ko04666	ko04668	ko04713	ko04720
tr|A0A337S678|A0A337S678_FELCA	ko03010
tr|A0A337S696|A0A337S696_FELCA	ko05164
tr|A0A337S697|A0A337S697_FELCA	ko04261
tr|A0A337S6B3|A0A337S6B3_FELCA	ko03030	ko03420	ko03430	ko04928	ko04961	ko04978	ko05152
tr|A0A337S6B4|A0A337S6B4_FELCA	ko00520	ko01100
tr|A0A337S6G9|A0A337S6G9_FELCA	ko00562	ko01100	ko04070
tr|A0A337S6I0|A0A337S6I0_FELCA	ko00640
tr|A0A337S6I1|A0A337S6I1_FELCA	ko04971
tr|A0A337S6J1|A0A337S6J1_FELCA	ko00620	ko01200
tr|A0A337S6L0|A0A337S6L0_FELCA	ko03040
tr|A0A337S6L1|A0A337S6L1_FELCA	ko03008
tr|A0A337S6P4|A0A337S6P4_FELCA	ko00534	ko01100
tr|A0A337S6Q9|A0A337S6Q9_FELCA	ko04010	ko04020	ko04022	ko04114	ko04218	ko04310	ko04360	ko04370	ko04380	ko04625	ko04650	ko04658	ko04659	ko04660	ko04662	ko04720	ko04724	ko04921	ko04922	ko04924	ko05010	ko05014	ko05031	ko05152	ko05163	ko05166	ko05167	ko05170
tr|A0A337S6R1|A0A337S6R1_FELCA	ko03420
tr|A0A337S6R3|A0A337S6R3_FELCA	ko04340	ko04918	ko04979
tr|A0A337S6R4|A0A337S6R4_FELCA	ko01522	ko04010	ko04013	ko04015	ko04068	ko04071	ko04212	ko04218	ko04261	ko04370	ko04380	ko04550	ko04611	ko04620	ko04621	ko04622	ko04624	ko04625	ko04657	ko04658	ko04659	ko04660	ko04664	ko04668	ko04670	ko04714	ko04722	ko04723	ko04728	ko04750	ko04912	ko04914	ko04917	ko04926	ko04933	ko05014	ko05120	ko05131	ko05132	ko05133	ko05140	ko05142	ko05145	ko05152	ko05161	ko05163	ko05164	ko05167	ko05169
tr|A0A337S6R5|A0A337S6R5_FELCA	ko00190	ko01100	ko04714	ko05010	ko05012	ko05016
tr|A0A337S6S8|A0A337S6S8_FELCA	ko03010
tr|A0A337S6S9|A0A337S6S9_FELCA	ko04530
tr|A0A337S6T5|A0A337S6T5_FELCA	ko00240	ko00410	ko00770	ko00983	ko01100
tr|A0A337S6U2|A0A337S6U2_FELCA	ko01524	ko04010	ko04115	ko04210	ko04215	ko04650	ko04657	ko04668	ko04726	ko04932	ko04933	ko05010	ko05012	ko05014	ko05016	ko05120	ko05133	ko05134	ko05145	ko05146	ko05152	ko05160	ko05161	ko05163	ko05165	ko05167	ko05168	ko05169	ko05170	ko05200	ko05203	ko05205	ko05206	ko05210	ko05222	ko05416
tr|A0A337S6U9|A0A337S6U9_FELCA	ko04144
tr|A0A337S6W3|A0A337S6W3_FELCA	ko03013	ko03015	ko05134
tr|A0A337S6X3|A0A337S6X3_FELCA	ko00270	ko01100	ko05206
tr|A0A337S6X7|A0A337S6X7_FELCA	ko04144
tr|A0A337S6Y0|A0A337S6Y0_FELCA	ko00520
tr|A0A337S6Z3|A0A337S6Z3_FELCA	ko00532
tr|A0A337S6Z6|A0A337S6Z6_FELCA	ko00030	ko00230	ko01100	ko01200	ko01230
tr|A0A337S6Z8|A0A337S6Z8_FELCA	ko04151
tr|A0A337S737|A0A337S737_FELCA	ko00590	ko01100
tr|A0A337S739|A0A337S739_FELCA	ko04145	ko04962	ko05132
tr|A0A337S742|A0A337S742_FELCA	ko00970
tr|A0A337S743|A0A337S743_FELCA	ko04142	ko05170
tr|A0A337S753|A0A337S753_FELCA	ko03015	ko05134
tr|A0A337S766|A0A337S766_FELCA	ko04310
tr|A0A337S771|A0A337S771_FELCA	ko03010
tr|A0A337S775|A0A337S775_FELCA	ko00440	ko00564	ko01100	ko05231
tr|A0A337S778|A0A337S778_FELCA	ko04115
tr|A0A337S783|A0A337S783_FELCA	ko00270	ko01100	ko01230
tr|A0A337S785|A0A337S785_FELCA	ko00040	ko00980
tr|A0A337S795|A0A337S795_FELCA	ko04010	ko04260	ko04261	ko04921	ko05410	ko05412	ko05414
tr|A0A337S7A2|A0A337S7A2_FELCA	ko00230	ko01100	ko05340
tr|A0A337S7A9|A0A337S7A9_FELCA	ko04923
tr|A0A337S7B6|A0A337S7B6_FELCA	ko00514
tr|A0A337S7B9|A0A337S7B9_FELCA	ko00140	ko00380	ko00980	ko04913	ko05204	ko05206
tr|A0A337S7C8|A0A337S7C8_FELCA	ko04721
tr|A0A337S7D7|A0A337S7D7_FELCA	ko04144
tr|A0A337S7E6|A0A337S7E6_FELCA	ko04060
tr|A0A337S7F0|A0A337S7F0_FELCA	ko04740
tr|A0A337S7F2|A0A337S7F2_FELCA	ko04024	ko04062	ko04510	ko04650	ko04660	ko04662	ko04664	ko04666	ko04670	ko04810
tr|A0A337S7F7|A0A337S7F7_FELCA	ko04110	ko04114	ko04120	ko04914	ko05166
tr|A0A337S7G2|A0A337S7G2_FELCA	ko03018
tr|A0A337S7G4|A0A337S7G4_FELCA	ko04020	ko04910	ko04922
tr|A0A337S7G7|A0A337S7G7_FELCA	ko00360	ko00400	ko00790	ko01100	ko01230
tr|A0A337S7H7|A0A337S7H7_FELCA	ko04514
tr|A0A337S7J4|A0A337S7J4_FELCA	ko04657
tr|A0A337S7L2|A0A337S7L2_FELCA	ko04015	ko04022	ko04024	ko04062	ko04071	ko04261	ko04360	ko04371	ko04540	ko04611	ko04670	ko04713	ko04723	ko04724	ko04725	ko04726	ko04727	ko04728	ko04730	ko04914	ko04915	ko04916	ko04921	ko04923	ko04924	ko04926	ko04928	ko04934	ko04971	ko05012	ko05030	ko05032	ko05034	ko05133	ko05142	ko05145	ko05163	ko05170	ko05200
tr|A0A337S7L4|A0A337S7L4_FELCA	ko04137
tr|A0A337S7N2|A0A337S7N2_FELCA	ko03320	ko04520	ko04910
tr|A0A337S7N3|A0A337S7N3_FELCA	ko00562	ko01100	ko04070	ko04145	ko04810
tr|A0A337S7P2|A0A337S7P2_FELCA	ko04020	ko04972
tr|A0A337S7Q0|A0A337S7Q0_FELCA	ko04970
tr|A0A337S7R3|A0A337S7R3_FELCA	ko00190	ko01100	ko04714	ko04723	ko04932	ko05010	ko05012	ko05016
tr|A0A337S7S9|A0A337S7S9_FELCA	ko04014
tr|A0A337S7U3|A0A337S7U3_FELCA	ko04120
tr|A0A337S7U4|A0A337S7U4_FELCA	ko04020	ko04064	ko04072	ko04145	ko04151	ko04640	ko04650	ko04662	ko04664	ko04666	ko04672	ko05140	ko05143	ko05146	ko05150	ko05152	ko05162	ko05169	ko05202	ko05310	ko05320	ko05322	ko05323	ko05330	ko05340	ko05414	ko05416
tr|A0A337S7U7|A0A337S7U7_FELCA	ko01521	ko01522	ko04010	ko04012	ko04013	ko04014	ko04015	ko04020	ko04066	ko04068	ko04072	ko04144	ko04151	ko04214	ko04320	ko04510	ko04520	ko04540	ko04630	ko04810	ko04912	ko04915	ko04921	ko04926	ko04928	ko04934	ko05120	ko05160	ko05163	ko05165	ko05200	ko05205	ko05206	ko05210	ko05212	ko05213	ko05214	ko05215	ko05218	ko05219	ko05223	ko05224	ko05225	ko05226	ko05230	ko05231
tr|A0A337S7X7|A0A337S7X7_FELCA	ko00230	ko04022	ko04270	ko04540	ko04611	ko04713	ko04730	ko04921	ko04924	ko04970
tr|A0A337S7X9|A0A337S7X9_FELCA	ko04122
tr|A0A337S7Y2|A0A337S7Y2_FELCA	ko03010
tr|A0A337S803|A0A337S803_FELCA	ko04610
tr|A0A337S810|A0A337S810_FELCA	ko00330	ko01100	ko01230	ko04330	ko05169
tr|A0A337S822|A0A337S822_FELCA	ko00250	ko01100
tr|A0A337S825|A0A337S825_FELCA	ko00310	ko01100
tr|A0A337S834|A0A337S834_FELCA	ko04150
tr|A0A337S837|A0A337S837_FELCA	ko03320	ko04975	ko04977	ko04979	ko05143
tr|A0A337S840|A0A337S840_FELCA	ko04015	ko04151
tr|A0A337S862|A0A337S862_FELCA	ko04141
tr|A0A337S864|A0A337S864_FELCA	ko04136	ko04140	ko05167
tr|A0A337S868|A0A337S868_FELCA	ko04146
tr|A0A337S869|A0A337S869_FELCA	ko03320	ko04931	ko04932	ko05160
tr|A0A337S873|A0A337S873_FELCA	ko00071	ko00280	ko00592	ko01040	ko01100	ko01212	ko03320	ko04146
tr|A0A337S875|A0A337S875_FELCA	ko04964	ko04972	ko04976
tr|A0A337S885|A0A337S885_FELCA	ko04010	ko05010
tr|A0A337S891|A0A337S891_FELCA	ko01522	ko04919
tr|A0A337S893|A0A337S893_FELCA	ko04974	ko05230
tr|A0A337S894|A0A337S894_FELCA	ko04072	ko04115	ko04140	ko04150	ko04151	ko04152	ko04211	ko04218	ko04714	ko04910	ko04919	ko05163	ko05165	ko05231
tr|A0A337S8B6|A0A337S8B6_FELCA	ko00051	ko04152
tr|A0A337S8C1|A0A337S8C1_FELCA	ko00140	ko01100
tr|A0A337S8C4|A0A337S8C4_FELCA	ko04144	ko04217
tr|A0A337S8D4|A0A337S8D4_FELCA	ko04068	ko04724
tr|A0A337S8E8|A0A337S8E8_FELCA	ko04390	ko04530	ko05165
tr|A0A337S8G1|A0A337S8G1_FELCA	ko04810
tr|A0A337S8G3|A0A337S8G3_FELCA	ko05100
tr|A0A337S8G5|A0A337S8G5_FELCA	ko04520
tr|A0A337S8H0|A0A337S8H0_FELCA	ko04530
tr|A0A337S8H3|A0A337S8H3_FELCA	ko04310
tr|A0A337S8I6|A0A337S8I6_FELCA	ko04714
tr|A0A337S8J1|A0A337S8J1_FELCA	ko04977
tr|A0A337S8J2|A0A337S8J2_FELCA	ko04141
tr|A0A337S8J3|A0A337S8J3_FELCA	ko01523	ko04010	ko04014	ko04062	ko04064	ko04068	ko04150	ko04151	ko04210	ko04380	ko04620	ko04621	ko04622	ko04623	ko04624	ko04625	ko04657	ko04658	ko04659	ko04660	ko04662	ko04668	ko04722	ko04910	ko04920	ko04930	ko04931	ko04932	ko05120	ko05131	ko05142	ko05145	ko05160	ko05161	ko05163	ko05164	ko05165	ko05166	ko05167	ko05168	ko05169	ko05170	ko05200	ko05206	ko05212	ko05215	ko05220	ko05221	ko05222
tr|A0A337S8J6|A0A337S8J6_FELCA	ko04110	ko04114	ko04120	ko05166	ko05203
tr|A0A337S8K1|A0A337S8K1_FELCA	ko03040
tr|A0A337S8L1|A0A337S8L1_FELCA	ko00010	ko00270	ko00620	ko00640	ko01100	ko04922
tr|A0A337S8L4|A0A337S8L4_FELCA	ko00730	ko00740	ko01100
tr|A0A337S8L7|A0A337S8L7_FELCA	ko04150
tr|A0A337S8N5|A0A337S8N5_FELCA	ko04610
tr|A0A337S8P0|A0A337S8P0_FELCA	ko00440	ko00564	ko01100
tr|A0A337S8P2|A0A337S8P2_FELCA	ko04144
tr|A0A337S8P7|A0A337S8P7_FELCA	ko04360
tr|A0A337S8P8|A0A337S8P8_FELCA	ko03015	ko04071	ko04114	ko04151	ko04152	ko04261	ko04728	ko05165
tr|A0A337S8Q0|A0A337S8Q0_FELCA	ko04144	ko04391	ko04630
tr|A0A337S8R7|A0A337S8R7_FELCA	ko04010	ko04260	ko04261	ko04921	ko05410	ko05412	ko05414
tr|A0A337S8R8|A0A337S8R8_FELCA	ko00240	ko00983	ko01100
tr|A0A337S8S2|A0A337S8S2_FELCA	ko03022	ko03420
tr|A0A337S8S6|A0A337S8S6_FELCA	ko04080	ko04972	ko04974	ko05164
tr|A0A337S8S7|A0A337S8S7_FELCA	ko04010	ko04064	ko04620	ko04621	ko04624	ko04722	ko05133	ko05140	ko05142	ko05145	ko05152	ko05161	ko05162	ko05164	ko05169	ko05170
tr|A0A337S8U3|A0A337S8U3_FELCA	ko05146
tr|A0A337S8U6|A0A337S8U6_FELCA	ko04662	ko05144	ko05160
tr|A0A337S8U8|A0A337S8U8_FELCA	ko04146
tr|A0A337S8W5|A0A337S8W5_FELCA	ko04010	ko04014	ko04015	ko04151	ko04390	ko04810	ko05200	ko05218	ko05224	ko05226
tr|A0A337S8W9|A0A337S8W9_FELCA	ko03010
tr|A0A337S8X8|A0A337S8X8_FELCA	ko03430
tr|A0A337S904|A0A337S904_FELCA	ko04141
tr|A0A337S910|A0A337S910_FELCA	ko05100
tr|A0A337S921|A0A337S921_FELCA	ko00010	ko00053	ko00071	ko00280	ko00310	ko00330	ko00340	ko00380	ko00410	ko00561	ko00620	ko00981	ko01100
tr|A0A337S945|A0A337S945_FELCA	ko04910
tr|A0A337S983|A0A337S983_FELCA	ko03040	ko05168
tr|A0A337S999|A0A337S999_FELCA	ko04260	ko04261	ko05206	ko05410	ko05414
tr|A0A337S9A7|A0A337S9A7_FELCA	ko00512	ko01100
tr|A0A337S9C0|A0A337S9C0_FELCA	ko04964
tr|A0A337S9C9|A0A337S9C9_FELCA	ko04514	ko04530	ko04670	ko05160
tr|A0A337S9D0|A0A337S9D0_FELCA	ko04120
tr|A0A337S9D3|A0A337S9D3_FELCA	ko03013	ko05418
tr|A0A337S9D6|A0A337S9D6_FELCA	ko04726	ko05010
tr|A0A337S9E0|A0A337S9E0_FELCA	ko00590	ko01100
tr|A0A337S9F6|A0A337S9F6_FELCA	ko04514
tr|A0A337S9H0|A0A337S9H0_FELCA	ko00190	ko01100	ko04145	ko04150	ko04721	ko04966	ko05110	ko05120	ko05165	ko05323
tr|A0A337S9I7|A0A337S9I7_FELCA	ko00010	ko00030	ko00500	ko00520	ko01100	ko01200
tr|A0A337S9K3|A0A337S9K3_FELCA	ko00230	ko00240	ko00480	ko00983	ko01100	ko04115
tr|A0A337S9M0|A0A337S9M0_FELCA	ko03015	ko04071	ko04114	ko04151	ko04152	ko04261	ko04728	ko05165
tr|A0A337S9P1|A0A337S9P1_FELCA	ko03013
tr|A0A337S9P5|A0A337S9P5_FELCA	ko00561	ko01100	ko03320
tr|A0A337S9P7|A0A337S9P7_FELCA	ko04141
tr|A0A337S9P8|A0A337S9P8_FELCA	ko04330	ko05010
tr|A0A337S9S4|A0A337S9S4_FELCA	ko04330
tr|A0A337S9T0|A0A337S9T0_FELCA	ko04910	ko04931
tr|A0A337S9X1|A0A337S9X1_FELCA	ko05410	ko05412	ko05414	ko05416
tr|A0A337S9Y9|A0A337S9Y9_FELCA	ko04144
tr|A0A337S9Z9|A0A337S9Z9_FELCA	ko04390	ko04392
tr|A0A337SA00|A0A337SA00_FELCA	ko00562	ko01100
tr|A0A337SA01|A0A337SA01_FELCA	ko03450
tr|A0A337SA09|A0A337SA09_FELCA	ko05410	ko05412	ko05414	ko05416
tr|A0A337SA10|A0A337SA10_FELCA	ko04216	ko04217	ko04978
tr|A0A337SA16|A0A337SA16_FELCA	ko00982
tr|A0A337SA24|A0A337SA24_FELCA	ko04146
tr|A0A337SA28|A0A337SA28_FELCA	ko00515	ko01100	ko05010
tr|A0A337SA31|A0A337SA31_FELCA	ko00190	ko01100	ko04714	ko04723	ko04932	ko05010	ko05012	ko05016
tr|A0A337SA39|A0A337SA39_FELCA	ko03010
tr|A0A337SA52|A0A337SA52_FELCA	ko04721
tr|A0A337SA58|A0A337SA58_FELCA	ko00350	ko01100
tr|A0A337SA59|A0A337SA59_FELCA	ko04012	ko04020	ko04024	ko04066	ko04114	ko04217	ko04261	ko04310	ko04360	ko04713	ko04720	ko04722	ko04725	ko04728	ko04740	ko04745	ko04750	ko04911	ko04912	ko04916	ko04921	ko04922	ko04925	ko04934	ko04971	ko05031	ko05152	ko05200	ko05205	ko05214
tr|A0A337SA78|A0A337SA78_FELCA	ko00010	ko01100	ko01200	ko01230	ko03018	ko04066
tr|A0A337SA81|A0A337SA81_FELCA	ko00830	ko01100
tr|A0A337SA99|A0A337SA99_FELCA	ko04714	ko05225
tr|A0A337SAA4|A0A337SAA4_FELCA	ko00531	ko01100
tr|A0A337SAA6|A0A337SAA6_FELCA	ko00740	ko01100	ko04142
tr|A0A337SAB1|A0A337SAB1_FELCA	ko04721
tr|A0A337SAB4|A0A337SAB4_FELCA	ko04144	ko04666
tr|A0A337SAB6|A0A337SAB6_FELCA	ko00350	ko01100
tr|A0A337SAC2|A0A337SAC2_FELCA	ko00260	ko01100	ko01200	ko01230
tr|A0A337SAE1|A0A337SAE1_FELCA	ko03040	ko05202	ko05205
tr|A0A337SAE2|A0A337SAE2_FELCA	ko00240	ko00670	ko01100	ko01523
tr|A0A337SAI2|A0A337SAI2_FELCA	ko04144	ko04728
tr|A0A337SAI4|A0A337SAI4_FELCA	ko05410	ko05414
tr|A0A337SAI8|A0A337SAI8_FELCA	ko05202
tr|A0A337SAK4|A0A337SAK4_FELCA	ko00730	ko01100	ko04122
tr|A0A337SAK7|A0A337SAK7_FELCA	ko04020	ko04611
tr|A0A337SAL2|A0A337SAL2_FELCA	ko05034
tr|A0A337SAL6|A0A337SAL6_FELCA	ko05016
tr|A0A337SAM8|A0A337SAM8_FELCA	ko03008	ko03018
tr|A0A337SAN9|A0A337SAN9_FELCA	ko05110
tr|A0A337SAP6|A0A337SAP6_FELCA	ko00030	ko00230	ko01100	ko01200	ko01230
tr|A0A337SAR1|A0A337SAR1_FELCA	ko04130	ko04721	ko04911	ko05031
tr|A0A337SAS0|A0A337SAS0_FELCA	ko00564
tr|A0A337SAS2|A0A337SAS2_FELCA	ko00510	ko01100	ko04141
tr|A0A337SAT1|A0A337SAT1_FELCA	ko04144
tr|A0A337SAT5|A0A337SAT5_FELCA	ko00260	ko00270	ko01100
tr|A0A337SAU4|A0A337SAU4_FELCA	ko03018
tr|A0A337SAU6|A0A337SAU6_FELCA	ko03013
tr|A0A337SAU8|A0A337SAU8_FELCA	ko04144
tr|A0A337SAV3|A0A337SAV3_FELCA	ko04810
tr|A0A337SAV7|A0A337SAV7_FELCA	ko04974
tr|A0A337SAX1|A0A337SAX1_FELCA	ko00561	ko00830	ko01100	ko03050	ko04120	ko04144	ko04975
tr|A0A337SAX8|A0A337SAX8_FELCA	ko04610	ko04611	ko05150
tr|A0A337SAY0|A0A337SAY0_FELCA	ko03018	ko03040
tr|A0A337SAY1|A0A337SAY1_FELCA	ko04015	ko04145	ko04390	ko04514	ko04610	ko04650	ko04670	ko04810	ko05133	ko05134	ko05140	ko05144	ko05146	ko05150	ko05152	ko05166	ko05323	ko05416
tr|A0A337SAY2|A0A337SAY2_FELCA	ko00980	ko05204
tr|A0A337SAY4|A0A337SAY4_FELCA	ko03013
tr|A0A337SAZ0|A0A337SAZ0_FELCA	ko00561	ko01100	ko03320
tr|A0A337SAZ5|A0A337SAZ5_FELCA	ko00062	ko01040
tr|A0A337SAZ6|A0A337SAZ6_FELCA	ko04015	ko04151
tr|A0A337SB15|A0A337SB15_FELCA	ko00270	ko01100
tr|A0A337SB28|A0A337SB28_FELCA	ko00190	ko01100	ko04714	ko04723	ko04932	ko05010	ko05012	ko05016
tr|A0A337SB35|A0A337SB35_FELCA	ko04970	ko04972	ko05110
tr|A0A337SB56|A0A337SB56_FELCA	ko04810
tr|A0A337SB81|A0A337SB81_FELCA	ko04360
tr|A0A337SB83|A0A337SB83_FELCA	ko04214	ko04217	ko04621	ko04668
tr|A0A337SB89|A0A337SB89_FELCA	ko04520
tr|A0A337SB91|A0A337SB91_FELCA	ko04144
tr|A0A337SB99|A0A337SB99_FELCA	ko04013
tr|A0A337SBA6|A0A337SBA6_FELCA	ko04010	ko04012	ko04015	ko04062	ko04510	ko04666	ko04722	ko04810	ko04910	ko05100	ko05131	ko05163	ko05170	ko05200	ko05206	ko05211	ko05220
tr|A0A337SBB5|A0A337SBB5_FELCA	ko04933
tr|A0A337SBD0|A0A337SBD0_FELCA	ko04013
tr|A0A337SBD2|A0A337SBD2_FELCA	ko04146
tr|A0A337SBE9|A0A337SBE9_FELCA	ko04010	ko04014	ko04015	ko04060	ko04151	ko04215	ko04722	ko05202
tr|A0A337SBF6|A0A337SBF6_FELCA	ko00563	ko01100
tr|A0A337SBG4|A0A337SBG4_FELCA	ko03022	ko05168
tr|A0A337SBJ6|A0A337SBJ6_FELCA	ko04810
tr|A0A337SBK2|A0A337SBK2_FELCA	ko04330	ko05010
tr|A0A337SBL8|A0A337SBL8_FELCA	ko00534	ko01100
tr|A0A337SBL9|A0A337SBL9_FELCA	ko04010	ko04068	ko04110	ko04115	ko04210	ko04218	ko05169	ko05200	ko05202	ko05210	ko05212	ko05213	ko05214	ko05216	ko05217	ko05218	ko05220	ko05222	ko05223	ko05224	ko05225	ko05226
tr|A0A337SBM2|A0A337SBM2_FELCA	ko04080
tr|A0A337SBN7|A0A337SBN7_FELCA	ko04260	ko04261	ko05200	ko05216	ko05410	ko05414
tr|A0A337SBN9|A0A337SBN9_FELCA	ko02010	ko04976
tr|A0A337SBP5|A0A337SBP5_FELCA	ko05410	ko05412	ko05414	ko05416
tr|A0A337SBR1|A0A337SBR1_FELCA	ko00600	ko01100	ko04071	ko04142
tr|A0A337SBR2|A0A337SBR2_FELCA	ko04911
tr|A0A337SBR4|A0A337SBR4_FELCA	ko04610
tr|A0A337SBS4|A0A337SBS4_FELCA	ko03060
tr|A0A337SBS6|A0A337SBS6_FELCA	ko04151	ko04152	ko04922	ko04931	ko05166
tr|A0A337SBS8|A0A337SBS8_FELCA	ko00250	ko00330	ko01100
tr|A0A337SBS9|A0A337SBS9_FELCA	ko04144
tr|A0A337SBT3|A0A337SBT3_FELCA	ko00240	ko00670	ko01100	ko01523
tr|A0A337SBT5|A0A337SBT5_FELCA	ko03008	ko04144	ko04217	ko04390	ko04724	ko05016	ko05030
tr|A0A337SBU9|A0A337SBU9_FELCA	ko04115
tr|A0A337SBV1|A0A337SBV1_FELCA	ko04514
tr|A0A337SBV4|A0A337SBV4_FELCA	ko04110	ko04114	ko04120	ko04914	ko05166
tr|A0A337SBX2|A0A337SBX2_FELCA	ko04020	ko04022	ko04371	ko04740	ko04974
tr|A0A337SBY2|A0A337SBY2_FELCA	ko00520	ko01100
tr|A0A337SBY6|A0A337SBY6_FELCA	ko04068	ko04724
tr|A0A337SBZ1|A0A337SBZ1_FELCA	ko00310	ko04068
tr|A0A337SBZ6|A0A337SBZ6_FELCA	ko03013	ko04810
tr|A0A337SC15|A0A337SC15_FELCA	ko00220	ko01100	ko01210	ko01230
tr|A0A337SC18|A0A337SC18_FELCA	ko03013	ko04141	ko04150
tr|A0A337SC25|A0A337SC25_FELCA	ko03440	ko04621
tr|A0A337SC27|A0A337SC27_FELCA	ko04144
tr|A0A337SC41|A0A337SC41_FELCA	ko00240	ko01100
tr|A0A337SC44|A0A337SC44_FELCA	ko04144	ko04721	ko04961	ko05016
tr|A0A337SC65|A0A337SC65_FELCA	ko04145
tr|A0A337SC67|A0A337SC67_FELCA	ko03013	ko03040
tr|A0A337SC71|A0A337SC71_FELCA	ko00270	ko00480	ko01100	ko04216
tr|A0A337SC76|A0A337SC76_FELCA	ko04141
tr|A0A337SC85|A0A337SC85_FELCA	ko00350	ko00360	ko00380	ko01100	ko04726	ko04728	ko05030	ko05031	ko05034
tr|A0A337SCA1|A0A337SCA1_FELCA	ko02010
tr|A0A337SCA2|A0A337SCA2_FELCA	ko04962	ko05016
tr|A0A337SCA3|A0A337SCA3_FELCA	ko04144	ko04721	ko04961	ko05016
tr|A0A337SCA8|A0A337SCA8_FELCA	ko01521	ko01522	ko01524	ko04012	ko04014	ko04015	ko04024	ko04062	ko04066	ko04068	ko04070	ko04071	ko04072	ko04140	ko04150	ko04151	ko04152	ko04210	ko04211	ko04213	ko04218	ko04360	ko04370	ko04380	ko04510	ko04550	ko04611	ko04620	ko04625	ko04630	ko04650	ko04660	ko04662	ko04664	ko04666	ko04668	ko04670	ko04722	ko04725	ko04750	ko04810	ko04910	ko04914	ko04915	ko04917	ko04919	ko04923	ko04926	ko04930
tr|A0A337SCB6|A0A337SCB6_FELCA	ko01521	ko04010	ko04014
tr|A0A337SCC9|A0A337SCC9_FELCA	ko05010
tr|A0A337SCD1|A0A337SCD1_FELCA	ko04010	ko04540	ko04722	ko04921	ko05418
tr|A0A337SCD6|A0A337SCD6_FELCA	ko05202
tr|A0A337SCE7|A0A337SCE7_FELCA	ko00982
tr|A0A337SCF1|A0A337SCF1_FELCA	ko00520	ko01100
tr|A0A337SCF6|A0A337SCF6_FELCA	ko04144	ko05100
tr|A0A337SCH2|A0A337SCH2_FELCA	ko00510	ko01100
tr|A0A337SCH3|A0A337SCH3_FELCA	ko04151	ko04510	ko04512	ko04610	ko04974	ko05165
tr|A0A337SCJ8|A0A337SCJ8_FELCA	ko04144	ko04391	ko04630
tr|A0A337SCK9|A0A337SCK9_FELCA	ko00534	ko01100
tr|A0A337SCL0|A0A337SCL0_FELCA	ko00601	ko01100
tr|A0A337SCL2|A0A337SCL2_FELCA	ko04610	ko05205
tr|A0A337SCL3|A0A337SCL3_FELCA	ko04142	ko04722	ko04979
tr|A0A337SCL9|A0A337SCL9_FELCA	ko04810
tr|A0A337SCM1|A0A337SCM1_FELCA	ko03015
tr|A0A337SCN0|A0A337SCN0_FELCA	ko03018
tr|A0A337SCP5|A0A337SCP5_FELCA	ko03010
tr|A0A337SCP6|A0A337SCP6_FELCA	ko03008	ko03018
tr|A0A337SCP7|A0A337SCP7_FELCA	ko03010
tr|A0A337SCR7|A0A337SCR7_FELCA	ko04015	ko04062	ko04071	ko04144	ko04360	ko04390	ko04530	ko04611	ko04910	ko04926	ko04930	ko04931	ko04933	ko05165	ko05418
tr|A0A337SCR9|A0A337SCR9_FELCA	ko04020	ko04910	ko04922
tr|A0A337SCS1|A0A337SCS1_FELCA	ko01523	ko04010	ko04014	ko04062	ko04064	ko04151	ko04210	ko04380	ko04620	ko04621	ko04622	ko04623	ko04625	ko04657	ko04658	ko04659	ko04660	ko04662	ko04668	ko04920	ko05120	ko05131	ko05142	ko05145	ko05160	ko05161	ko05163	ko05165	ko05166	ko05167	ko05168	ko05169	ko05170	ko05200	ko05203	ko05212	ko05215	ko05220	ko05221	ko05222	ko05340	ko05418
tr|A0A337SCS5|A0A337SCS5_FELCA	ko00562	ko01100	ko04070
tr|A0A337SCS9|A0A337SCS9_FELCA	ko04110	ko04114	ko04151	ko04390	ko04391	ko04722	ko05160	ko05203
tr|A0A337SCT1|A0A337SCT1_FELCA	ko03010
tr|A0A337SCT6|A0A337SCT6_FELCA	ko05200	ko05216
tr|A0A337SCV2|A0A337SCV2_FELCA	ko00040	ko00053	ko00140	ko00830	ko00860	ko00980	ko00982	ko00983	ko01100	ko05204
tr|A0A337SCV4|A0A337SCV4_FELCA	ko04080	ko04926
tr|A0A337SCV8|A0A337SCV8_FELCA	ko05169	ko05206
tr|A0A337SCY7|A0A337SCY7_FELCA	ko04260	ko04261	ko05416
tr|A0A337SCZ1|A0A337SCZ1_FELCA	ko04120
tr|A0A337SCZ2|A0A337SCZ2_FELCA	ko04064
tr|A0A337SD00|A0A337SD00_FELCA	ko04340	ko04341
tr|A0A337SD08|A0A337SD08_FELCA	ko04141
tr|A0A337SD14|A0A337SD14_FELCA	ko02010
tr|A0A337SD27|A0A337SD27_FELCA	ko04640	ko04658	ko04659	ko04660	ko05142	ko05162	ko05166	ko05169	ko05170	ko05340
tr|A0A337SD30|A0A337SD30_FELCA	ko00562	ko01100	ko04020	ko04070	ko04919	ko04933
tr|A0A337SD37|A0A337SD37_FELCA	ko04022	ko04071	ko04080	ko04610	ko04750	ko04810	ko05142	ko05143	ko05200
tr|A0A337SD48|A0A337SD48_FELCA	ko04640	ko05144
tr|A0A337SD69|A0A337SD69_FELCA	ko03320	ko04659	ko04919	ko04920	ko04928	ko05200	ko05202	ko05216	ko05222	ko05223	ko05226
tr|A0A337SD74|A0A337SD74_FELCA	ko00561	ko00564	ko01100	ko04070	ko04072	ko05231
tr|A0A337SD80|A0A337SD80_FELCA	ko05164
tr|A0A337SD84|A0A337SD84_FELCA	ko00562	ko01100	ko04070	ko04140
tr|A0A337SD87|A0A337SD87_FELCA	ko04140	ko04152	ko04211	ko04920	ko04921	ko05034
tr|A0A337SD89|A0A337SD89_FELCA	ko04214	ko04217	ko04621	ko04668
tr|A0A337SDA3|A0A337SDA3_FELCA	ko00120	ko01040	ko01100	ko01212	ko03320	ko04146
tr|A0A337SDA5|A0A337SDA5_FELCA	ko00510	ko00565	ko01100	ko04141
tr|A0A337SDB1|A0A337SDB1_FELCA	ko04970
tr|A0A337SDB2|A0A337SDB2_FELCA	ko00230	ko01522	ko04015	ko04020	ko04022	ko04024	ko04062	ko04072	ko04114	ko04211	ko04213	ko04261	ko04270	ko04371	ko04540	ko04611	ko04713	ko04714	ko04723	ko04724	ko04725	ko04727	ko04750	ko04911	ko04912	ko04913	ko04914	ko04915	ko04916	ko04918	ko04921	ko04922	ko04923	ko04925	ko04926	ko04927	ko04928	ko04934	ko04970	ko04971	ko04972	ko04976	ko05032	ko05163	ko05166	ko05200	ko05414
tr|A0A337SDB8|A0A337SDB8_FELCA	ko00910
tr|A0A337SDC8|A0A337SDC8_FELCA	ko04015	ko04024	ko04072	ko04261	ko04670	ko04911
tr|A0A337SDC9|A0A337SDC9_FELCA	ko04010	ko05010
tr|A0A337SDE6|A0A337SDE6_FELCA	ko04145	ko04610	ko05133	ko05150	ko05322
tr|A0A337SDE7|A0A337SDE7_FELCA	ko04624	ko05205
tr|A0A337SDG4|A0A337SDG4_FELCA	ko04015	ko04024	ko04144
tr|A0A337SDH4|A0A337SDH4_FELCA	ko00790	ko01100
tr|A0A337SDI1|A0A337SDI1_FELCA	ko04144
tr|A0A337SDI6|A0A337SDI6_FELCA	ko04360
tr|A0A337SDK5|A0A337SDK5_FELCA	ko04020
tr|A0A337SDL2|A0A337SDL2_FELCA	ko04072	ko04144
tr|A0A337SDL5|A0A337SDL5_FELCA	ko04010	ko05010
tr|A0A337SDN2|A0A337SDN2_FELCA	ko00970	ko01100
tr|A0A337SDN8|A0A337SDN8_FELCA	ko04512	ko05161	ko05205
tr|A0A337SDR5|A0A337SDR5_FELCA	ko00230	ko00730	ko01100
tr|A0A337SDS7|A0A337SDS7_FELCA	ko00140	ko01100
tr|A0A337SDU6|A0A337SDU6_FELCA	ko04810
tr|A0A337SDX2|A0A337SDX2_FELCA	ko04010
tr|A0A337SDX6|A0A337SDX6_FELCA	ko04974
tr|A0A337SDZ3|A0A337SDZ3_FELCA	ko00020	ko00190	ko01100	ko01200	ko04152	ko04714	ko04932	ko05010	ko05012	ko05016
tr|A0A337SDZ6|A0A337SDZ6_FELCA	ko04020	ko04064	ko04072	ko04145	ko04151	ko04640	ko04650	ko04662	ko04664	ko04666	ko04672	ko05140	ko05143	ko05146	ko05150	ko05152	ko05162	ko05169	ko05202	ko05310	ko05320	ko05322	ko05323	ko05330	ko05340	ko05414	ko05416
tr|A0A337SDZ9|A0A337SDZ9_FELCA	ko00310	ko05202
tr|A0A337SE00|A0A337SE00_FELCA	ko04060	ko04062
tr|A0A337SE13|A0A337SE13_FELCA	ko04014	ko04015	ko04020	ko04022	ko04024	ko04070	ko04114	ko04218	ko04261	ko04270	ko04371	ko04625	ko04713	ko04720	ko04722	ko04728	ko04740	ko04744	ko04745	ko04750	ko04910	ko04912	ko04915	ko04916	ko04921	ko04922	ko04924	ko04925	ko04970	ko04971	ko05010	ko05031	ko05034	ko05133	ko05152	ko05163	ko05167	ko05170	ko05200	ko05214	ko05418
tr|A0A337SE14|A0A337SE14_FELCA	ko05200	ko05202	ko05221	ko05226	ko05412
tr|A0A337SE18|A0A337SE18_FELCA	ko00561	ko00564	ko01100	ko04070	ko04072	ko05231
tr|A0A337SE35|A0A337SE35_FELCA	ko04013	ko04217	ko04380	ko04622	ko04625
tr|A0A337SE50|A0A337SE50_FELCA	ko03010
tr|A0A337SE66|A0A337SE66_FELCA	ko04520	ko04630	ko04650	ko04660	ko04662	ko05140	ko05205
tr|A0A337SE69|A0A337SE69_FELCA	ko04514	ko04530	ko04670	ko05160
tr|A0A337SE73|A0A337SE73_FELCA	ko04020	ko04022	ko04972	ko05010
tr|A0A337SE75|A0A337SE75_FELCA	ko04919
tr|A0A337SE85|A0A337SE85_FELCA	ko00970
tr|A0A337SE92|A0A337SE92_FELCA	ko03010
tr|A0A337SEA3|A0A337SEA3_FELCA	ko04391
tr|A0A337SEB4|A0A337SEB4_FELCA	ko04014	ko04015	ko04020	ko04022	ko04024	ko04070	ko04114	ko04218	ko04261	ko04270	ko04371	ko04625	ko04713	ko04720	ko04722	ko04728	ko04740	ko04744	ko04745	ko04750	ko04910	ko04912	ko04915	ko04916	ko04921	ko04922	ko04924	ko04925	ko04970	ko04971	ko05010	ko05031	ko05034	ko05133	ko05152	ko05163	ko05167	ko05170	ko05200	ko05214	ko05418
tr|A0A337SEC0|A0A337SEC0_FELCA	ko00750	ko01100
tr|A0A337SEC8|A0A337SEC8_FELCA	ko04010	ko04013	ko04022	ko04151	ko04211	ko04261	ko04624	ko04668	ko04714	ko04728	ko04911	ko04915	ko04918	ko04922	ko04925	ko04926	ko04927	ko04928	ko04934	ko05030	ko05031	ko05034	ko05161	ko05163	ko05164	ko05166	ko05203
tr|A0A337SED6|A0A337SED6_FELCA	ko04979
tr|A0A337SEE7|A0A337SEE7_FELCA	ko04146
tr|A0A337SEF0|A0A337SEF0_FELCA	ko04360	ko04666	ko04810	ko05133	ko05170
tr|A0A337SEF1|A0A337SEF1_FELCA	ko04514	ko04530	ko04670	ko05120
tr|A0A337SEG6|A0A337SEG6_FELCA	ko03010
tr|A0A337SEH9|A0A337SEH9_FELCA	ko04721	ko04727	ko04962
tr|A0A337SEM7|A0A337SEM7_FELCA	ko04015	ko04144	ko04360	ko04390	ko04391	ko04530	ko05165
tr|A0A337SEM9|A0A337SEM9_FELCA	ko04144
tr|A0A337SEN7|A0A337SEN7_FELCA	ko04010	ko04260	ko04261	ko04921	ko05410	ko05412	ko05414
tr|A0A337SEP7|A0A337SEP7_FELCA	ko04142	ko04391
tr|A0A337SEQ5|A0A337SEQ5_FELCA	ko00190	ko01100	ko04714
tr|A0A337SER7|A0A337SER7_FELCA	ko00790	ko01100	ko04727
tr|A0A337SES6|A0A337SES6_FELCA	ko04020	ko04910	ko04922
tr|A0A337SEU1|A0A337SEU1_FELCA	ko05168
tr|A0A337SEV5|A0A337SEV5_FELCA	ko04022	ko04270
tr|A0A337SEW6|A0A337SEW6_FELCA	ko00230	ko04022	ko04270	ko04540	ko04611	ko04713	ko04730	ko04921	ko04924	ko04970
tr|A0A337SEW9|A0A337SEW9_FELCA	ko00563	ko01100
tr|A0A337SEX2|A0A337SEX2_FELCA	ko03320	ko04146	ko04931
tr|A0A337SEZ3|A0A337SEZ3_FELCA	ko04141
tr|A0A337SEZ4|A0A337SEZ4_FELCA	ko04010	ko04014	ko04015	ko04066	ko04151	ko05167
tr|A0A337SF21|A0A337SF21_FELCA	ko04144
tr|A0A337SF26|A0A337SF26_FELCA	ko04530
tr|A0A337SF28|A0A337SF28_FELCA	ko04918
tr|A0A337SF42|A0A337SF42_FELCA	ko04145	ko05152
tr|A0A337SF62|A0A337SF62_FELCA	ko04928	ko05202
tr|A0A337SF79|A0A337SF79_FELCA	ko04530
tr|A0A337SF96|A0A337SF96_FELCA	ko05100	ko05131
tr|A0A337SF98|A0A337SF98_FELCA	ko04010	ko04014	ko04015	ko04022	ko04066	ko04068	ko04072	ko04114	ko04140	ko04150	ko04151	ko04152	ko04211	ko04213	ko04810	ko04910	ko04911	ko04913	ko04914	ko04917	ko04923	ko04930	ko04931	ko04932	ko04940	ko04950	ko04960	ko05215
tr|A0A337SFA7|A0A337SFA7_FELCA	ko04640	ko04658	ko04659	ko04660	ko05142	ko05162	ko05166	ko05169	ko05170
tr|A0A337SFB3|A0A337SFB3_FELCA	ko03020	ko04623	ko05016
tr|A0A337SFD5|A0A337SFD5_FELCA	ko04141
tr|A0A337SFE4|A0A337SFE4_FELCA	ko03015	ko05134
tr|A0A337SFG1|A0A337SFG1_FELCA	ko04964	ko04974	ko04976	ko04978
tr|A0A337SFH4|A0A337SFH4_FELCA	ko04142	ko05170
tr|A0A337SFH5|A0A337SFH5_FELCA	ko04721
tr|A0A337SFH9|A0A337SFH9_FELCA	ko03008
tr|A0A337SFI8|A0A337SFI8_FELCA	ko04360
tr|A0A337SFJ4|A0A337SFJ4_FELCA	ko04144
tr|A0A337SFK9|A0A337SFK9_FELCA	ko03015
tr|A0A337SFL0|A0A337SFL0_FELCA	ko04514	ko04520	ko04910	ko04931
tr|A0A337SFL5|A0A337SFL5_FELCA	ko04151	ko04510	ko04512	ko04810	ko05165	ko05410	ko05412	ko05414
tr|A0A337SFM5|A0A337SFM5_FELCA	ko04974
tr|A0A337SFN7|A0A337SFN7_FELCA	ko04144
tr|A0A337SFP5|A0A337SFP5_FELCA	ko04014	ko04062	ko04151	ko04371	ko04713	ko04723	ko04724	ko04725	ko04726	ko04727	ko04728	ko04926	ko05032	ko05034	ko05163	ko05167	ko05170	ko05200
tr|A0A337SFQ2|A0A337SFQ2_FELCA	ko04614
tr|A0A337SFQ4|A0A337SFQ4_FELCA	ko04512	ko05410	ko05412	ko05414	ko05416
tr|A0A337SFQ9|A0A337SFQ9_FELCA	ko04621
tr|A0A337SFS8|A0A337SFS8_FELCA	ko04015	ko04062	ko04510	ko04670	ko04810	ko05100	ko05163
tr|A0A337SFT2|A0A337SFT2_FELCA	ko04977
tr|A0A337SFU1|A0A337SFU1_FELCA	ko03022	ko03460	ko05168
tr|A0A337SFU6|A0A337SFU6_FELCA	ko04015
tr|A0A337SFW5|A0A337SFW5_FELCA	ko04010	ko04022	ko04071	ko04072	ko04270	ko04730	ko04810	ko04928	ko05163	ko05200
tr|A0A337SFY2|A0A337SFY2_FELCA	ko00512	ko01100
tr|A0A337SFY7|A0A337SFY7_FELCA	ko00030	ko00040	ko01100	ko01200	ko01230
tr|A0A337SFZ4|A0A337SFZ4_FELCA	ko04144
tr|A0A337SG39|A0A337SG39_FELCA	ko03010
tr|A0A337SG42|A0A337SG42_FELCA	ko04141	ko04213
tr|A0A337SG44|A0A337SG44_FELCA	ko04360
tr|A0A337SG46|A0A337SG46_FELCA	ko00052	ko00511	ko00531	ko00600	ko00604	ko01100	ko04142
tr|A0A337SG47|A0A337SG47_FELCA	ko05160	ko05168
tr|A0A337SG59|A0A337SG59_FELCA	ko04015	ko04371	ko04390	ko04514	ko04520	ko05100	ko05130	ko05200	ko05213	ko05216	ko05218	ko05219	ko05226
tr|A0A337SG68|A0A337SG68_FELCA	ko04141
tr|A0A337SG88|A0A337SG88_FELCA	ko00190	ko01100	ko04142	ko04145	ko04721	ko04966	ko05110	ko05120	ko05152	ko05165	ko05203	ko05323
tr|A0A337SG91|A0A337SG91_FELCA	ko04964	ko04972	ko04976
tr|A0A337SGH3|A0A337SGH3_FELCA	ko04978
tr|A0A337SGJ6|A0A337SGJ6_FELCA	ko00561	ko01100	ko03320
tr|A0A337SGK3|A0A337SGK3_FELCA	ko00190	ko01100	ko04714	ko05010	ko05012	ko05016
tr|A0A337SGK5|A0A337SGK5_FELCA	ko03040
tr|A0A337SGM2|A0A337SGM2_FELCA	ko04145	ko04514	ko04612	ko04640	ko04658	ko04659	ko04672	ko04940	ko05140	ko05145	ko05150	ko05152	ko05164	ko05166	ko05168	ko05169	ko05310	ko05320	ko05321	ko05322	ko05323	ko05330	ko05332	ko05416
tr|A0A337SGM5|A0A337SGM5_FELCA	ko04142
tr|A0A337SGM8|A0A337SGM8_FELCA	ko00534
tr|A0A337SGM9|A0A337SGM9_FELCA	ko03010
tr|A0A337SGN8|A0A337SGN8_FELCA	ko04910	ko04931
tr|A0A337SGR9|A0A337SGR9_FELCA	ko00562	ko01100	ko04070	ko04810
tr|A0A337SGT5|A0A337SGT5_FELCA	ko01524	ko04210	ko04215	ko04217	ko04620	ko04621	ko04622	ko04624	ko04657	ko04668	ko05010	ko05142	ko05152	ko05160	ko05161	ko05163	ko05165	ko05167	ko05168	ko05169	ko05170	ko05200
tr|A0A337SGV8|A0A337SGV8_FELCA	ko04136	ko04140	ko04150	ko04151	ko04152	ko04211	ko04213	ko04714	ko04910	ko05206
tr|A0A337SGW3|A0A337SGW3_FELCA	ko05166
tr|A0A337SGX0|A0A337SGX0_FELCA	ko00561	ko00564	ko01100	ko04080	ko04721	ko04724	ko04725
[truncated: 4,663 more rows]
[truncated: 59 more columns]
